# Supplementary material for: VabHLH137 promotes proanthocyanidin and anthocyanin biosynthesis and enhances resistance to Colletotrichum gloeosporioides in grapevine
Source: Hortic Res. 2022 Dec 2;10(2):uhac261. doi: 10.1093/hr/uhac261 (PMC9907051; doi:10.1093/hr/uhac261)
Supplement: Web_Material_uhac261 [file web_material_uhac261.zip]

Archive with 11 entries (11 files):
- Additional document.doc
- Figure S1.tif
- Figure S2.tif
- Figure S3.tif
- Figure S4.tif
- Figure S5.tif
- Supplemental Table S1. Primer sequences used in the present study.xlsx
- Supplemental Table S2. Transcriptome data of DEGs.xlsx
- Supplemental Table S3. Transcriptome data of KEGG classifications.xlsx
- Supplemental Table S4. Transcriptome data of GO enrichment.xlsx
- Supplemental Table S5. Selected transcription factors.xlsx
