# Supplementary material for: VabHLH137 promotes proanthocyanidin and anthocyanin biosynthesis and enhances resistance to Colletotrichum gloeosporioides in grapevine
Source: Hortic Res. 2022 Dec 2;10(2):uhac261. doi: 10.1093/hr/uhac261 (PMC9907051; doi:10.1093/hr/uhac261)
Supplement: Web_Material_uhac261 [file web_material_uhac261.zip › Supplemental Table S1. Primer sequences used in the present study.xlsx]

## Sheet: Sheet1
Primers used in this study (Note:The bases marked in red are the restriction sites)
Assay	Primer Name	Primer Sequences (5’-3’)
qRT-PCR	VvACTIN (XM_002282480.4)	F: GATTCTGGTGATGGTGTGAGT
		R: GACAATTTCCCGTTCAGCAGT
	VvGAPDH ( XM_002263109.3)	F: TTCTCGTTGAGGGCTATTCCA
		R: CCACAGACTTCATCGGTGACA
	VvCHS2 (XM_019224647.1)	F: TCTGAGCGAGTATGGGAACA
		R: AGGGTAGCTGCGTAGGTTGG
	VvCHI (X75963)	F: CAGGCAACTCCATTCTTTTC
		R: TTCTCTATCACTGCATTCCC
	VvF3'5'H (XM_010653225.2)	F: GAAGTTCGACTGGTTATTAACAAAGAT
		R: AGGAGGAGTGCTTTAATGTTGGTA
	VvF3H (X75965)	F: CCAATCATAGCAGACTGTCC
		R: TCAGAGGATACACGGTTGCC
	VvDFR (NM_001281215.2)	F: GAAACCTGTAGATGGCAAGA
		R: GGCCAAATCAAACTACCAGA
	VvLDOX (EF192468.1)	F: AGGGAAGGGAAAACAAGTAG
		R: ACTCTTTGGGGATTGACTGG
	VvLAR1 (AJ865336)	F: AAATGAACTCGCATCTGTGT
		R: CTGTGGGATGATGTTTTCTC
	VaLAR2 (MW753045.1)	F: TGATATCAGCTGTGGGTGGA
		R: CCCAAATTCTGATGGAAGGA
	VvANR (AB199315)	F: GCTGCTGTTACCATCAATCA
		R: GCAGGATAGCCCCAAGTAGG
	VvUFGT (AF000372)	F: GGGATGGTAATGGCTGTGG
		R: ACATGGGTGGAGAGTGAGTT
	VaMYBPA1 (MW753049.1)	F: GCTGCTGTTACCATCAATCA
		R: GAGTAGTGATTCGGCGAAGG
	VaMYBPAR (MW753047.1)	F: CAGAACCAAAGCCACGCGGTGCT
		R: GTTGGAGTTTAGAAGATCTGATA
	VabHLH137 (MW753048.1)	F: GAAGGCAAAGAAAGGCAGTG
		R: TACCCTCTCTGCAAGGCTGT
	CgACTIN (XM_045404188.1)	F: AGCGGAAAGCCTCGCAGT
		R: TGTCGTTACCATCTCGACCCA
Subcellular localization	bHLH137-GFP	F: ctgcccaaattcgcgaccggtATGGCAGCCTTTTCGTATCAA
		R: tcctttgctagtcataccggtATTGAAAGAACACAAGTTGTTGCTG
Transcriptional activation assay	BD-bHLH137	F: tcagaggaggacctgcatatgATGGCAGCCTTTTCGTATCAA
		R: ctagttatgcggccgctgcagATAGAACATAGGATTCACAGAAGCAAG
	BD-bHLH137	F: tcagaggaggacctgcatatgAGGGGCCAAGCAACAGACA
		R: ctagttatgcggccgctgcagTTAATTGAAAGAACACAAGTTGTTGC
Overexpression	bHLH137	F: acgggggactctagaggatccATGGCAGCCTTTTCGTATCAA
		R: cgatcggggaaattcgagctcTTAATTGAAAGAACACAAGTTGTTGC
	MYBPAR	F: gagaacacgggggactctagaATGGGGAGGAGTCCTTGTTGTT
		F: cgatcggggaaattcgagctcTTATTCTCCTCCAAGCCAGTCAC
RNAi	bHLH137-1	R: gaccatggtagatctggatccACTCTCAGTGACAATGAGCCTTGTG
		F: ctcagatctaccatggtcgacGTAGCCGGTTGGAGGCTCTT
	bHLH137-2	R: gaaccgacgaactagctgcagGTAGCCGGTTGGAGGCTCTT
		F: ggcaacgcttgttccacgcgtACTCTCAGTGACAATGAGCCTTGTG
Yeast-two-hybridization	BD-bHLH137	R: tcagaggaggacctgcatatgATGGCAGCCTTTTCGTATCAA
		F: ctagttatgcggccgctgcagTTAATTGAAAGAACACAAGTTGTTGC
	BD-bHLH137-800	R: tcagaggaggacctgcatatgATGGCAGCCTTTTCGTATCAA
		F: ctagttatgcggccgctgcagGATGTCAAGGCACTCAATCTCTCTG
	AD-MYBPAR	F: gtaccagattacgctcatatgATGGGGAGGAGTCCTTGTTGTT
		R: cagctcgagctcgatggatccTTATTCTCCTCCAAGCCAGTCAC
BiFC assay	bHLH137-YCE	F: tggcgcgccactagtggatccATGGCAGCCTTTTCGTATCAA
		R: gacagtactatcgatggatccATTGAAAGAACACAAGTTGTTGCTG
	MYBPAR-YNE	F: tggcgcgccactagtggatccATGGGGAGGAGTCCTTGTTGTT
		R: gacagtactatcgatggatccTTCTCCTCCAAGCCAGTCACC
Co-IP assay	bHLH137-His	F: ctgcccaaattcgcgaccggtATGGCAGCCTTTTCGTATCAA
		R: atggtgatggtgatgcccgggATTGAAAGAACACAAGTTGTTGCTG
	MYBPAR-GFP	F: ctgcccaaattcgcgaccggtATGGGGAGGAGTCCTTGTTGTT
		R: tcctttgctagtcataccggtTTCTCCTCCAAGCCAGTCACC
Yease one-hybridization	pLac-LAR2	F: ctttgatattggatcgaattcACTTTACCGTTGCCTTGTCCTG
		R: atacagagcacatgcctcgagATCGGTGTTAATTTTCTGAGAAAGAA
	GAD-bHLH137	F: gattatgcctctcccgaattcATGGCAGCCTTTTCGTATCAA
		R: agaagtccaaagcttctcgagTTAATTGAAAGAACACAAGTTGTTGC
Prokaryotic expression	pGEX-bHLH137	F: gttccgcgtggatccccggaattcATGGCAGCCTTTTCGTATCAA
		R: tcagtcacgatgcggccgctcgagTTAATTGAAAGAACACAAGTTGTTGC
Dual luciferase assay	pGreen-LAR2	F: gtcgacggtatcgataagcttATGACTTTACCGTTGCCTTGTCC
		R: cgctctagaactagtggatccATCGGTGTTAATTTTCTGAGAAAGAA
	pEAQ-bHLH137	F: ctgcccaaattcgcgaccggtATGGCAGCCTTTTCGTATCAA
		R: tgaaaccagagttaaaggcctTTAATTGAAAGAACACAAGTTGTTGC
	pEAQ-MYBPAR	F: ctgcccaaattcgcgaccggtATGGGGAGGAGTCCTTGTTGTT
		R: tgaaaccagagttaaaggcctTTATTCTCCTCCAAGCCAGTCAC
EMSA assay	bHLH137-probe	F: ATAAAGCACATGGAGTAT
		R: ATACTCCATGTGCTTTAT
