# Supplementary material for: VabHLH137 promotes proanthocyanidin and anthocyanin biosynthesis and enhances resistance to Colletotrichum gloeosporioides in grapevine
Source: Hortic Res. 2022 Dec 2;10(2):uhac261. doi: 10.1093/hr/uhac261 (PMC9907051; doi:10.1093/hr/uhac261)
Supplement: Web_Material_uhac261 [file web_material_uhac261.zip › Supplemental Table S2. Transcriptome data of DEGs.xlsx]

## Sheet: S1_DEG
Supplemental Table S2. Differentially expressed genes (DEGs) involved in the V. amurensis berries inoculated with C. gloeosporioides, compared to the control at S1 stage.
Gene ID	Locus	Readcount_S1+	Readcount_S1-	Log2(fold change)	p_value	q_value	Significant	Expression trend		12X.v2 Gene Accession	VCost.v3 Gene Accession	12X.v4 Gene Accession	Gene Description
VAG0100056	Chr01:2307958-2311933	1.71114	4.44775	1.37812	5e-05	0.000119159	yes	up-regulated	XP_010654155.1	VIT_201s0010g00710	Vitvi01g01313.t01	Vitvi18g00076_t001	PREDICTED: putative U-box domain-containing protein 42 isoform X1 [Vitis vinifera]
VAG0100057	Chr01:2314981-2317075	2.15012	5.85236	1.4446	5e-05	0.000119159	yes	up-regulated	XP_002267536.1	VIT_201s0010g00720	Vitvi01g01314.t01	Vitvi01g01314_t001	PREDICTED: uncharacterized protein LOC100253093 [Vitis vinifera]_x0001_CBI27414.3 unnamed protein product, partial [Vitis vinifera]
VAG0100060	Chr01:2352936-2375407	0.880942	2.0613	1.22643	0.0002	0.000448242	yes	up-regulated	XP_010654218.1	VIT_201s0010g00750	Vitvi01g01317.t01	Vitvi01g01317_t001	PREDICTED: WPP domain-interacting tail-anchored protein 2 [Vitis vinifera]_x0001_XP_019076901.1 PREDICTED: WPP domain-interacting tail-anchored protein 2 [Vitis vinifera]
VAG0100220	Chr01:6203641-6207948	34.1008	90.25	1.40412	5e-05	0.000119159	yes	up-regulated	XP_002269103.1	VIT_201s0010g02580	Vitvi01g01549.t01	Vitvi01g01549_t001	PREDICTED: uncharacterized protein LOC100252740 [Vitis vinifera]
VAG0100233	Chr01:6340009-6351038	7.71124	23.9529	1.63516	5e-05	0.000119159	yes	up-regulated	XP_002266762.1	VIT_201s0010g02770	Vitvi01g01564.t01	Vitvi17g00142_t001	PREDICTED: adenylate kinase 4 isoform X1 [Vitis vinifera]
VAG0100264	Chr01:6646224-6663051	1.48037	2.98069	1.00968	0.00105	0.00213772	yes	up-regulated	XP_002279616.1	N/A	Vitvi01g01618.t01	Vitvi01g01618_t001	PREDICTED: mannosyl-oligosaccharide glucosidase GCS1 [Vitis vinifera]_x0001_CBI27623.3 unnamed protein product, partial [Vitis vinifera]
VAG0100284	Chr01:6932516-6934352	0.484839	2.1604	2.15572	0.01165	0.019707	yes	up-regulated	XP_010655653.1	VIT_216s0050g00200	N/A	N/A	PREDICTED: receptor-like protein 12 [Vitis vinifera]
VAG0100312	Chr01:7275486-7277386	4866.58	9965.92	1.03409	5e-05	0.000119159	yes	up-regulated	XP_002277156.1	VIT_201s0010g03750	Vitvi01g02270.t01	Vitvi01g04442_t001	PREDICTED: stress-associated endoplasmic reticulum protein 2 [Vitis vinifera]
VAG0100344	Chr01:7838627-7849969	3.26593	1.25816	-1.37618	0.0047	0.00855649	yes	down-regulated	CBI38150.3	VIT_201s0146g00070	Vitvi01g01701.t01	Vitvi16g00088_t001	unnamed protein product, partial [Vitis vinifera]
VAG0100372	Chr01:8231030-8232239	5.33454	12.4052	1.2175	0.00045	0.000964348	yes	up-regulated	XP_002263113.1	VIT_201s0146g00400	Vitvi01g01733.t01	Vitvi01g01733_t001	PREDICTED: uncharacterized protein LOC100247256 [Vitis vinifera]
VAG0100398	Chr01:8566929-8583187	2.97825	6.82319	1.19598	5e-05	0.000119159	yes	up-regulated	XP_010657242.1	N/A	Vitvi01g01762.t01	Vitvi01g01762_t001	PREDICTED: ADP-ribosylation factor GTPase-activating protein AGD3 [Vitis vinifera]_x0001_XP_010657245.1 PREDICTED: ADP-ribosylation factor GTPase-activating protein AGD3 [Vitis vinifera]_x0001_CBI29251.3 unnamed protein product, partial [Vitis vinifera]
VAG0100407	Chr01:8688900-8692888	56.553	139.424	1.30181	5e-05	0.000119159	yes	up-regulated	XP_002271441.1	VIT_201s0150g00170	Vitvi01g01777.t01	Vitvi01g01777_t001	PREDICTED: random slug protein 5 [Vitis vinifera]_x0001_CBI29265.3 unnamed protein product, partial [Vitis vinifera]
VAG0100420	Chr01:8791744-8797917	1.05529	4.11573	1.96351	0.00015	0.000341077	yes	up-regulated	CAN74600.1	VIT_201s0150g00350	Vitvi01g01796.t01	Vitvi01g01796_t001	hypothetical protein VITISV_021495 [Vitis vinifera]
VAG0100422	Chr01:8801560-8806135	3.50237	7.05746	1.01082	5e-05	0.000119159	yes	up-regulated	XP_002268514.1	VIT_201s0150g00370	Vitvi01g02300.t01	Vitvi01g01798_t001	PREDICTED: protein SRC2 homolog [Vitis vinifera]
VAG0100436	Chr01:8941412-8948387	87.8792	207.484	1.23941	0.0049	0.00888918	yes	up-regulated	XP_002275228.1	N/A	Vitvi01g01813.t01	Vitvi01g01813_t001	PREDICTED: NADH dehydrogenase [ubiquinone] 1 alpha subcomplex subunit 2 [Vitis vinifera]_x0001_CBI29300.3 unnamed protein product, partial [Vitis vinifera]
VAG0100487	Chr01:10113236-10113973	62.6664	24.7468	-1.34045	5e-05	0.000119159	yes	down-regulated	XP_002272064.1	VIT_201s0026g02680	Vitvi01g01035.t01	Vitvi01g01035_t001	PREDICTED: photosynthetic NDH subunit of lumenal location 2, chloroplastic [Vitis vinifera]_x0001_CBI31938.3 unnamed protein product, partial [Vitis vinifera]
VAG0100492	Chr01:10232291-10233393	130.067	266.389	1.03428	5e-05	0.000119159	yes	up-regulated	ARA90629.1	N/A	N/A	N/A	alpha-expansin [Actinidia chinensis]
VAG0100497	Chr01:10280030-10282802	3.23574	1.16901	-1.46881	0.00015	0.000341077	yes	down-regulated	XP_002269461.2	VIT_217s0000g06310	Vitvi01g01026.t01	Vitvi01g01026_t001	PREDICTED: cyclic dof factor 2 [Vitis vinifera]
VAG0100503	Chr01:10419205-10439776	4.15768	19.0904	2.19899	5e-05	0.000119159	yes	up-regulated	XP_002273709.1	VIT_201s0026g02490	Vitvi01g01018.t01	Vitvi01g01018_t001	PREDICTED: probable apyrase 6 isoform X2 [Vitis vinifera]
VAG0100512	Chr01:10679421-10680390	4.68488	1.52176	-1.62227	0.0012	0.00242282	yes	down-regulated	XP_002273802.1	VIT_214s0108g00750	Vitvi01g01013.t01	Vitvi01g01013_t001	PREDICTED: zinc-finger homeodomain protein 11 [Vitis vinifera]
VAG0100516	Chr01:10748941-10753302	61.6308	139.007	1.17344	5e-05	0.000119159	yes	up-regulated	CBI31960.3	N/A	Vitvi01g02132.t01	Vitvi01g02132_t001	unnamed protein product, partial [Vitis vinifera]
VAG0100545	Chr01:11476481-11491162	1.14306	2.29816	1.00758	0.0034	0.00633982	yes	up-regulated	XP_010652298.1	VIT_201s0026g01910	Vitvi01g00956.t01	Vitvi01g00956_t001	PREDICTED: uncharacterized protein LOC100246639 isoform X1 [Vitis vinifera]_x0001_CBI31992.3 unnamed protein product, partial [Vitis vinifera]
VAG0100579	Chr01:12192466-12194470	18.8349	94.5607	2.32783	5e-05	0.000119159	yes	up-regulated	CBI32018.3	VIT_201s0026g01640	N/A	N/A	unnamed protein product, partial [Vitis vinifera]
VAG0100652	Chr01:13556404-13566379	1.68703	6.15367	1.86696	0.01845	0.030001	yes	up-regulated	CBI32090.3	VIT_201s0026g00720	Vitvi01g00831.t01	Vitvi01g00831_t001	unnamed protein product, partial [Vitis vinifera]
VAG0100653	Chr01:13571458-13573652	1.0722	2.66231	1.3121	0.01305	0.0218627	yes	up-regulated	XP_010653055.1	VIT_201s0026g00710	Vitvi01g00830.t01	Vitvi01g00830_t001	PREDICTED: cyclin-D1-1 isoform X1 [Vitis vinifera]
VAG0100673	Chr01:13924589-13926464	28.9195	10.0764	-1.52106	5e-05	0.000119159	yes	down-regulated	XP_002265760.1	VIT_201s0026g00350	Vitvi01g00801.t01	Vitvi01g00801_t001	PREDICTED: uncharacterized protein LOC100258629 [Vitis vinifera]
VAG0100680	Chr01:14040300-14052600	4.03197	0.545146	-2.88677	0.0155	0.0255856	yes	down-regulated	CAN78770.1	N/A	Vitvi01g02081.t01	Vitvi17g04225_t001	hypothetical protein VITISV_024249 [Vitis vinifera]
VAG0100690	Chr01:14131004-14146476	15.1211	44.0537	1.5427	5e-05	0.000119159	yes	up-regulated	RDX60765.1	VIT_201s0026g00220	Vitvi01g00581.t01	Vitvi01g01336_t001	Aldehyde dehydrogenase family 2 member B4, mitochondrial [Mucuna pruriens]
VAG0100723	Chr01:14794952-14796937	10.5213	2.73236	-1.94509	5e-05	0.000119159	yes	down-regulated	XP_002266341.1	VIT_217s0000g08160	Vitvi01g00747.t01	Vitvi01g00747_t001	PREDICTED: polygalacturonase 1 beta-like protein 1 [Vitis vinifera]
VAG0100746	Chr01:15152500-15154771	3.34213	9.35133	1.4844	5e-05	0.000119159	yes	up-regulated	XP_019075743.1	VIT_201s0127g00590	Vitvi01g02061.t01	Vitvi01g02061_t001	PREDICTED: probable nucleoredoxin 1 [Vitis vinifera]
VAG0100754	Chr01:15273714-15287430	0.611295	1.83893	1.58892	0.0043	0.00788314	yes	up-regulated	CBI28546.3	VIT_201s0127g00480	Vitvi01g00715.t01	Vitvi01g00715_t001	unnamed protein product, partial [Vitis vinifera]
VAG0100755	Chr01:15289144-15290756	12.132	35.792	1.56082	5e-05	0.000119159	yes	up-regulated	XP_002265947.1	VIT_201s0127g00470	Vitvi01g00714.t01	Vitvi01g00714_t001	PREDICTED: galactinol synthase 1 [Vitis vinifera]_x0001_ARS22083.1 galactinol synthase [Vitis vinifera]
VAG0100783	Chr01:15581261-15584549	3.33636	8.51791	1.35222	5e-05	0.000119159	yes	up-regulated	XP_002266184.1	VIT_201s0127g00070	Vitvi01g00682.t01	Vitvi01g00682_t001	PREDICTED: high affinity nitrate transporter 2.5 [Vitis vinifera]
VAG0100799	Chr01:15723855-15736814	0.904773	1.91887	1.08463	0.0012	0.00242282	yes	up-regulated	XP_019073719.1	VIT_200s0225g00090	N/A	N/A	PREDICTED: uncharacterized protein LOC100249520 isoform X2 [Vitis vinifera]
VAG0100826	Chr01:16045022-16045923	4.46221	11.2924	1.33952	5e-05	0.000119159	yes	up-regulated	XP_002282388.2	VIT_201s0137g00740	Vitvi01g00638.t01	Vitvi17g00931_t001	PREDICTED: probable protein phosphatase 2C 14 [Vitis vinifera]
VAG0100827	Chr01:16046981-16053347	1.85367	0.745949	-1.31324	0.00325	0.00607878	yes	down-regulated	XP_002285512.1	VIT_201s0137g00720	Vitvi01g00636.t01	Vitvi18g00273_t001	PREDICTED: GDSL esterase/lipase At3g26430 [Vitis vinifera]_x0001_CBI16796.3 unnamed protein product, partial [Vitis vinifera]
VAG0100830	Chr01:16087228-16101831	9.71098	4.48492	-1.11453	5e-05	0.000119159	yes	down-regulated	CBI16800.3	VIT_201s0137g00670	Vitvi01g00632.t01	Vitvi01g00632_t001	unnamed protein product, partial [Vitis vinifera]
VAG0100887	Chr01:16908513-16913880	1.62872	4.27726	1.39295	5e-05	0.000119159	yes	up-regulated	XP_002314752.3	VIT_201s0011g06560	Vitvi01g00563.t01	Vitvi01g00563_t001	probable potassium transporter 17 isoform X1 [Populus trichocarpa]_x0001_PNT15716.1 hypothetical protein POPTR_010G100800v3 [Populus trichocarpa]
VAG0100900	Chr01:17059626-17061601	0.175376	6.16126	5.1347	0.00835	0.0145087	yes	up-regulated	CBI26767.3	VIT_201s0011g06470	Vitvi01g00557.t01	Vitvi01g00557_t001	unnamed protein product, partial [Vitis vinifera]
VAG0100907	Chr01:17133473-17135690	54.4843	19.966	-1.44829	5e-05	0.000119159	yes	down-regulated	XP_002285189.1	VIT_201s0011g06400	Vitvi01g00552.t01	Vitvi01g00552_t001	PREDICTED: protein SHOOT GRAVITROPISM 5 [Vitis vinifera]_x0001_CAN60092.1 hypothetical protein VITISV_033421 [Vitis vinifera]
VAG0100942	Chr01:17518627-17522548	5.09388	13.5395	1.41033	5e-05	0.000119159	yes	up-regulated	XP_019075146.1	VIT_201s0011g06050	Vitvi01g00518.t01	Vitvi01g00518_t001	PREDICTED: binding partner of ACD11 1 isoform X1 [Vitis vinifera]
VAG0100948	Chr01:17578049-17580380	6.84357	3.29815	-1.05309	0.00355	0.00659959	yes	down-regulated	XP_002284982.1	VIT_201s0011g06000	Vitvi01g00512.t01	Vitvi01g00512_t001	PREDICTED: vacuolar iron transporter 1 [Vitis vinifera]
VAG0100958	Chr01:17678294-17679977	1.10684	3.10818	1.48962	0.0053	0.00954946	yes	up-regulated	XP_002281378.1	VIT_201s0011g05900	Vitvi01g01998.t01	Vitvi01g01998_t001	PREDICTED: probable S-adenosylmethionine-dependent methyltransferase At5g37990 [Vitis vinifera]
VAG0100960	Chr01:17684645-17691304	5.4082	15.9388	1.55932	5e-05	0.000119159	yes	up-regulated	XP_002284914.1	VIT_201s0011g05880	Vitvi01g00505.t01	Vitvi01g00505_t001	PREDICTED: probable RNA-dependent RNA polymerase 1 [Vitis vinifera]
VAG0100997	Chr01:18134282-18135528	47.8707	14.7426	-1.69915	5e-05	0.000119159	yes	down-regulated	XP_002284570.1	N/A	Vitvi01g01979.t01	Vitvi01g01979_t001	PREDICTED: MLP-like protein 34 [Vitis vinifera]
VAG0100998	Chr01:18143828-18145202	19.6737	99.338	2.33608	5e-05	0.000119159	yes	up-regulated	CBI26882.3	VIT_201s0011g05180	N/A	N/A	unnamed protein product, partial [Vitis vinifera]
VAG0101001	Chr01:18169432-18170352	38.2853	14.2768	-1.42312	5e-05	0.000119159	yes	down-regulated	XP_002284666.1	VIT_201s0011g05290	Vitvi01g00449.t01	Vitvi01g00449_t001	PREDICTED: NAD(P)H-quinone oxidoreductase subunit L, chloroplastic [Vitis vinifera]_x0001_CBI26871.3 unnamed protein product, partial [Vitis vinifera]
VAG0101009	Chr01:18239460-18242625	1.65656	0.594984	-1.47726	0.02055	0.0331077	yes	down-regulated	XP_002284594.1	VIT_201s0011g05200	Vitvi01g00441.t01	Vitvi01g00441_t001	PREDICTED: phosphoethanolamine N-methyltransferase 3 isoform X2 [Vitis vinifera]
VAG0101040	Chr01:18597410-18598513	1.1987	6.1129	2.35039	0.01005	0.0171991	yes	up-regulated	CBI26911.3	VIT_201s0011g04820	Vitvi01g00408.t01	Vitvi01g00408_t001	unnamed protein product, partial [Vitis vinifera]
VAG0101065	Chr01:18867914-18873160	1.12872	2.27664	1.01221	0.0238	0.0378064	yes	up-regulated	XP_002280298.1	VIT_201s0011g04560	Vitvi01g00380.t01	Vitvi14g01035_t001	PREDICTED: protein-lysine N-methyltransferase Mettl10 [Vitis vinifera]
VAG0101094	Chr01:19139884-19143915	7.83744	19.1842	1.29146	5e-05	0.000119159	yes	up-regulated	XP_010663487.1	VIT_201s0011g04210	Vitvi01g00343.t01	Vitvi01g00343_t001	PREDICTED: amino-acid permease BAT1 homolog isoform X2 [Vitis vinifera]_x0001_CBI26962.3 unnamed protein product, partial [Vitis vinifera]
VAG0101150	Chr01:19678079-19692965	2.95385	7.75298	1.39216	5e-05	0.000119159	yes	up-regulated	XP_002283636.1	VIT_201s0011g03740	Vitvi01g00303.t01	Vitvi15g00533_t001	PREDICTED: glutamine--tRNA ligase, cytoplasmic [Vitis vinifera]_x0001_CBI27000.3 unnamed protein product, partial [Vitis vinifera]
VAG0101195	Chr01:20128520-20133116	48.1513	104.199	1.11369	5e-05	0.000119159	yes	up-regulated	XP_002281818.1	VIT_201s0011g03130	Vitvi01g00251.t01	Vitvi01g00251_t001	PREDICTED: uncharacterized protein LOC100252587 [Vitis vinifera]_x0001_CBI27056.3 unnamed protein product, partial [Vitis vinifera]
VAG0101209	Chr01:20277940-20280965	1.65793	3.73785	1.17283	0.0021	0.00407871	yes	up-regulated	CAI56326.1	VIT_201s0011g02960	Vitvi01g00234.t01	Vitvi01g00234_t001	TPA: leucoanthocyanidin reductase 1 [Vitis shuttleworthii]
VAG0101222	Chr01:20392760-20394575	3.82429	1.20429	-1.66701	0.0099	0.0169647	yes	down-regulated	CAN74875.1	VIT_201s0011g02780	Vitvi01g00217.t01	Vitvi01g00217_t001	hypothetical protein VITISV_038922 [Vitis vinifera]
VAG0101234	Chr01:20579202-20580683	220.511	4875.07	4.4665	5e-05	0.000119159	yes	up-regulated	unamed	N/A	N/A	N/A	unnamed
VAG0101235	Chr01:20589086-20590463	342.81	1685.88	2.29803	5e-05	0.000119159	yes	up-regulated	unamed	N/A	Vitvi01g01912.t01	Vitvi19g04482_t001	unnamed
VAG0101247	Chr01:20747589-20754816	1.87053	4.09909	1.13186	5e-05	0.000119159	yes	up-regulated	XP_002280418.1	N/A	Vitvi01g00199.t01	Vitvi01g00199_t001	PREDICTED: putative phospholipid-transporting ATPase 9 [Vitis vinifera]
VAG0101259	Chr01:20865031-20866335	15.3938	59.9049	1.96032	5e-05	0.000119159	yes	up-regulated	XP_003631233.1	VIT_201s0011g02320	Vitvi01g00188.t01	Vitvi01g00188_t001	PREDICTED: uncharacterized protein LOC100266416 [Vitis vinifera]_x0001_CBI27123.3 unnamed protein product, partial [Vitis vinifera]
VAG0101283	Chr01:21171640-21177052	13.94	34.2243	1.2958	5e-05	0.000119159	yes	up-regulated	XP_010648555.1	VIT_201s0011g02030	Vitvi01g00160.t01	N/A	PREDICTED: serine carboxypeptidase-like 35 isoform X1 [Vitis vinifera]_x0001_CBI27152.3 unnamed protein product, partial [Vitis vinifera]
VAG0101285	Chr01:21187415-21192938	19.1759	47.9146	1.32117	5e-05	0.000119159	yes	up-regulated	XP_002278314.1	VIT_201s0011g02000	Vitvi01g00158.t01	Vitvi01g00160_t001	PREDICTED: serine carboxypeptidase-like 35 isoform X3 [Vitis vinifera]
VAG0101291	Chr01:21212163-21219387	46.5067	94.1338	1.01727	5e-05	0.000119159	yes	up-regulated	XP_002278126.1	VIT_201s0011g01960	Vitvi01g00155.t01	Vitvi14g02900_t001	PREDICTED: proteasome subunit alpha type-2-B [Vitis vinifera]_x0001_CBI27157.3 unnamed protein product, partial [Vitis vinifera]
VAG0101304	Chr01:21323605-21324144	54.7981	112.533	1.03814	5e-05	0.000119159	yes	up-regulated	XP_002276716.1	VIT_203s0017g01450	Vitvi01g00141.t01	Vitvi01g04034_t001	PREDICTED: cysteine-rich and transmembrane domain-containing protein A [Vitis vinifera]_x0001_CBI27168.3 unnamed protein product, partial [Vitis vinifera]
VAG0101306	Chr01:21343485-21344358	11.2359	5.30818	-1.08183	0.00155	0.00307024	yes	down-regulated	XP_010648750.1	VIT_201s0011g01790	Vitvi01g01884.t01	Vitvi01g01884_t001	PREDICTED: lectin [Vitis vinifera]_x0001_CBI27170.3 unnamed protein product, partial [Vitis vinifera]
VAG0101330	Chr01:21609058-21612375	155.101	315.735	1.0255	5e-05	0.000119159	yes	up-regulated	XP_002275982.1	VIT_201s0011g01520	Vitvi01g00122.t01	Vitvi17g04245_t001	PREDICTED: peroxisomal 2,4-dienoyl-CoA reductase [Vitis vinifera]_x0001_CAN73418.1 hypothetical protein VITISV_019955 [Vitis vinifera]_x0001_CBI27193.3 unnamed protein product, partial [Vitis vinifera]
VAG0101373	Chr01:21985687-21988683	20.3954	45.5173	1.15817	5e-05	0.000119159	yes	up-regulated	XP_010649305.1	VIT_208s0007g08420	N/A	N/A	PREDICTED: putative disease resistance protein RGA1 [Vitis vinifera]
VAG0101430	Chr01:22493628-22496030	2.08851	4.87539	1.22304	5e-05	0.000119159	yes	up-regulated	XP_010649662.1	VIT_201s0011g00530	Vitvi01g00048.t01	Vitvi01g00048_t001	PREDICTED: ureide permease 1 isoform X1 [Vitis vinifera]_x0001_XP_010649667.1 PREDICTED: ureide permease 1 isoform X1 [Vitis vinifera]
VAG0101432	Chr01:22499182-22507951	1.84314	3.98315	1.11174	0.0008	0.00165784	yes	up-regulated	XP_002274189.1	VIT_201s0011g00500	Vitvi01g00045.t01	Vitvi01g00045_t001	PREDICTED: protein root UVB sensitive 3 [Vitis vinifera]_x0001_CBI27288.3 unnamed protein product, partial [Vitis vinifera]
VAG0101442	Chr01:22568821-22575703	1.69743	3.43687	1.01774	0.0008	0.00165784	yes	up-regulated	XP_010649833.1	VIT_201s0011g00400	Vitvi01g00036.t01	Vitvi01g00036_t001	PREDICTED: ras GTPase-activating protein-binding protein 1 isoform X2 [Vitis vinifera]_x0001_CBI27297.3 unnamed protein product, partial [Vitis vinifera]
VAG0101477	Chr02:134567-136189	3.14645	8.33824	1.40602	5e-05	0.000119159	yes	up-regulated	CBI34377.3	VIT_202s0025g00240	Vitvi02g00020.t01	Vitvi02g00020_t001	unnamed protein product, partial [Vitis vinifera]
VAG0101479	Chr02:151595-153594	1.57034	0.709391	-1.14642	0.03035	0.047123	yes	down-regulated	XP_002278930.1	VIT_216s0050g01110	Vitvi02g00022.t01	Vitvi02g00022_t001	PREDICTED: probable polygalacturonase [Vitis vinifera]
VAG0101486	Chr02:229197-230122	74.634	168.495	1.1748	5e-05	0.000119159	yes	up-regulated	XP_002278542.1	N/A	Vitvi02g00031.t01	Vitvi02g00031_t001	PREDICTED: heavy metal-associated isoprenylated plant protein 39 [Vitis vinifera]_x0001_CBI34387.3 unnamed protein product, partial [Vitis vinifera]
VAG0101496	Chr02:353495-354707	193.512	537.608	1.47413	5e-05	0.000119159	yes	up-regulated	XP_002272759.1	VIT_202s0025g00500	Vitvi02g00046.t01	Vitvi02g00046_t001	PREDICTED: protein LURP-one-related 17 [Vitis vinifera]_x0001_CBI34400.3 unnamed protein product, partial [Vitis vinifera]
VAG0101498	Chr02:400467-401333	2.98667	11.8348	1.98643	5e-05	0.000119159	yes	up-regulated	XP_010658486.1	VIT_215s0046g02080	Vitvi02g00050.t01	Vitvi02g04007_t001	PREDICTED: late embryogenesis abundant protein At1g64065-like [Vitis vinifera]
VAG0101514	Chr02:545254-549994	109.766	232.576	1.08328	5e-05	0.000119159	yes	up-regulated	GAY39220.1	VIT_202s0025g00750	Vitvi02g01323.t01	Vitvi02g01324_t001	hypothetical protein CUMW_042670 [Citrus unshiu]
VAG0101606	Chr02:1489495-1491748	5.47649	13.9686	1.35087	5e-05	0.000119159	yes	up-regulated	XP_010659397.1	VIT_202s0025g01610	Vitvi02g00149.t01	Vitvi02g00149_t001	PREDICTED: phosphatidylinositol 4-kinase gamma 2 [Vitis vinifera]
VAG0101616	Chr02:1548115-1550441	1.54315	6.83398	2.14684	0.003	0.0056459	yes	up-regulated	NP_001268184.1	VIT_202s0025g01640	Vitvi02g01340.t01	Vitvi02g01340_t001	calcineurin B-like protein 08 [Vitis vinifera]_x0001_XP_010658108.1 PREDICTED: calcineurin B-like protein 08 isoform X1 [Vitis vinifera]_x0001_XP_010658112.1 PREDICTED: calcineurin B-like protein 08 isoform X1 [Vitis vinifera]_x0001_ACQ83562.1 calcineurin B-like protein 08 [Vitis vinifera]_x0001_CBI34500.3 unnamed protein product, partial [Vitis vinifera]
VAG0101627	Chr02:1650497-1658225	0.860338	3.00243	1.80315	5e-05	0.000119159	yes	up-regulated	XP_010659594.1	N/A	Vitvi02g01342.t01	Vitvi02g04030_t001	PREDICTED: cellulose synthase-like protein G3 [Vitis vinifera]_x0001_CBI34514.3 unnamed protein product, partial [Vitis vinifera]
VAG0101677	Chr02:2015875-2018563	4.61064	1.82351	-1.33825	5e-05	0.000119159	yes	down-regulated	XP_010660011.2	N/A	Vitvi02g00220.t01	Vitvi02g04050_t001	PREDICTED: LOW QUALITY PROTEIN: metal-nicotianamine transporter YSL1 [Vitis vinifera]
VAG0101679	Chr02:2034261-2038542	73.6891	150.012	1.02555	5e-05	0.000119159	yes	up-regulated	XP_002280223.1	VIT_202s0025g02530	Vitvi01g01495.t01	Vitvi01g04376_t001	PREDICTED: GTPase-activating protein gyp7 isoform X2 [Vitis vinifera]_x0001_XP_019072328.1 PREDICTED: GTPase-activating protein gyp7 isoform X2 [Vitis vinifera]
VAG0101698	Chr02:2199624-2203118	2.76399	0.772891	-1.83842	0.0189	0.0306679	yes	down-regulated	XP_002272423.1	VIT_202s0025g02720	Vitvi02g00243.t01	Vitvi02g00243_t001	PREDICTED: uncharacterized protein LOC100246209 [Vitis vinifera]
VAG0101725	Chr02:2396997-2399869	1.19861	2.50424	1.06302	0.0034	0.00633982	yes	up-regulated	XP_019072394.1	VIT_202s0025g03000	Vitvi02g00275.t01	Vitvi02g04060_t001	PREDICTED: B3 domain-containing protein Os03g0120900 [Vitis vinifera]
VAG0101730	Chr02:2456137-2457082	12.9815	3.267	-1.99042	5e-05	0.000119159	yes	down-regulated	CBI34640.3	VIT_202s0025g03170	Vitvi02g00286.t01	Vitvi02g00286_t001	unnamed protein product, partial [Vitis vinifera]
VAG0101752	Chr02:2668889-2673402	0.66247	1.59495	1.26759	0.0003	0.000658344	yes	up-regulated	CBI34662.3	VIT_202s0025g03420	Vitvi02g00314.t01	Vitvi02g00314_t001	unnamed protein product, partial [Vitis vinifera]
VAG0101772	Chr02:2914131-2916323	27.0946	12.9248	-1.06786	5e-05	0.000119159	yes	down-regulated	XP_002272145.1	VIT_202s0025g03660	Vitvi02g00338.t01	Vitvi02g00338_t001	PREDICTED: oxalate--CoA ligase [Vitis vinifera]_x0001_CBI34684.3 unnamed protein product, partial [Vitis vinifera]
VAG0101784	Chr02:3006144-3009286	1.52549	3.79615	1.31527	0.00345	0.0064262	yes	up-regulated	XP_002269706.1	N/A	N/A	N/A	PREDICTED: serine racemase isoform X1 [Vitis vinifera]_x0001_XP_010660846.1 PREDICTED: serine racemase isoform X1 [Vitis vinifera]_x0001_XP_010660850.1 PREDICTED: serine racemase isoform X1 [Vitis vinifera]_x0001_CBI34685.3 unnamed protein product, partial [Vitis vinifera]
VAG0101786	Chr02:3015792-3016629	15.2638	6.88939	-1.14766	0.00055	0.00116537	yes	down-regulated	XP_002272145.1	N/A	N/A	N/A	PREDICTED: oxalate--CoA ligase [Vitis vinifera]_x0001_CBI34684.3 unnamed protein product, partial [Vitis vinifera]
VAG0101835	Chr02:3604178-3612660	341.401	114.295	-1.57871	5e-05	0.000119159	yes	down-regulated	CDP16244.1	N/A	Vitvi02g01408.t01	Vitvi02g01409_t001	unnamed protein product [Coffea canephora]
VAG0101836	Chr02:3617128-3617938	230.122	103.721	-1.1497	5e-05	0.000119159	yes	down-regulated	XP_002282917.2	N/A	N/A	N/A	PREDICTED: protein P21 [Vitis vinifera]
VAG0101838	Chr02:3628494-3630837	311.282	714.071	1.19785	5e-05	0.000119159	yes	up-regulated	XP_002282926.1	VIT_202s0025g04350	Vitvi02g00394.t01	Vitvi02g00394_t001	PREDICTED: elicitor-responsive protein 3 [Vitis vinifera]_x0001_CBI34741.3 unnamed protein product, partial [Vitis vinifera]
VAG0101839	Chr02:3633454-3634348	3.45124	7.64436	1.14728	0.0001	0.00023149	yes	up-regulated	XP_010661260.1	VIT_202s0025g04360	Vitvi02g00395.t01	Vitvi02g00396_t001	PREDICTED: probable (S)-N-methylcoclaurine 3'-hydroxylase isozyme 2 [Vitis vinifera]_x0001_CBI34742.3 unnamed protein product, partial [Vitis vinifera]
VAG0101846	Chr02:3702490-3721181	3.9861	1.42242	-1.48664	0.00025	0.000554063	yes	down-regulated	XP_002276153.1	VIT_202s0025g04460	Vitvi02g00406.t01	Vitvi02g04095_t001	PREDICTED: dehydration-responsive element-binding protein 1E [Vitis vinifera]_x0001_CAN68351.1 hypothetical protein VITISV_011647 [Vitis vinifera]_x0001_ARD27020.1 CBF-like transcription factor [Vitis vinifera]
VAG0101895	Chr02:4261818-4264335	1.02629	3.7966	1.88727	0.0003	0.000658344	yes	up-regulated	XP_002281251.1	VIT_202s0025g05120	Vitvi02g00467.t01	Vitvi02g00467_t001	PREDICTED: ACT domain-containing protein ACR8 [Vitis vinifera]_x0001_CAN62364.1 hypothetical protein VITISV_031924 [Vitis vinifera]
VAG0101939	Chr02:4675319-4677666	2.09174	0.694592	-1.59046	0.02985	0.0464212	yes	down-regulated	XP_003631447.1	VIT_202s0154g00110	Vitvi02g01701.t01	Vitvi11g00770_t001	PREDICTED: probable trehalose-phosphate phosphatase F [Vitis vinifera]_x0001_XP_019073132.1 PREDICTED: probable trehalose-phosphate phosphatase F [Vitis vinifera]_x0001_XP_019073135.1 PREDICTED: probable trehalose-phosphate phosphatase F [Vitis vinifera]
VAG0101945	Chr02:4719219-4722408	1.31567	4.97591	1.91916	5e-05	0.000119159	yes	up-regulated	XP_010662302.1	VIT_202s0154g00190	Vitvi02g00519.t01	Vitvi02g04150_t001	PREDICTED: flavin-containing monooxygenase FMO GS-OX-like 3 [Vitis vinifera]
VAG0101951	Chr02:4763579-4769372	4.82907	31.4542	2.70344	5e-05	0.000119159	yes	up-regulated	XP_002268529.3	N/A	N/A	Vitvi02g04155_t001	PREDICTED: adenine phosphoribosyltransferase 3 [Vitis vinifera]
VAG0101958	Chr02:4886144-4901999	20.5768	48.8179	1.24639	5e-05	0.000119159	yes	up-regulated	CBI31907.3	N/A	N/A	N/A	unnamed protein product, partial [Vitis vinifera]
VAG0101989	Chr02:5190279-5197832	0.954623	4.32027	2.17812	5e-05	0.000119159	yes	up-regulated	CAN71595.1	VIT_200s0229g00090	Vitvi02g01705.t01	Vitvi02g00564_t001	hypothetical protein VITISV_010143 [Vitis vinifera]
VAG0102024	Chr02:5629787-5632108	2.01911	31.3331	3.9559	5e-05	0.000119159	yes	up-regulated	CAN68814.1	N/A	N/A	Vitvi00g04043_t001	hypothetical protein VITISV_001086 [Vitis vinifera]
VAG0102048	Chr02:5926984-5934889	6.33398	14.226	1.16734	5e-05	0.000119159	yes	up-regulated	CAN80164.1	VIT_200s0533g00040	Vitvi02g01809.t01	Vitvi02g01809_t001	hypothetical protein VITISV_034112 [Vitis vinifera]
VAG0102088	Chr02:6451570-6452530	0.526264	2.59864	2.3039	0.0286	0.0446496	yes	up-regulated	XP_010647358.1	VIT_200s0809g00010	Vitvi00g02047.t01	Vitvi13g04617_t001	PREDICTED: uncharacterized protein LOC104878515 [Vitis vinifera]
VAG0102091	Chr02:6474178-6477731	1.60468	4.73264	1.56036	5e-05	0.000119159	yes	up-regulated	XP_003631460.1	VIT_202s0236g00040	Vitvi02g01752.t01	Vitvi13g04614_t001	PREDICTED: uncharacterized protein LOC100853434 isoform X1 [Vitis vinifera]
VAG0102094	Chr02:6561887-6566550	10.921	34.0458	1.64037	5e-05	0.000119159	yes	up-regulated	XP_002262726.1	VIT_202s0236g00130	N/A	N/A	PREDICTED: serine/threonine-protein kinase SAPK3 [Vitis vinifera]_x0001_CBI23389.3 unnamed protein product, partial [Vitis vinifera]
VAG0102138	Chr02:7380385-7380960	1.30849	5.28401	2.01373	0.02265	0.036168	yes	up-regulated	CBI29332.3	VIT_218s0001g01570	Vitvi18g01510.t01	Vitvi18g01510_t001	unnamed protein product, partial [Vitis vinifera]
VAG0102145	Chr02:7485470-7500623	6.50207	14.1775	1.12463	5e-05	0.000119159	yes	up-regulated	XP_002282232.1	VIT_202s0012g00530	Vitvi02g00633.t01	Vitvi02g00633_t001	PREDICTED: ribose-phosphate pyrophosphokinase 1 [Vitis vinifera]_x0001_CBI33951.3 unnamed protein product, partial [Vitis vinifera]
VAG0102162	Chr02:7728213-7728705	5.0914	25.0262	2.29731	0.00555	0.00996303	yes	up-regulated	XP_010663918.1	N/A	Vitvi02g01488.t01	Vitvi02g01488_t001	PREDICTED: uncharacterized protein LOC104882430 [Vitis vinifera]
VAG0102164	Chr02:7748307-7754622	2.44189	5.16245	1.08006	0.00095	0.00194657	yes	up-regulated	XP_010663907.1	VIT_202s0012g00730	Vitvi02g00648.t01	Vitvi02g00648_t001	PREDICTED: probable purine permease 11 [Vitis vinifera]
VAG0102168	Chr02:7806137-7809778	6.93102	20.6335	1.57385	5e-05	0.000119159	yes	up-regulated	XP_002281681.1	VIT_202s0012g00760	Vitvi02g00651.t01	N/A	PREDICTED: haloacid dehalogenase-like hydrolase domain-containing protein Sgpp isoform X1 [Vitis vinifera]_x0001_CBI33931.3 unnamed protein product, partial [Vitis vinifera]
VAG0102187	Chr02:8079334-8080660	140.785	61.9808	-1.1836	5e-05	0.000119159	yes	down-regulated	XP_002280707.1	VIT_202s0012g01120	Vitvi02g00680.t01	Vitvi02g00680_t001	PREDICTED: glycine cleavage system H protein, mitochondrial [Vitis vinifera]_x0001_CBI33899.3 unnamed protein product, partial [Vitis vinifera]
VAG0102198	Chr02:8291423-8295469	1.39588	3.95341	1.50192	5e-05	0.000119159	yes	up-regulated	XP_019080087.1	VIT_202s0012g01240	Vitvi02g00691.t01	Vitvi02g00691_t001	PREDICTED: uncharacterized protein LOC100243800 isoform X6 [Vitis vinifera]
VAG0102201	Chr02:8339721-8341186	30.9013	14.9457	-1.04793	5e-05	0.000119159	yes	down-regulated	XP_002280361.1	VIT_202s0012g01270	Vitvi02g00695.t01	Vitvi15g04084_t001	PREDICTED: abscisic acid receptor PYR1 [Vitis vinifera]
VAG0102232	Chr02:8943286-8944562	34.4838	2.84076	-3.60157	5e-05	0.000119159	yes	down-regulated	XP_002277674.1	VIT_202s0012g01590	Vitvi02g00719.t01	Vitvi02g00719_t001	PREDICTED: uncharacterized protein LOC100245547 isoform X1 [Vitis vinifera]
VAG0102279	Chr02:10376487-10383998	3.61294	7.43594	1.04134	5e-05	0.000119159	yes	up-regulated	XP_002275354.2	VIT_202s0012g02420	Vitvi02g00808.t01	Vitvi02g00808_t001	PREDICTED: uncharacterized protein LOC100242086 [Vitis vinifera]
VAG0102334	Chr02:13613317-13665949	2.34394	4.79284	1.03195	5e-05	0.000119159	yes	up-regulated	XP_010664750.1	VIT_202s0033g00080	N/A	N/A	PREDICTED: protein ENHANCED DISEASE RESISTANCE 2 isoform X1 [Vitis vinifera]_x0001_XP_010664755.1 PREDICTED: protein ENHANCED DISEASE RESISTANCE 2 isoform X1 [Vitis vinifera]
VAG0102351	Chr02:14341632-14372481	3.18223	6.71537	1.07743	5e-05	0.000119159	yes	up-regulated	XP_002264766.1	VIT_202s0033g00320	Vitvi02g01005.t01	Vitvi03g00973_t001	PREDICTED: uncharacterized protein LOC100265506 [Vitis vinifera]_x0001_CBI37390.3 unnamed protein product, partial [Vitis vinifera]
VAG0102395	Chr02:15758818-15760656	17.5858	5.95325	-1.56266	5e-05	0.000119159	yes	down-regulated	CBI37419.3	VIT_202s0033g00670	Vitvi02g01609.t01	Vitvi02g01609_t001	unnamed protein product, partial [Vitis vinifera]
VAG0102398	Chr02:15799038-15800843	11.3341	1.5888	-2.83466	5e-05	0.000119159	yes	down-regulated	XP_010665075.1	VIT_202s0033g00700	N/A	N/A	PREDICTED: bifunctional nitrilase/nitrile hydratase NIT4B-like [Vitis vinifera]_x0001_CBI37421.3 unnamed protein product, partial [Vitis vinifera]
VAG0102426	Chr02:16594203-16600078	6.45253	15.2626	1.24207	5e-05	0.000119159	yes	up-regulated	unamed	N/A	Vitvi10g00594.t01	N/A	unnamed
VAG0102492	Chr02:18856225-18857920	1.69197	3.70232	1.12973	0.0001	0.00023149	yes	up-regulated	XP_019080951.1	VIT_214s0081g00280	Vitvi02g01180.t01	Vitvi02g01180_t001	PREDICTED: putative pentatricopeptide repeat-containing protein At1g12700, mitochondrial isoform X1 [Vitis vinifera]
VAG0102493	Chr02:18866961-18868220	28.5437	81.2827	1.50977	5e-05	0.000119159	yes	up-regulated	CAN70584.1	VIT_202s0033g01380	Vitvi02g01182.t01	Vitvi02g01182_t001	hypothetical protein VITISV_001908 [Vitis vinifera]
VAG0102509	Chr02:19331751-19342540	3.15601	6.44363	1.02977	0.0002	0.000448242	yes	up-regulated	OMO93734.1	VIT_202s0087g00170	N/A	N/A	hypothetical protein COLO4_16711 [Corchorus olitorius]
VAG0102519	Chr02:19430172-19435737	3.57297	7.86589	1.13849	5e-05	0.000119159	yes	up-regulated	XP_002266353.1	VIT_202s0087g00260	Vitvi02g01211.t01	Vitvi02g01211_t001	PREDICTED: protein ROOT PRIMORDIUM DEFECTIVE 1 [Vitis vinifera]
VAG0102550	Chr02:19966021-19967813	13.718	34.6599	1.33719	5e-05	0.000119159	yes	up-regulated	XP_002272974.1	N/A	N/A	N/A	PREDICTED: uncharacterized protein LOC100256375 [Vitis vinifera]_x0001_XP_010644560.1 PREDICTED: uncharacterized protein LOC100256375 [Vitis vinifera]
VAG0102577	Chr02:20615372-20617172	5.82024	16.3029	1.48597	5e-05	0.000119159	yes	up-regulated	XP_002268404.1	VIT_202s0087g00910	Vitvi02g01286.t01	Vitvi02g01286_t001	PREDICTED: probable carotenoid cleavage dioxygenase 4, chloroplastic [Vitis vinifera]
VAG0102580	Chr02:20675581-20676703	0.595612	11.0116	4.2085	0.0026	0.00496245	yes	up-regulated	XP_010644356.1	N/A	Vitvi02g01299.t01	Vitvi15g04001_t001	PREDICTED: cysteine-rich receptor-like protein kinase 25 [Vitis vinifera]
VAG0102603	Chr03:286768-305190	12.8436	28.1025	1.12965	5e-05	0.000119159	yes	up-regulated	CAN67593.1	N/A	Vitvi03g01288.t01	Vitvi03g01289_t001	hypothetical protein VITISV_000699 [Vitis vinifera]
VAG0102605	Chr03:375867-376969	25.503	57.1887	1.16507	5e-05	0.000119159	yes	up-regulated	XP_002264621.1	VIT_201s0011g01280	N/A	N/A	PREDICTED: zinc transporter 8 [Vitis vinifera]
VAG0102612	Chr03:513202-514648	2.25944	5.78784	1.35706	5e-05	0.000119159	yes	up-regulated	XP_019073832.1	VIT_212s0055g00290	Vitvi03g01264.t01	Vitvi03g04511_t001	PREDICTED: anthocyanidin 3-O-glucosyltransferase 6-like [Vitis vinifera]
VAG0102615	Chr03:603903-605361	8.36686	36.0525	2.10734	5e-05	0.000119159	yes	up-regulated	XP_010648210.1	VIT_212s0055g00290	Vitvi03g01260.t01	N/A	PREDICTED: anthocyanidin 3-O-glucosyltransferase 6-like [Vitis vinifera]
VAG0102656	Chr03:1698637-1738033	2.46483	5.09696	1.04815	5e-05	0.000119159	yes	up-regulated	XP_019074668.1	VIT_212s0121g00290	N/A	Vitvi03g04494_t001	PREDICTED: uncharacterized protein LOC100852931 [Vitis vinifera]
VAG0102804	Chr03:4793210-4801724	57.1381	126.225	1.14347	5e-05	0.000119159	yes	up-regulated	XP_002268351.1	VIT_203s0017g00540	Vitvi03g01079.t01	Vitvi03g01079_t001	PREDICTED: uncharacterized protein LOC100267500 [Vitis vinifera]_x0001_XP_010648143.1 PREDICTED: uncharacterized protein LOC100267500 [Vitis vinifera]_x0001_XP_010648144.1 PREDICTED: uncharacterized protein LOC100267500 [Vitis vinifera]_x0001_CBI34019.3 unnamed protein product, partial [Vitis vinifera]
VAG0102843	Chr03:6446738-6447773	0.608492	2.2642	1.89569	0.01165	0.019707	yes	up-regulated	CAN76415.1	VIT_203s0097g00030	N/A	N/A	hypothetical protein VITISV_038497, partial [Vitis vinifera]
VAG0102868	Chr03:7810132-7817302	0.615477	1.70989	1.47413	0.011	0.0186958	yes	up-regulated	XP_010648075.1	VIT_204s0008g06810	Vitvi03g00889.t01	Vitvi03g04302_t001	PREDICTED: protein FLOURY 1-like [Vitis vinifera]
VAG0102906	Chr03:8833957-8836935	0.360895	1.99302	2.4653	0.0039	0.00719993	yes	up-regulated	XP_002265008.1	N/A	N/A	Vitvi03g04297_t001	PREDICTED: uncharacterized protein LOC100247569 [Vitis vinifera]
VAG0102917	Chr03:9231409-9301129	1.6403	4.2099	1.35982	5e-05	0.000119159	yes	up-regulated	XP_002269926.1	VIT_203s0038g00850	Vitvi03g01012.t01	Vitvi03g01012_t001	PREDICTED: CSC1-like protein HYP1 isoform X1 [Vitis vinifera]_x0001_XP_010645179.1 PREDICTED: CSC1-like protein HYP1 isoform X1 [Vitis vinifera]_x0001_XP_010645180.1 PREDICTED: CSC1-like protein HYP1 isoform X1 [Vitis vinifera]_x0001_XP_010645181.1 PREDICTED: CSC1-like protein HYP1 isoform X1 [Vitis vinifera]_x0001_XP_010645182.1 PREDICTED: CSC1-like protein HYP1 isoform X1 [Vitis vinifera]_x0001…
VAG0102943	Chr03:10098267-10106871	9.42951	23.4695	1.31553	5e-05	0.000119159	yes	up-regulated	XP_002263530.1	VIT_203s0097g00510	Vitvi03g00842.t01	Vitvi03g00842_t001	PREDICTED: oligopeptide transporter 4 [Vitis vinifera]
VAG0102977	Chr03:11041319-11043992	2.01673	5.5695	1.46553	0.00425	0.00779796	yes	up-regulated	NP_001267942.1	VIT_203s0088g01250	N/A	N/A	uncharacterized protein LOC100263479 [Vitis vinifera]_x0001_ABQ41113.1 L-galactose dehydrogenase [Vitis vinifera]
VAG0102995	Chr03:11324785-11328639	0.303292	1.8477	2.60695	0.0242	0.0383451	yes	up-regulated	XP_002273546.1	VIT_203s0088g00690	Vitvi03g00755.t01	Vitvi03g00755_t001	PREDICTED: basic form of pathogenesis-related protein 1 [Vitis vinifera]_x0001_CAN74267.1 hypothetical protein VITISV_000653 [Vitis vinifera]_x0001_CBI25096.3 unnamed protein product, partial [Vitis vinifera]
VAG0102996	Chr03:11350659-11376619	0.861747	8.46658	3.29644	0.0009	0.00185043	yes	up-regulated	XP_002274307.1	VIT_203s0088g00700	Vitvi03g00743.t01	Vitvi03g00745_t001	PREDICTED: pathogenesis-related leaf protein 6 [Vitis vinifera]
VAG0102997	Chr03:11402194-11402788	1448.71	13.9341	-6.70001	5e-05	0.000119159	yes	down-regulated	XP_002273788.2	VIT_203s0088g00690	Vitvi03g00747.t01	N/A	PREDICTED: pathogenesis-related protein 1 [Vitis vinifera]
VAG0103008	Chr03:11570690-11572063	38.0361	11.8258	-1.68543	5e-05	0.000119159	yes	down-regulated	XP_002274843.1	N/A	Vitvi03g00735.t01	Vitvi03g00735_t001	PREDICTED: uncharacterized protein LOC100254836 [Vitis vinifera]
VAG0103022	Chr03:11865689-11866760	13.7236	6.80444	-1.01211	5e-05	0.000119159	yes	down-regulated	XP_002276156.1	VIT_203s0088g00330	N/A	N/A	PREDICTED: putative F-box protein At1g23770 [Vitis vinifera]_x0001_CAN73524.1 hypothetical protein VITISV_010705 [Vitis vinifera]
VAG0103081	Chr03:13137094-13138620	15.9886	3.20337	-2.31938	5e-05	0.000119159	yes	down-regulated	XP_002267639.3	N/A	Vitvi03g00676.t01	Vitvi03g00676_t001	PREDICTED: protein SRG1-like [Vitis vinifera]
VAG0103112	Chr03:13654018-13655711	3.01724	6.49647	1.10643	0.001	0.00204234	yes	up-regulated	XP_002264153.1	VIT_203s0091g00680	N/A	N/A	PREDICTED: BTB/POZ domain-containing protein NPY2 [Vitis vinifera]_x0001_XP_010647924.1 PREDICTED: BTB/POZ domain-containing protein NPY2 [Vitis vinifera]_x0001_XP_010647925.1 PREDICTED: BTB/POZ domain-containing protein NPY2 [Vitis vinifera]
VAG0103122	Chr03:13717933-13721175	3.40952	9.5339	1.4835	5e-05	0.000119159	yes	up-regulated	XP_002263780.1	VIT_203s0091g00580	Vitvi03g01605.t01	Vitvi03g01605_t001	PREDICTED: PXMP2/4 family protein 4 [Vitis vinifera]_x0001_XP_010647932.1 PREDICTED: PXMP2/4 family protein 4 [Vitis vinifera]_x0001_CBI22476.3 unnamed protein product, partial [Vitis vinifera]
VAG0103125	Chr03:13752090-13755243	103.053	293.818	1.51154	5e-05	0.000119159	yes	up-regulated	XP_002263235.1	VIT_203s0091g00560	Vitvi03g00614.t01	Vitvi03g00614_t001	PREDICTED: somatic embryogenesis receptor kinase 1 [Vitis vinifera]_x0001_CBI22478.3 unnamed protein product, partial [Vitis vinifera]
VAG0103138	Chr03:13822697-13831297	40.4613	93.8582	1.21394	5e-05	0.000119159	yes	up-regulated	XP_002262952.1	VIT_203s0091g00520	Vitvi03g00609.t01	Vitvi03g00609_t001	PREDICTED: probable prolyl 4-hydroxylase 9 [Vitis vinifera]_x0001_CBI22483.3 unnamed protein product, partial [Vitis vinifera]
VAG0103140	Chr03:13850393-13850819	73.6135	21.0582	-1.80559	5e-05	0.000119159	yes	down-regulated	XP_002262812.1	VIT_203s0091g00490	Vitvi03g01602.t01	Vitvi03g04204_t001	PREDICTED: uncharacterized protein LOC100242957 isoform X2 [Vitis vinifera]_x0001_CBI22486.3 unnamed protein product, partial [Vitis vinifera]
VAG0103147	Chr03:13914673-13916028	45.0054	20.5963	-1.12771	5e-05	0.000119159	yes	down-regulated	XP_002272271.1	VIT_203s0091g00450	Vitvi03g00601.t01	Vitvi03g00601_t001	PREDICTED: 3-oxo-Delta(4,5)-steroid 5-beta-reductase [Vitis vinifera]
VAG0103150	Chr03:13941857-13943267	7.9119	2.21394	-1.83741	5e-05	0.000119159	yes	down-regulated	XP_002272036.3	N/A	Vitvi03g00598.t01	Vitvi03g00598_t001	PREDICTED: classical arabinogalactan protein 9 [Vitis vinifera]
VAG0103166	Chr03:14187646-14189709	18.1095	7.14503	-1.34173	5e-05	0.000119159	yes	down-regulated	XP_002270534.2	VIT_203s0091g00260	Vitvi03g00582.t01	Vitvi03g00582_t001	PREDICTED: zinc finger protein KNUCKLES [Vitis vinifera]
VAG0103175	Chr03:14299233-14306667	1.59467	17.0204	3.41593	5e-05	0.000119159	yes	up-regulated	CAN65930.1	VIT_203s0091g00160	Vitvi03g01595.t01	Vitvi03g00575_t001	hypothetical protein VITISV_038846 [Vitis vinifera]
VAG0103185	Chr03:14398755-14403229	8.24295	3.43956	-1.26094	0.00075	0.00156025	yes	down-regulated	XP_010647893.1	VIT_203s0180g00280	N/A	Vitvi12g04380_t001	PREDICTED: UDP-glycosyltransferase 84B1 [Vitis vinifera]
VAG0103193	Chr03:14526111-14527610	8.44476	2.61921	-1.68893	0.0001	0.00023149	yes	down-regulated	CZS70601.1	VIT_203s0180g00200	Vitvi03g00557.t01	Vitvi03g00557_t001	glucosyltransferase [Vitis amurensis]
VAG0103218	Chr03:14818355-14819833	2.60506	5.5197	1.08327	0.0001	0.00023149	yes	up-regulated	XP_002282482.2	VIT_203s0063g00010	Vitvi03g00536.t01	Vitvi18g04171_t001	PREDICTED: uncharacterized protein At4g06744 [Vitis vinifera]
VAG0103250	Chr03:15243791-15246247	10.461	30.0545	1.52256	5e-05	0.000119159	yes	up-regulated	XP_002285213.1	VIT_203s0063g00400	Vitvi03g00502.t01	Vitvi03g04180_t001	PREDICTED: alpha-amylase [Vitis vinifera]_x0001_CBI32409.3 unnamed protein product, partial [Vitis vinifera]
VAG0103272	Chr03:15506873-15507845	2.53425	0.908735	-1.47963	0.0108	0.018379	yes	down-regulated	XP_010647769.1	VIT_203s0063g00720	Vitvi03g01559.t01	N/A	PREDICTED: probable carboxylesterase 2 [Vitis vinifera]
VAG0103294	Chr03:15618053-15620342	0.854036	2.10179	1.29925	0.00015	0.000341077	yes	up-regulated	XP_003631674.1	VIT_203s0063g00930	Vitvi03g00467.t01	Vitvi03g00467_t001	PREDICTED: pentatricopeptide repeat-containing protein At5g39710 [Vitis vinifera]
VAG0103305	Chr03:15720220-15721427	6.43196	18.5833	1.53068	5e-05	0.000119159	yes	up-regulated	CAN83262.1	VIT_203s0063g01310	Vitvi03g00431.t01	N/A	hypothetical protein VITISV_000649 [Vitis vinifera]
VAG0103306	Chr03:15722705-15723699	0.871616	2.95774	1.76273	0.01325	0.0221661	yes	up-regulated	XP_002284907.3	VIT_203s0063g01240	Vitvi03g00433.t01	Vitvi03g00433_t001	PREDICTED: salicylic acid-binding protein 2 [Vitis vinifera]
VAG0103314	Chr03:15805082-15806309	1.66882	0.201607	-3.04922	0.0293	0.0456406	yes	down-regulated	CAN83261.1	VIT_203s0063g01290	Vitvi03g00441.t01	N/A	hypothetical protein VITISV_000648 [Vitis vinifera]
VAG0103316	Chr03:15818742-15819950	46.2791	101.478	1.13274	5e-05	0.000119159	yes	up-regulated	XP_003631618.1	VIT_203s0063g01150	Vitvi03g01543.t01	N/A	PREDICTED: feruloyl CoA ortho-hydroxylase 2 [Vitis vinifera]_x0001_CBI32473.3 unnamed protein product, partial [Vitis vinifera]
VAG0103322	Chr03:15888368-15900432	3.94519	12.4882	1.6624	5e-05	0.000119159	yes	up-regulated	OMP01571.1	VIT_203s0063g01310	N/A	Vitvi03g04160_t001	Isopenicillin N synthase [Corchorus olitorius]
VAG0103356	Chr03:16250271-16259573	8.81603	18.8218	1.0942	5e-05	0.000119159	yes	up-regulated	CAN60895.1	VIT_203s0063g01800	Vitvi03g00396.t01	Vitvi03g00396_t001	hypothetical protein VITISV_023239 [Vitis vinifera]
VAG0103400	Chr03:16679673-16680245	9.77481	20.9912	1.10265	0.0002	0.000448242	yes	up-regulated	CBI32575.3	N/A	N/A	Vitvi03g04122_t001	unnamed protein product, partial [Vitis vinifera]
VAG0103420	Chr03:16857683-16862100	1.2408	4.38579	1.82156	5e-05	0.000119159	yes	up-regulated	XP_003631609.1	VIT_203s0063g02510	Vitvi03g00338.t01	Vitvi03g00338_t001	PREDICTED: probable receptor-like serine/threonine-protein kinase At4g34500 [Vitis vinifera]_x0001_XP_019073600.1 PREDICTED: probable receptor-like serine/threonine-protein kinase At4g34500 [Vitis vinifera]
VAG0103438	Chr03:17093681-17096207	3.06828	1.38905	-1.14333	0.00155	0.00307024	yes	down-regulated	XP_002284113.1	VIT_203s0038g04760	Vitvi03g00315.t01	Vitvi03g00315_t001	PREDICTED: transcription factor bHLH63 [Vitis vinifera]
VAG0103447	Chr03:17152189-17155776	134.085	405.309	1.59588	5e-05	0.000119159	yes	up-regulated	NP_001268171.1	VIT_203s0038g04670	Vitvi03g01488.t01	N/A	uncharacterized protein LOC100260557 [Vitis vinifera]_x0001_CAI56334.1 TPA: isoflavone reductase-like protein 5 [Vitis vinifera]
VAG0103459	Chr03:17282754-17285220	41.6759	92.899	1.15645	5e-05	0.000119159	yes	up-regulated	XP_002283754.2	VIT_203s0038g04510	Vitvi03g00298.t01	Vitvi03g00298_t001	PREDICTED: AAA-ATPase At3g50940 [Vitis vinifera]
VAG0103475	Chr03:17434108-17438832	89.6624	36.6412	-1.29104	5e-05	0.000119159	yes	down-regulated	XP_002280183.3	VIT_203s0038g04340	Vitvi03g01479.t01	Vitvi03g01479_t001	PREDICTED: probable receptor-like protein kinase At4g39110 [Vitis vinifera]
VAG0103490	Chr03:17613052-17613676	24.9219	51.2425	1.03992	5e-05	0.000119159	yes	up-regulated	XP_002283053.1	VIT_203s0038g03980	Vitvi03g00251.t01	Vitvi03g00251_t001	PREDICTED: uncharacterized protein LOC100243457 [Vitis vinifera]
VAG0103495	Chr03:17640077-17641155	9.87906	4.22728	-1.22464	0.02535	0.0400166	yes	down-regulated	CAN64712.1	N/A	Vitvi03g01473.t01	Vitvi03g01473_t001	hypothetical protein VITISV_043727 [Vitis vinifera]
VAG0103499	Chr03:17661798-17680362	13.5872	31.6715	1.22093	5e-05	0.000119159	yes	up-regulated	XP_010645791.1	N/A	Vitvi03g00243.t01	Vitvi03g00243_t001	PREDICTED: actin cytoskeleton-regulatory complex protein PAN1 [Vitis vinifera]
VAG0103530	Chr03:17944539-17945662	262.441	120.398	-1.12418	5e-05	0.000119159	yes	down-regulated	XP_002282206.1	VIT_203s0038g03560	Vitvi03g00216.t01	Vitvi03g00216_t001	PREDICTED: signal recognition particle 43 kDa protein, chloroplastic [Vitis vinifera]
VAG0103547	Chr03:18048243-18049764	58.9472	13.6531	-2.11019	5e-05	0.000119159	yes	down-regulated	CAN79420.1	VIT_203s0038g03430	Vitvi03g00209.t01	Vitvi03g00209_t001	hypothetical protein VITISV_025068 [Vitis vinifera]
VAG0103549	Chr03:18072269-18073323	105.226	339.971	1.69193	5e-05	0.000119159	yes	up-regulated	XP_002281816.1	VIT_203s0038g03410	Vitvi03g00207.t01	Vitvi03g00207_t001	PREDICTED: NAC domain-containing protein 35 [Vitis vinifera]_x0001_CBI37782.3 unnamed protein product, partial [Vitis vinifera]_x0001_ANC70286.1 MYB transcription factor 94 [Vitis vinifera]
VAG0103567	Chr03:18178458-18180868	8.57974	37.6474	2.13354	5e-05	0.000119159	yes	up-regulated	XP_002278760.2	VIT_203s0038g03220	Vitvi03g01434.t01	Vitvi03g01434_t001	PREDICTED: lysM domain-containing GPI-anchored protein 2 [Vitis vinifera]
VAG0103620	Chr03:18670524-18671664	2480.71	1209.91	-1.03585	5e-05	0.000119159	yes	down-regulated	ABH09327.1	VIT_203s0038g02520	Vitvi03g00155.t01	Vitvi03g00155_t001	putative aquaporin [Vitis vinifera]_x0001_ABN14351.1 aquaporin PIP2;2 [Vitis vinifera]_x0001_CAN77349.1 hypothetical protein VITISV_007541 [Vitis vinifera]
VAG0103634	Chr03:18812652-18813719	49.4783	20.0212	-1.30526	5e-05	0.000119159	yes	down-regulated	CBI37888.3	VIT_203s0038g02230	N/A	N/A	unnamed protein product, partial [Vitis vinifera]
VAG0103638	Chr03:18844663-18848479	0.939583	2.13639	1.18509	0.0049	0.00888918	yes	up-regulated	XP_002277695.1	VIT_203s0038g02190	Vitvi03g00126.t01	Vitvi03g00126_t001	PREDICTED: protein NUCLEAR FUSION DEFECTIVE 4 [Vitis vinifera]_x0001_CBI37892.3 unnamed protein product, partial [Vitis vinifera]
VAG0103646	Chr03:18890937-18902136	33.987	6.49729	-2.38707	5e-05	0.000119159	yes	down-regulated	XP_002277610.1	VIT_203s0038g02120	Vitvi03g00119.t01	Vitvi03g00119_t001	PREDICTED: uncharacterized protein LOC100264182 [Vitis vinifera]_x0001_CAN60484.1 hypothetical protein VITISV_000072 [Vitis vinifera]_x0001_DAA06350.1 TPA_inf: ARO1-like protein 1 [Vitis vinifera]
VAG0103683	Chr03:19192721-19199525	4.51686	9.49744	1.07222	0.00035	0.000761265	yes	up-regulated	XP_002274871.1	VIT_203s0038g01780	N/A	N/A	PREDICTED: triosephosphate isomerase, chloroplastic [Vitis vinifera]
VAG0103699	Chr03:19423957-19428092	45.671	95.9464	1.07095	5e-05	0.000119159	yes	up-regulated	XP_019074465.1	VIT_203s0038g01380	Vitvi03g00080.t01	Vitvi03g00080_t001	PREDICTED: uncharacterized protein LOC109122358 isoform X1 [Vitis vinifera]
VAG0103700	Chr03:19430000-19432000	1.05663	3.07922	1.54309	0.0168	0.0275445	yes	up-regulated	XP_019074469.1	VIT_203s0038g01370	Vitvi03g00079.t01	Vitvi03g00079_t001	PREDICTED: putative HVA22-like protein g isoform X1 [Vitis vinifera]
VAG0103768	Chr03:20247996-20251600	4.43572	14.4336	1.70219	5e-05	0.000119159	yes	up-regulated	XP_002263937.1	VIT_203s0038g00250	N/A	N/A	PREDICTED: purple acid phosphatase [Vitis vinifera]_x0001_CBI38022.3 unnamed protein product, partial [Vitis vinifera]
VAG0103769	Chr03:20265209-20268930	13.8221	39.5675	1.51734	5e-05	0.000119159	yes	up-regulated	XP_002264113.1	VIT_203s0038g00250	Vitvi03g00016.t01	Vitvi03g00017_t001	PREDICTED: purple acid phosphatase [Vitis vinifera]
VAG0103783	Chr04:213091-214777	50.4886	122.134	1.27444	5e-05	0.000119159	yes	up-regulated	CBI37486.3	VIT_204s0044g01940	N/A	N/A	unnamed protein product, partial [Vitis vinifera]
VAG0103793	Chr04:290529-299391	2.60754	6.21959	1.25413	5e-05	0.000119159	yes	up-regulated	XP_002264606.1	VIT_204s0044g01850	N/A	N/A	PREDICTED: protein PIN-LIKES 3 isoform X1 [Vitis vinifera]_x0001_XP_003631924.1 PREDICTED: protein PIN-LIKES 3 isoform X1 [Vitis vinifera]
VAG0103832	Chr04:924810-927754	1434.21	669.165	-1.09982	5e-05	0.000119159	yes	down-regulated	XP_003631913.1	VIT_204s0044g01410	Vitvi04g01700.t01	Vitvi04g01700_t001	PREDICTED: photosystem I reaction center subunit N, chloroplastic [Vitis vinifera]
VAG0103845	Chr04:1126621-1139953	3.00958	1.45468	-1.04886	0.0001	0.00023149	yes	down-regulated	CAN60690.1	N/A	Vitvi04g01687.t01	Vitvi18g01214_t001	hypothetical protein VITISV_044151 [Vitis vinifera]
VAG0103868	Chr04:1542138-1544261	1.65941	13.5526	3.02983	5e-05	0.000119159	yes	up-regulated	XP_002275218.1	VIT_204s0044g01000	Vitvi04g02247.t01	N/A	PREDICTED: probable pectinesterase/pectinesterase inhibitor 51 [Vitis vinifera]
VAG0103884	Chr04:1832915-1835222	0.945392	2.00564	1.08508	0.00105	0.00213772	yes	up-regulated	XP_019075130.1	VIT_204s0044g00820	Vitvi04g01636.t01	Vitvi04g04495_t001	PREDICTED: G-type lectin S-receptor-like serine/threonine-protein kinase LECRK3 [Vitis vinifera]
VAG0103906	Chr04:2284397-2286694	11.225	27.2183	1.27786	5e-05	0.000119159	yes	up-regulated	XP_002276322.2	VIT_204s0044g00720	Vitvi04g01624.t01	Vitvi04g01624_t001	PREDICTED: G-type lectin S-receptor-like serine/threonine-protein kinase LECRK4 [Vitis vinifera]
VAG0103925	Chr04:2610838-2613299	10.1394	28.6967	1.50092	5e-05	0.000119159	yes	up-regulated	XP_019075183.1	N/A	Vitvi17g01666.t01	Vitvi04g04468_t001	PREDICTED: uncharacterized protein LOC100259237 [Vitis vinifera]
VAG0103949	Chr04:2998562-2999320	235.369	96.3044	-1.28925	5e-05	0.000119159	yes	down-regulated	CAN62383.1	VIT_214s0030g01560	N/A	N/A	hypothetical protein VITISV_028023 [Vitis vinifera]
VAG0103950	Chr04:3011876-3013934	8.93442	26.826	1.58618	5e-05	0.000119159	yes	up-regulated	XP_019074723.1	N/A	Vitvi04g02206.t01	Vitvi04g02205_t001	PREDICTED: uncharacterized protein LOC100257537 isoform X3 [Vitis vinifera]
VAG0103974	Chr04:3223864-3229042	6.79292	19.5202	1.52286	5e-05	0.000119159	yes	up-regulated	XP_019074318.1	VIT_200s2379g00010	Vitvi04g02313.t01	Vitvi00g04760_t001	PREDICTED: pentatricopeptide repeat-containing protein At2g13600-like isoform X2 [Vitis vinifera]_x0001_XP_019074319.1 PREDICTED: pentatricopeptide repeat-containing protein At2g13600-like isoform X2 [Vitis vinifera]
VAG0103990	Chr04:3408730-3409866	13.1719	29.0117	1.13917	5e-05	0.000119159	yes	up-regulated	XP_010649307.1	VIT_219s0014g02350	Vitvi04g01556.t01	Vitvi04g01556_t001	PREDICTED: squamosa promoter-binding-like protein 3 isoform X1 [Vitis vinifera]_x0001_CBI38411.3 unnamed protein product, partial [Vitis vinifera]
VAG0104012	Chr04:3655416-3664867	0.27244	2.07623	2.92996	0.0019	0.00371573	yes	up-regulated	OMO55842.1	VIT_204s0008g00120	Vitvi04g01508.t01	Vitvi04g01510_t001	Glycoside hydrolase, family 19, catalytic [Corchorus capsularis]
VAG0104013	Chr04:3671700-3672747	1.30933	12.2713	3.22839	5e-05	0.000119159	yes	up-regulated	XP_002269602.2	VIT_203s0038g03410	Vitvi04g01511.t01	Vitvi04g01511_t001	PREDICTED: NAC domain-containing protein 35 [Vitis vinifera]_x0001_CBI18791.3 unnamed protein product, partial [Vitis vinifera]
VAG0104022	Chr04:3737633-3738681	0.535423	5.54382	3.37213	0.0055	0.00988139	yes	up-regulated	XP_002269602.2	VIT_203s0038g03410	N/A	N/A	PREDICTED: NAC domain-containing protein 35 [Vitis vinifera]_x0001_CBI18791.3 unnamed protein product, partial [Vitis vinifera]
VAG0104052	Chr04:3997585-3998924	72.4283	166.572	1.20152	5e-05	0.000119159	yes	up-regulated	XP_002263132.3	VIT_200s0264g00050	Vitvi04g02184.t01	Vitvi04g02184_t001	PREDICTED: uncharacterized protein LOC100247168 [Vitis vinifera]
VAG0104121	Chr04:4666331-4667104	38.4499	15.951	-1.26933	5e-05	0.000119159	yes	down-regulated	XP_002265844.2	VIT_204s0023g03470	Vitvi04g01466.t01	Vitvi04g01466_t001	PREDICTED: chaperone protein dnaJ 11, chloroplastic [Vitis vinifera]
VAG0104130	Chr04:4795916-4801708	55.2565	123.587	1.16132	5e-05	0.000119159	yes	up-regulated	PON93884.1	VIT_204s0023g03340	N/A	N/A	Adaptor protein complex, sigma subunit [Trema orientalis]
VAG0104161	Chr04:5136115-5138027	1.72161	0.476846	-1.85216	0.0272	0.0426566	yes	down-regulated	XP_002272644.1	VIT_204s0023g02900	N/A	N/A	PREDICTED: cytochrome P450 84A1 [Vitis vinifera]
VAG0104164	Chr04:5218623-5225969	5.94323	12.8656	1.1142	5e-05	0.000119159	yes	up-regulated	XP_010649084.1	VIT_204s0023g02830	Vitvi04g01406.t01	Vitvi04g01406_t001	PREDICTED: uncharacterized protein LOC100266115 isoform X3 [Vitis vinifera]
VAG0104175	Chr04:5350870-5353146	7.64262	17.1865	1.16913	5e-05	0.000119159	yes	up-regulated	XP_002267729.1	VIT_204s0023g02730	Vitvi04g01392.t01	Vitvi04g01392_t001	PREDICTED: protein WALLS ARE THIN 1 [Vitis vinifera]_x0001_CAN68618.1 hypothetical protein VITISV_000453 [Vitis vinifera]
VAG0104178	Chr04:5384423-5388894	0.91455	2.07046	1.17882	0.0012	0.00242282	yes	up-regulated	XP_010649088.1	VIT_204s0023g02690	N/A	N/A	PREDICTED: beta-galactosidase 3 [Vitis vinifera]_x0001_CBI17431.3 unnamed protein product, partial [Vitis vinifera]
VAG0104191	Chr04:5487155-5502217	35.4611	79.6411	1.16728	5e-05	0.000119159	yes	up-regulated	CBI17444.3	VIT_204s0023g02560	Vitvi04g01377.t01	Vitvi04g01377_t001	unnamed protein product, partial [Vitis vinifera]
VAG0104195	Chr04:5536944-5537421	72.9715	242.558	1.73292	5e-05	0.000119159	yes	up-regulated	AFG16849.1	N/A	Vitvi04g01368.t01	Vitvi04g01368_t001	dehydrin 1 [Vitis amurensis]_x0001_AFG16850.1 dehydrin 1 [Vitis amurensis]_x0001_AFG16851.1 dehydrin 1 [Vitis amurensis]_x0001_AFG16852.1 dehydrin 1 [Vitis amurensis]_x0001_AFG16853.1 dehydrin 1 [Vitis amurensis]_x0001_BAM13717.1 dehydrin 1a [Vitis flexuosa]
VAG0104199	Chr04:5604148-5605624	31.3436	111.24	1.82744	5e-05	0.000119159	yes	up-regulated	XP_002262759.2	VIT_204s0023g02230	Vitvi04g02122.t01	Vitvi04g02122_t001	PREDICTED: salicylate carboxymethyltransferase [Vitis vinifera]
VAG0104256	Chr04:6211351-6214445	12.3246	33.0133	1.4215	5e-05	0.000119159	yes	up-regulated	XP_002266907.2	VIT_204s0023g01720	Vitvi04g01287.t01	Vitvi04g01287_t001	PREDICTED: random slug protein 5 isoform X1 [Vitis vinifera]_x0001_XP_010649151.1 PREDICTED: random slug protein 5 isoform X2 [Vitis vinifera]_x0001_XP_010649152.1 PREDICTED: random slug protein 5 isoform X2 [Vitis vinifera]
VAG0104272	Chr04:6430264-6431347	5.59866	15.2027	1.44118	5e-05	0.000119159	yes	up-regulated	CAN68317.1	VIT_204s0023g01490	Vitvi04g01262.t01	Vitvi04g01262_t001	hypothetical protein VITISV_032189 [Vitis vinifera]
VAG0104286	Chr04:6633384-6634365	8.06888	3.8793	-1.05657	0.0001	0.00023149	yes	down-regulated	XP_002273789.1	VIT_204s0023g01210	Vitvi04g01230.t01	Vitvi04g01230_t001	PREDICTED: geranylgeranyl pyrophosphate synthase, chloroplastic [Vitis vinifera]
VAG0104296	Chr04:6776767-6781380	3.93113	1.39537	-1.4943	0.00895	0.0154649	yes	down-regulated	CAN78430.1	VIT_204s0023g01210	N/A	N/A	hypothetical protein VITISV_032031 [Vitis vinifera]
VAG0104304	Chr04:6846892-6847801	69.0407	34.334	-1.00781	5e-05	0.000119159	yes	down-regulated	XP_002274241.1	N/A	Vitvi04g01224.t01	Vitvi04g01224_t001	PREDICTED: elongation of fatty acids protein 3-like [Vitis vinifera]
VAG0104307	Chr04:6863961-6866728	1761.98	664.586	-1.40667	5e-05	0.000119159	yes	down-regulated	XP_002274448.2	VIT_204s0023g01110	Vitvi04g01221.t01	Vitvi04g01221_t001	PREDICTED: probable vacuolar amino acid transporter YPQ1 isoform X2 [Vitis vinifera]_x0001_CBI17580.3 unnamed protein product, partial [Vitis vinifera]
VAG0104308	Chr04:6898245-6899276	3.04244	7.66719	1.33347	0.007	0.012332	yes	up-regulated	XP_010649203.1	VIT_204s0023g01090	Vitvi04g02094.t01	Vitvi04g02094_t001	PREDICTED: cold-regulated 413 plasma membrane protein 1 isoform X2 [Vitis vinifera]
VAG0104317	Chr04:6952358-6959036	81.5516	494.273	2.59952	5e-05	0.000119159	yes	up-regulated	CBI17604.3	N/A	Vitvi04g01198.t01	Vitvi04g01198_t001	unnamed protein product, partial [Vitis vinifera]
VAG0104330	Chr04:7222926-7226515	0.34297	8.89632	4.69705	0.0026	0.00496245	yes	up-regulated	XP_002277393.1	VIT_204s0023g00690	N/A	N/A	PREDICTED: probable protein phosphatase 2C 33 isoform X1 [Vitis vinifera]_x0001_XP_019075054.1 PREDICTED: probable protein phosphatase 2C 33 isoform X1 [Vitis vinifera]
VAG0104350	Chr04:7615936-7618675	6.49399	16.6966	1.36237	0.0001	0.00023149	yes	up-regulated	XP_002278743.1	VIT_204s0023g00430	Vitvi04g01160.t01	Vitvi10g01113_t001	PREDICTED: probable tyrosine-protein phosphatase At1g05000 [Vitis vinifera]_x0001_CAN67527.1 hypothetical protein VITISV_002127 [Vitis vinifera]_x0001_CBI17641.3 unnamed protein product, partial [Vitis vinifera]
VAG0104357	Chr04:7692897-7700992	6.65893	14.5114	1.12383	5e-05	0.000119159	yes	up-regulated	XP_010649248.1	N/A	Vitvi04g01155.t01	Vitvi04g01155_t001	PREDICTED: uncharacterized protein LOC100244499 isoform X1 [Vitis vinifera]_x0001_CBI17649.3 unnamed protein product, partial [Vitis vinifera]
VAG0104393	Chr04:8659549-8660845	4.89106	1.66245	-1.55684	0.0029	0.00547209	yes	down-regulated	XP_002270549.2	VIT_200s0214g00130	N/A	N/A	PREDICTED: uncharacterized protein LOC100264334 [Vitis vinifera]
VAG0104479	Chr04:10850141-10851668	9.67424	2.59548	-1.89814	5e-05	0.000119159	yes	down-regulated	XP_019074847.1	VIT_204s0043g00370	Vitvi04g00973.t01	Vitvi04g00973_t001	PREDICTED: uncharacterized protein LOC100263947 [Vitis vinifera]
VAG0104519	Chr04:12807925-12808553	151.928	69.8031	-1.12202	5e-05	0.000119159	yes	down-regulated	XP_002272951.1	VIT_204s0079g00810	N/A	N/A	PREDICTED: uncharacterized protein LOC100242814 [Vitis vinifera]
VAG0104531	Chr04:13330982-13333054	21.1124	8.76284	-1.26862	5e-05	0.000119159	yes	down-regulated	ACN38271.1	VIT_204s0079g00710	Vitvi04g00880.t01	Vitvi04g02015_t001	glutathione S-transferase [Vitis amurensis]
VAG0104686	Chr04:17250472-17255016	1.02814	2.14103	1.05827	0.00015	0.000341077	yes	up-regulated	CAN71568.1	VIT_204s0069g00330	Vitvi04g00702.t01	Vitvi04g00715_t001	hypothetical protein VITISV_015645 [Vitis vinifera]
VAG0104718	Chr04:18102625-18104352	3.42198	35.18	3.36185	5e-05	0.000119159	yes	up-regulated	XP_002262837.2	N/A	Vitvi04g00644.t01	Vitvi04g04157_t001	PREDICTED: aspartyl protease family protein At5g10770-like isoform X2 [Vitis vinifera]
VAG0104723	Chr04:18165745-18176834	0.560107	3.88953	2.79582	5e-05	0.000119159	yes	up-regulated	XP_010648778.1	N/A	Vitvi04g01937.t01	Vitvi04g01937_t001	PREDICTED: aspartyl protease family protein At5g10770-like [Vitis vinifera]
VAG0104724	Chr04:18190670-18192194	0.389946	2.2201	2.50928	0.0017	0.00334677	yes	up-regulated	CAN71447.1	N/A	Vitvi04g01935.t01	Vitvi04g04156_t001	hypothetical protein VITISV_040904 [Vitis vinifera]
VAG0104805	Chr04:19513164-19518368	39.1925	16.0417	-1.28875	5e-05	0.000119159	yes	down-regulated	XP_003631764.1	VIT_204s0008g06150	Vitvi04g01918.t01	Vitvi04g01920_t001	PREDICTED: uncharacterized protein LOC100854026 [Vitis vinifera]
VAG0104807	Chr04:19521259-19526902	59.9141	122.187	1.02812	5e-05	0.000119159	yes	up-regulated	CBI21101.3	VIT_204s0008g06130	N/A	N/A	unnamed protein product, partial [Vitis vinifera]
VAG0104817	Chr04:19744068-19745178	3.55772	8.34356	1.22971	5e-05	0.000119159	yes	up-regulated	XP_002285361.1	VIT_204s0008g05970	Vitvi04g00531.t01	Vitvi04g00531_t001	PREDICTED: uncharacterized protein LOC100262872 [Vitis vinifera]
VAG0104819	Chr04:19776440-19777301	12.5828	28.1342	1.16088	5e-05	0.000119159	yes	up-regulated	XP_002282938.1	VIT_204s0008g05930	Vitvi04g00527.t01	Vitvi04g00527_t001	PREDICTED: zinc finger protein 3-like [Vitis vinifera]
VAG0104869	Chr04:20463311-20469058	3.43821	8.32215	1.2753	5e-05	0.000119159	yes	up-regulated	CBI21038.3	VIT_204s0008g05430	Vitvi04g00477.t01	Vitvi04g00477_t001	unnamed protein product, partial [Vitis vinifera]
VAG0104905	Chr04:20836403-20839316	927.596	452.714	-1.0349	5e-05	0.000119159	yes	down-regulated	XP_002284962.1	VIT_204s0008g05010	Vitvi04g00442.t01	Vitvi04g00442_t001	PREDICTED: uncharacterized protein LOC100252479 [Vitis vinifera]_x0001_ANC55863.1 DUF642 [Vitis quinquangularis]
VAG0104913	Chr04:20931511-20935776	21.871	7.4605	-1.55167	5e-05	0.000119159	yes	down-regulated	XP_002284931.1	VIT_204s0008g04920	Vitvi04g00433.t01	Vitvi04g00433_t001	PREDICTED: probable 2-oxoglutarate-dependent dioxygenase AOP1 [Vitis vinifera]
VAG0105006	Chr04:22167517-22183135	4.18844	1.67768	-1.31995	0.0038	0.00703003	yes	down-regulated	XP_019074912.1	VIT_204s0008g03800	N/A	Vitvi04g04074_t001	PREDICTED: la protein 1 [Vitis vinifera]
VAG0105028	Chr04:22438618-22439430	11.986	5.13649	-1.2225	0.00515	0.00930047	yes	down-regulated	XP_010648532.1	N/A	Vitvi04g00348.t01	N/A	PREDICTED: helicase and polymerase-containing protein TEBICHI isoform X1 [Vitis vinifera]_x0001_XP_010648533.1 PREDICTED: helicase and polymerase-containing protein TEBICHI isoform X1 [Vitis vinifera]_x0001_XP_010648534.1 PREDICTED: helicase and polymerase-containing protein TEBICHI isoform X1 [Vitis vinifera]_x0001_XP_019074907.1 PREDICTED: helicase and polymerase-containing protein TEBICHI isof…
VAG0105043	Chr04:22612101-22619258	2.51223	0.798333	-1.65391	0.00085	0.0017546	yes	down-regulated	XP_010648512.1	VIT_204s0008g03670	Vitvi04g00320.t01	Vitvi04g00320_t001	PREDICTED: protein tesmin/TSO1-like CXC 6 [Vitis vinifera]
VAG0105061	Chr04:22770350-22771825	17.317	7.71885	-1.16573	5e-05	0.000119159	yes	down-regulated	XP_002283745.1	VIT_204s0008g03270	Vitvi04g00289.t01	Vitvi04g00289_t001	PREDICTED: GATA transcription factor 9 [Vitis vinifera]_x0001_CAN61228.1 hypothetical protein VITISV_004677 [Vitis vinifera]
VAG0105080	Chr04:23010250-23011695	5.45198	15.6829	1.52434	0.0002	0.000448242	yes	up-regulated	CBI20802.3	VIT_204s0008g02860	N/A	N/A	unnamed protein product, partial [Vitis vinifera]
VAG0105086	Chr04:23062706-23065760	8.34184	18.7967	1.17204	5e-05	0.000119159	yes	up-regulated	XP_002283195.1	VIT_204s0008g02850	Vitvi04g00251.t01	Vitvi04g00251_t001	PREDICTED: proteasome subunit beta type-6 [Vitis vinifera]
VAG0105121	Chr04:23384748-23385489	11.8994	50.8394	2.09506	5e-05	0.000119159	yes	up-regulated	XP_002282725.2	VIT_204s0008g02510	Vitvi16g02126.t01	N/A	PREDICTED: rust resistance kinase Lr10-like [Vitis vinifera]
VAG0105171	Chr04:23900313-23903840	50.4198	19.2883	-1.38626	5e-05	0.000119159	yes	down-regulated	XP_002279960.1	VIT_204s0008g01880	Vitvi04g00161.t01	Vitvi04g00161_t001	PREDICTED: cytokinin dehydrogenase 7 [Vitis vinifera]
VAG0105201	Chr04:24160871-24161712	14.3054	37.0726	1.3738	5e-05	0.000119159	yes	up-regulated	XP_002279128.2	VIT_217s0000g08480	Vitvi17g00822.t01	Vitvi17g00822_t001	PREDICTED: transcription factor WER [Vitis vinifera]_x0001_CBI15023.3 unnamed protein product, partial [Vitis vinifera]
VAG0105223	Chr04:24280159-24281271	52.8507	392.397	2.89232	5e-05	0.000119159	yes	up-regulated	XP_002279407.1	VIT_204s0008g01470	Vitvi04g00133.t01	Vitvi04g00133_t001	PREDICTED: probable WRKY transcription factor 50 [Vitis vinifera]_x0001_CBI20684.3 unnamed protein product, partial [Vitis vinifera]
VAG0105225	Chr04:24290659-24293917	3.39304	1.60411	-1.0808	0.027	0.0423752	yes	down-regulated	XP_002280292.1	VIT_204s0008g01450	Vitvi04g00130.t01	Vitvi04g00130_t001	PREDICTED: (S)-coclaurine N-methyltransferase isoform X1 [Vitis vinifera]_x0001_CBI20682.3 unnamed protein product, partial [Vitis vinifera]
VAG0105250	Chr04:24490362-24500237	16.4638	38.5515	1.22749	5e-05	0.000119159	yes	up-regulated	ALV82479.1	VIT_204s0008g01110	Vitvi02g01530.t01	Vitvi02g04235_t001	transcription factor HsfA2a [Vitis pseudoreticulata]
VAG0105257	Chr04:24530503-24531297	39.4519	92.9643	1.23658	5e-05	0.000119159	yes	up-regulated	XP_019074719.1	VIT_204s0008g01050	Vitvi04g01787.t01	Vitvi04g01787_t001	PREDICTED: uncharacterized protein LOC100261115 [Vitis vinifera]_x0001_CBI20643.3 unnamed protein product, partial [Vitis vinifera]
VAG0105258	Chr04:24538880-24541704	7.10412	21.2991	1.58406	5e-05	0.000119159	yes	up-regulated	XP_002278305.1	VIT_204s0008g01040	Vitvi04g00085.t01	Vitvi04g00085_t001	PREDICTED: cytokinin riboside 5'-monophosphate phosphoribohydrolase LOG8 [Vitis vinifera]_x0001_CAN81797.1 hypothetical protein VITISV_043338 [Vitis vinifera]_x0001_CBI20642.3 unnamed protein product, partial [Vitis vinifera]
VAG0105285	Chr04:24791392-24798412	29.2171	69.292	1.24588	5e-05	0.000119159	yes	up-regulated	CAN70606.1	VIT_204s0008g00690	Vitvi04g00056.t01	Vitvi04g01781_t001	hypothetical protein VITISV_040196 [Vitis vinifera]
VAG0105293	Chr04:24876754-24877894	402.485	191.368	-1.07259	5e-05	0.000119159	yes	down-regulated	CAN83255.1	N/A	Vitvi04g00047.t01	Vitvi03g04282_t001	hypothetical protein VITISV_036981 [Vitis vinifera]
VAG0105306	Chr04:24984084-24987609	0.837726	4.6483	2.47215	5e-05	0.000119159	yes	up-regulated	XP_010648291.1	VIT_204s0008g00390	Vitvi04g00021.t01	Vitvi04g00022_t001	PREDICTED: receptor-like protein kinase HSL1 [Vitis vinifera]
VAG0105352	Chr05:116275-117145	29.9704	10.4354	-1.52205	5e-05	0.000119159	yes	down-regulated	XP_002270026.1	VIT_205s0077g02270	Vitvi05g00012.t01	Vitvi05g00012_t001	PREDICTED: uncharacterized protein DDB_G0271670 [Vitis vinifera]
VAG0105357	Chr05:182309-183832	6.11957	17.6996	1.53222	5e-05	0.000119159	yes	up-regulated	XP_003634351.1	VIT_205s0077g02150	Vitvi05g00018.t01	Vitvi05g00018_t001	PREDICTED: methylecgonone reductase [Vitis vinifera]_x0001_XP_010664535.1 PREDICTED: methylecgonone reductase [Vitis vinifera]_x0001_CBI19445.3 unnamed protein product, partial [Vitis vinifera]
VAG0105362	Chr05:223221-223824	14.6605	33.1735	1.17809	0.00015	0.000341077	yes	up-regulated	XP_002270507.1	VIT_205s0077g02100	Vitvi03g01721.t01	Vitvi05g00028_t001	PREDICTED: uncharacterized protein LOC100261891 [Vitis vinifera]_x0001_CBI22980.3 unnamed protein product, partial [Vitis vinifera]
VAG0105391	Chr05:523670-525932	3.75476	8.65494	1.20481	5e-05	0.000119159	yes	up-regulated	XP_010649559.1	VIT_205s0077g01730	Vitvi05g00062.t01	Vitvi05g00062_t001	PREDICTED: senescence-associated carboxylesterase 101 [Vitis vinifera]
VAG0105395	Chr05:552038-552534	31.8107	11.5421	-1.4626	0.0012	0.00242282	yes	down-regulated	XP_002271360.1	N/A	Vitvi05g00066.t01	Vitvi05g00066_t001	PREDICTED: major allergen Pru ar 1 [Vitis vinifera]_x0001_CAN79555.1 hypothetical protein VITISV_025729 [Vitis vinifera]_x0001_CBI22942.3 unnamed protein product, partial [Vitis vinifera]
VAG0105404	Chr05:590249-590857	13.5595	1.96744	-2.78491	0.00015	0.000341077	yes	down-regulated	XP_002274309.1	VIT_205s0077g01570	Vitvi05g00071.t01	Vitvi05g00071_t001	PREDICTED: major allergen Pru av 1 [Vitis vinifera]_x0001_CAN75908.1 hypothetical protein VITISV_005514 [Vitis vinifera]_x0001_CBI22935.3 unnamed protein product, partial [Vitis vinifera]
VAG0105434	Chr05:841878-857344	3.81102	1.69895	-1.16553	5e-05	0.000119159	yes	down-regulated	XP_002276351.1	VIT_205s0077g01280	Vitvi05g00089.t01	Vitvi05g00089_t001	PREDICTED: putative beta-D-xylosidase isoform X1 [Vitis vinifera]
VAG0105445	Chr05:1035616-1036615	184.53	84.5074	-1.1267	5e-05	0.000119159	yes	down-regulated	NP_001267896.2	VIT_205s0077g01150	Vitvi05g00107.t01	Vitvi05g00107_t001	class I beta-1,3-glucanase precursor [Vitis vinifera]_x0001_AAF44667.2 beta-1,3-glucanase [Vitis vinifera]
VAG0105457	Chr05:1133010-1133888	4.58386	10.9779	1.25996	0.01785	0.0291014	yes	up-regulated	XP_010649519.1	VIT_205s0077g01030	Vitvi05g00122.t01	Vitvi05g00122_t001	PREDICTED: uncharacterized protein LOC100853348 [Vitis vinifera]_x0001_CBI22886.3 unnamed protein product, partial [Vitis vinifera]
VAG0105477	Chr05:1261029-1262053	2.68315	8.00161	1.57637	0.00835	0.0145087	yes	up-regulated	XP_002278726.1	VIT_205s0077g00860	N/A	N/A	PREDICTED: probable enoyl-CoA hydratase 1, peroxisomal isoform X1 [Vitis vinifera]_x0001_CBI22871.3 unnamed protein product, partial [Vitis vinifera]
VAG0105524	Chr05:1675786-1676483	243.717	79.4175	-1.61768	0.0099	0.0169647	yes	down-regulated	CBI22837.3	VIT_205s0077g00370	N/A	N/A	unnamed protein product, partial [Vitis vinifera]_x0001_CBI25968.3 unnamed protein product, partial [Vitis vinifera]
VAG0105538	Chr05:1853620-1858701	2.43654	7.85757	1.68925	0.03025	0.0469853	yes	up-regulated	XP_002264226.1	VIT_205s0020g00450	N/A	N/A	PREDICTED: probable inactive DNA (cytosine-5)-methyltransferase DRM3 isoform X3 [Vitis vinifera]
VAG0105599	Chr05:2429834-2430666	16.7642	7.26033	-1.20728	5e-05	0.000119159	yes	down-regulated	XP_010649718.1	VIT_205s0020g01240	Vitvi05g00289.t01	Vitvi05g00289_t001	PREDICTED: heterodimeric geranylgeranyl pyrophosphate synthase large subunit 1, chloroplastic [Vitis vinifera]
VAG0105604	Chr05:2447587-2448931	0.702209	2.07378	1.56229	0.0256	0.0403714	yes	up-regulated	XP_003631973.1	VIT_205s0020g01270	Vitvi01g01930.t01	Vitvi06g04286_t001	PREDICTED: uncharacterized protein LOC100853751 [Vitis vinifera]_x0001_CBI26056.3 unnamed protein product, partial [Vitis vinifera]
VAG0105674	Chr05:3272017-3288102	4.73233	10.9934	1.21601	5e-05	0.000119159	yes	up-regulated	XP_002277919.1	VIT_205s0020g02130	N/A	N/A	PREDICTED: probable 1-deoxy-D-xylulose-5-phosphate synthase, chloroplastic [Vitis vinifera]_x0001_CBI26134.3 unnamed protein product, partial [Vitis vinifera]
VAG0105694	Chr05:3434562-3439603	3.4132	7.89883	1.21052	5e-05	0.000119159	yes	up-regulated	XP_002279943.1	VIT_205s0020g02560	Vitvi07g02851.t01	Vitvi05g00412_t001	PREDICTED: ribonucleoside-diphosphate reductase small chain A [Vitis vinifera]
VAG0105710	Chr05:3678547-3679714	30.7784	7.92737	-1.957	5e-05	0.000119159	yes	down-regulated	XP_002280508.1	N/A	Vitvi05g00430.t01	Vitvi05g00430_t001	PREDICTED: basic 7S globulin [Vitis vinifera]
VAG0105733	Chr05:3903708-3915893	2.33129	1.09684	-1.08778	0.00365	0.00677219	yes	down-regulated	XP_002281311.1	VIT_205s0020g02970	Vitvi05g00454.t01	Vitvi19g01916_t001	PREDICTED: RAN GTPase-activating protein 2 [Vitis vinifera]_x0001_XP_010649879.1 PREDICTED: RAN GTPase-activating protein 2 [Vitis vinifera]_x0001_XP_010649881.1 PREDICTED: RAN GTPase-activating protein 2 [Vitis vinifera]_x0001_XP_019075495.1 PREDICTED: RAN GTPase-activating protein 2 [Vitis vinifera]
VAG0105734	Chr05:3917607-3918740	1.94535	4.96802	1.35264	5e-05	0.000167558	yes	up-regulated	XP_002281432.1	VIT_205s0020g03030	N/A	N/A	PREDICTED: probable LRR receptor-like serine/threonine-protein kinase At1g67720 [Vitis vinifera]_x0001_CBI26218.3 unnamed protein product, partial [Vitis vinifera]
VAG0105737	Chr05:3947418-3952581	1.91403	5.27598	1.46283	5e-05	0.000119159	yes	up-regulated	XP_002281432.1	VIT_205s0020g03030	Vitvi05g00459.t01	Vitvi05g00459_t001	PREDICTED: probable LRR receptor-like serine/threonine-protein kinase At1g67720 [Vitis vinifera]_x0001_CBI26218.3 unnamed protein product, partial [Vitis vinifera]
VAG0105738	Chr05:3954440-3963005	30.0269	12.733	-1.23769	5e-05	0.000119159	yes	down-regulated	XP_002281505.1	VIT_205s0020g03050	Vitvi05g00460.t01	Vitvi05g00460_t001	PREDICTED: probable membrane-associated kinase regulator 1 [Vitis vinifera]_x0001_CAN75978.1 hypothetical protein VITISV_012182 [Vitis vinifera]
VAG0105752	Chr05:4140552-4142916	7.21554	27.8525	1.94863	5e-05	0.000119159	yes	up-regulated	XP_002278198.1	VIT_205s0020g03270	Vitvi05g00482.t01	Vitvi05g00482_t001	PREDICTED: G-type lectin S-receptor-like serine/threonine-protein kinase LECRK4 [Vitis vinifera]
VAG0105758	Chr05:4220202-4232549	23.0901	11.3609	-1.02319	5e-05	0.000119159	yes	down-regulated	XP_021291015.1	VIT_205s0020g03320	Vitvi05g00485.t01	Vitvi05g00485_t001	primary amine oxidase-like isoform X1 [Herrania umbratica]
VAG0105823	Chr05:5087605-5100488	0.788513	1.81218	1.20052	5e-05	0.000119159	yes	up-regulated	XP_010649981.1	VIT_205s0020g04560	Vitvi01g01794.t01	Vitvi01g01794_t001	PREDICTED: U-box domain-containing protein 43 [Vitis vinifera]
VAG0105855	Chr05:5478136-5481179	4.33537	13.665	1.65626	5e-05	0.000119159	yes	up-regulated	XP_002284388.2	VIT_205s0020g04910	Vitvi05g00655.t01	Vitvi18g01974_t001	PREDICTED: DNA repair protein XRCC4 isoform X1 [Vitis vinifera]
VAG0105878	Chr05:5905270-5907106	15.7963	7.40912	-1.09222	5e-05	0.000119159	yes	down-regulated	XP_002284519.1	N/A	Vitvi05g01916.t01	Vitvi05g01916_t001	PREDICTED: AT-hook motif nuclear-localized protein 20-like [Vitis vinifera]
VAG0105925	Chr05:6536510-6538206	37382	11730.3	-1.6721	5e-05	0.000119159	yes	down-regulated	XP_002285051.1	N/A	Vitvi05g01933.t01	Vitvi05g01933_t001	PREDICTED: early nodulin-75-like [Vitis vinifera]
VAG0105927	Chr05:6547882-6559042	7.95524	2.57225	-1.62887	0.00585	0.0104559	yes	down-regulated	CAN69579.1	N/A	N/A	N/A	hypothetical protein VITISV_044179 [Vitis vinifera]
VAG0105929	Chr05:6581140-6590615	15.0713	4.19763	-1.84416	5e-05	0.000119159	yes	down-regulated	CAN69579.1	N/A	N/A	N/A	hypothetical protein VITISV_044179 [Vitis vinifera]
VAG0105930	Chr05:6620278-6629507	16.8189	7.37962	-1.18846	5e-05	0.000119159	yes	down-regulated	XP_019075454.1	N/A	N/A	Vitvi05g04177_t001	PREDICTED: early nodulin-75-like [Vitis vinifera]
VAG0105931	Chr05:6652018-6660504	22.0146	7.1384	-1.62478	5e-05	0.000119159	yes	down-regulated	XP_019075448.1	N/A	N/A	N/A	PREDICTED: repetitive proline-rich cell wall protein 2-like isoform X2 [Vitis vinifera]
VAG0105932	Chr05:6719117-6719591	19.7682	4.45718	-2.14897	5e-05	0.000119159	yes	down-regulated	XP_019075454.1	N/A	Vitvi05g01937.t01	N/A	PREDICTED: early nodulin-75-like [Vitis vinifera]
VAG0105935	Chr05:6769699-6770119	118.711	58.2777	-1.02644	5e-05	0.000119159	yes	down-regulated	XP_019075455.1	N/A	Vitvi05g01941.t01	Vitvi05g01941_t001	PREDICTED: early nodulin-75-like [Vitis vinifera]
VAG0105937	Chr05:6795642-6796353	46.4052	19.8666	-1.22394	5e-05	0.000119159	yes	down-regulated	XP_010650074.1	N/A	N/A	N/A	PREDICTED: early nodulin-75-like [Vitis vinifera]
VAG0105941	Chr05:6850419-6864886	10.6037	4.80365	-1.14237	5e-05	0.000119159	yes	down-regulated	XP_002285096.2	N/A	Vitvi05g01940.t01	Vitvi05g01940_t001	PREDICTED: early nodulin-75-like [Vitis vinifera]
VAG0105942	Chr05:6868642-6869437	10.8395	25.5297	1.23588	5e-05	0.000119159	yes	up-regulated	XP_010650077.1	N/A	Vitvi05g01948.t01	Vitvi05g01948_t001	PREDICTED: early nodulin-75-like [Vitis vinifera]
VAG0105953	Chr05:7033591-7035115	36.3264	79.7134	1.1338	5e-05	0.000119159	yes	up-regulated	XP_002285153.1	VIT_205s0049g00940	Vitvi05g01956.t01	Vitvi05g01956_t001	PREDICTED: inorganic phosphate transporter 1-4 [Vitis vinifera]_x0001_XP_019075709.1 PREDICTED: inorganic phosphate transporter 1-4 [Vitis vinifera]
VAG0105959	Chr05:7156013-7157063	0.327816	2.66	3.02047	0.0242	0.0383451	yes	up-regulated	XP_010650091.1	VIT_205s0049g01050	Vitvi05g01958.t01	Vitvi05g01958_t001	PREDICTED: uncharacterized protein LOC104879288 [Vitis vinifera]_x0001_CAN63630.1 hypothetical protein VITISV_018698 [Vitis vinifera]
VAG0105978	Chr05:7527230-7531870	10.6004	123.236	3.53924	5e-05	0.000119159	yes	up-regulated	CAN80687.1	VIT_205s0049g01290	Vitvi05g00772.t01	Vitvi05g00772_t001	hypothetical protein VITISV_021550 [Vitis vinifera]
VAG0106070	Chr05:9281155-9292219	54.279	142.747	1.39499	5e-05	0.000119159	yes	up-regulated	CAN81443.1	VIT_205s0049g02210	Vitvi05g00854.t01	Vitvi05g04220_t001	hypothetical protein VITISV_004291 [Vitis vinifera]
VAG0106114	Chr05:10303912-10306743	3.95805	26.5401	2.74531	0.00025	0.000554063	yes	up-regulated	XP_010645213.1	VIT_205s0077g00530	Vitvi05g00885.t01	Vitvi05g00885_t001	PREDICTED: golgin subfamily A member 6-like protein 1 isoform X1 [Vitis vinifera]_x0001_CAN67122.1 hypothetical protein VITISV_017486 [Vitis vinifera]
VAG0106194	Chr05:13036159-13105540	0.76936	1.87384	1.28427	0.02075	0.0333986	yes	up-regulated	XP_010650266.1	N/A	Vitvi05g01048.t01	Vitvi05g01048_t001	PREDICTED: protein arginine methyltransferase NDUFAF7 homolog, mitochondrial isoform X1 [Vitis vinifera]
VAG0106329	Chr05:17578881-17583078	4.29329	1.20961	-1.82754	0.0187	0.0303717	yes	down-regulated	XP_002279720.1	VIT_205s0094g01260	N/A	N/A	PREDICTED: 2-alkenal reductase (NADP(+)-dependent) [Vitis vinifera]_x0001_CBI24743.3 unnamed protein product, partial [Vitis vinifera]
VAG0106343	Chr05:17678114-17687022	2.14574	12.081	2.49319	5e-05	0.000119159	yes	up-regulated	XP_002279175.1	VIT_205s0094g01080	Vitvi05g01656.t01	Vitvi05g01656_t001	PREDICTED: dual specificity protein kinase shkC [Vitis vinifera]
VAG0106384	Chr05:18267178-18282917	1.4031	4.67665	1.73686	0.00495	0.00897177	yes	up-regulated	XP_002273984.2	VIT_205s0094g00500	N/A	N/A	PREDICTED: BAG-associated GRAM protein 1 isoform X1 [Vitis vinifera]_x0001_CBI24674.3 unnamed protein product, partial [Vitis vinifera]
VAG0106412	Chr05:18638644-18640147	33.4514	7.46207	-2.16442	5e-05	0.000119159	yes	down-regulated	XP_019075640.1	VIT_205s0094g00350	Vitvi05g02250.t01	Vitvi05g04535_t001	PREDICTED: endochitinase A isoform X2 [Vitis vinifera]
VAG0106414	Chr05:18650794-18651991	75.7546	192.345	1.34429	5e-05	0.000119159	yes	up-regulated	XP_002275534.1	VIT_205s0094g00330	Vitvi05g02249.t01	Vitvi05g02249_t001	PREDICTED: chitinase 5 [Vitis vinifera]_x0001_CAN62562.1 hypothetical protein VITISV_033131 [Vitis vinifera]
VAG0106415	Chr05:18661514-18663628	5.80314	14.7796	1.3487	5e-05	0.000119159	yes	up-regulated	XP_002275534.1	VIT_205s0094g00330	N/A	N/A	PREDICTED: chitinase 5 [Vitis vinifera]_x0001_CAN62562.1 hypothetical protein VITISV_033131 [Vitis vinifera]
VAG0106445	Chr05:19055870-19057181	4.64828	1.63156	-1.51045	5e-05	0.000119159	yes	down-regulated	XP_019073724.1	VIT_200s0226g00070	Vitvi05g01554.t01	Vitvi05g01554_t001	PREDICTED: protein SHORT-ROOT [Vitis vinifera]_x0001_CBI17688.3 unnamed protein product, partial [Vitis vinifera]
VAG0106541	Chr05:21447766-21450754	2.43885	5.45749	1.16204	0.02055	0.0331077	yes	up-regulated	XP_010650287.1	VIT_205s0029g01300	Vitvi05g01213.t01	Vitvi05g01213_t001	PREDICTED: melanoma-associated antigen 8 isoform X2 [Vitis vinifera]
VAG0106586	Chr05:22106927-22109929	23.6073	84.7634	1.84421	5e-05	0.000119159	yes	up-regulated	CBI36681.3	VIT_205s0102g00600	Vitvi05g02185.t01	Vitvi05g02185_t001	unnamed protein product, partial [Vitis vinifera]
VAG0106587	Chr05:22113493-22115576	4.27173	23.8179	2.47915	5e-05	0.000119159	yes	up-regulated	CBI36681.3	VIT_205s0102g00590	Vitvi05g02184.t01	Vitvi05g02184_t001	unnamed protein product, partial [Vitis vinifera]
VAG0106659	Chr05:23390374-23393991	5.59749	12.4261	1.15052	0.01155	0.0195509	yes	up-regulated	XP_002271144.1	VIT_205s0124g00090	Vitvi05g01387.t01	Vitvi05g04386_t001	PREDICTED: vesicle transport protein GOT1 isoform X1 [Vitis vinifera]_x0001_CBI39155.3 unnamed protein product, partial [Vitis vinifera]
VAG0106671	Chr05:23592942-23595822	46.2636	21.7637	-1.08795	5e-05	0.000119159	yes	down-regulated	XP_002267358.1	VIT_205s0124g00230	N/A	N/A	PREDICTED: F-box protein CPR30 [Vitis vinifera]
VAG0106696	Chr05:24040164-24045713	15.9655	32.1045	1.00782	5e-05	0.000119159	yes	up-regulated	XP_019075573.1	VIT_205s0062g01220	Vitvi05g01360.t01	Vitvi05g01360_t001	PREDICTED: prolyl 4-hydroxylase 1 isoform X2 [Vitis vinifera]
VAG0106719	Chr05:24457996-24459509	145.85	46.3068	-1.65519	5e-05	0.000119159	yes	down-regulated	XP_002266277.1	VIT_205s0062g01010	Vitvi05g01337.t01	Vitvi05g01337_t001	PREDICTED: probable aldo-keto reductase 2 [Vitis vinifera]
VAG0106821	Chr06:430722-432099	644.185	317.414	-1.02111	5e-05	0.000119159	yes	down-regulated	XP_002273037.1	VIT_206s0080g00920	Vitvi06g01531.t01	Vitvi06g01531_t001	PREDICTED: photosystem I subunit O [Vitis vinifera]_x0001_CBI28282.3 unnamed protein product, partial [Vitis vinifera]
VAG0106889	Chr06:1689293-1690631	2.23537	0.956893	-1.22408	0.0145	0.0240724	yes	down-regulated	XP_002264897.1	VIT_206s0080g00090	Vitvi06g01454.t01	Vitvi08g01487_t001	PREDICTED: cytochrome P450 94C1 [Vitis vinifera]_x0001_CAN76753.1 hypothetical protein VITISV_011074 [Vitis vinifera]
VAG0106903	Chr06:1844866-1846876	30.1822	61.4677	1.02613	0.00105	0.00213772	yes	up-regulated	CAN66191.1	VIT_206s0061g01590	N/A	N/A	hypothetical protein VITISV_007194 [Vitis vinifera]
VAG0106978	Chr06:2867939-2877082	27.5563	98.515	1.83796	5e-05	0.000119159	yes	up-regulated	XP_010651834.1	VIT_206s0061g01040	Vitvi06g01378.t01	Vitvi06g01378_t001	PREDICTED: protein argonaute 5 [Vitis vinifera]_x0001_CBI17106.3 unnamed protein product, partial [Vitis vinifera]
VAG0106984	Chr06:2960440-2982113	1.50622	0.731395	-1.04221	0.00075	0.00156025	yes	down-regulated	CBI17113.3	VIT_206s0061g01010	Vitvi06g01367.t01	Vitvi06g04421_t001	unnamed protein product, partial [Vitis vinifera]
VAG0106991	Chr06:3104792-3112175	3.93061	9.47246	1.26899	5e-05	0.000119159	yes	up-regulated	XP_010651751.1	VIT_206s0061g00860	Vitvi06g01358.t01	Vitvi06g01358_t001	PREDICTED: uncharacterized protein LOC100243144 [Vitis vinifera]_x0001_XP_010651752.1 PREDICTED: uncharacterized protein LOC100243144 [Vitis vinifera]_x0001_XP_010651753.1 PREDICTED: uncharacterized protein LOC100243144 [Vitis vinifera]
VAG0106999	Chr06:3224616-3225495	4.15246	9.88201	1.25084	5e-05	0.000119159	yes	up-regulated	XP_002274374.1	VIT_206s0061g00760	Vitvi06g01350.t01	Vitvi06g01350_t001	PREDICTED: zinc finger protein ZAT5 [Vitis vinifera]
VAG0107005	Chr06:3265792-3268080	16.2248	5.97939	-1.44013	5e-05	0.000119159	yes	down-regulated	XP_002274709.1	VIT_206s0061g00710	Vitvi06g01344.t01	Vitvi06g01344_t001	PREDICTED: E3 ubiquitin-protein ligase MIEL1 [Vitis vinifera]_x0001_XP_010651767.1 PREDICTED: E3 ubiquitin-protein ligase MIEL1 [Vitis vinifera]_x0001_CBI17135.3 unnamed protein product, partial [Vitis vinifera]
VAG0107037	Chr06:3794335-3794762	23.8748	50.8481	1.09071	0.0003	0.000658344	yes	up-regulated	XP_002277230.1	VIT_206s0061g00300	Vitvi06g01298.t01	Vitvi06g01298_t001	PREDICTED: SNF1-related protein kinase regulatory subunit beta-3 [Vitis vinifera]_x0001_XP_002277210.1 PREDICTED: SNF1-related protein kinase regulatory subunit beta-3 [Vitis vinifera]_x0001_XP_010651808.1 PREDICTED: SNF1-related protein kinase regulatory subunit beta-3 [Vitis vinifera]_x0001_XP_010651809.1 PREDICTED: SNF1-related protein kinase regulatory subunit beta-3 [Vitis vinifera]_x0001_XP…
VAG0107071	Chr06:4421432-4422210	9.06717	2.14104	-2.08234	0.0001	0.00023149	yes	down-regulated	CBI24219.3	VIT_206s0009g03690	N/A	Vitvi06g04372_t001	unnamed protein product, partial [Vitis vinifera]
VAG0107072	Chr06:4426572-4427598	6.30653	16.9115	1.42308	5e-05	0.000119159	yes	up-regulated	XP_002279458.1	VIT_206s0009g03670	Vitvi06g01255.t01	Vitvi06g01255_t001	PREDICTED: F-box protein At5g46170-like [Vitis vinifera]
VAG0107104	Chr06:4923356-4926579	1.60868	0.65761	-1.29058	0.01025	0.0175158	yes	down-regulated	XP_002276163.1	VIT_206s0009g03350	Vitvi06g01226.t01	Vitvi06g01226_t001	PREDICTED: non-specific phospholipase C2 [Vitis vinifera]
VAG0107120	Chr06:5175434-5177211	1.80683	0.707031	-1.35361	0.0171	0.0279879	yes	down-regulated	CAN75997.1	VIT_206s0009g03130	Vitvi06g01072.t01	Vitvi06g01180_t001	hypothetical protein VITISV_022990 [Vitis vinifera]
VAG0107121	Chr06:5205920-5207601	7.03453	2.4796	-1.50435	5e-05	0.000119159	yes	down-regulated	XP_002264201.2	VIT_213s0106g00280	Vitvi06g01190.t01	Vitvi00g04572_t001	PREDICTED: phenylalanine N-monooxygenase [Vitis vinifera]
VAG0107189	Chr06:6436712-6442223	29.7195	11.5938	-1.35806	5e-05	0.000119159	yes	down-regulated	CAN64868.1	N/A	Vitvi02g00744.t01	Vitvi06g01138_t001	hypothetical protein VITISV_008496 [Vitis vinifera]
VAG0107226	Chr06:6937993-6938903	174.81	533.805	1.61053	5e-05	0.000119159	yes	up-regulated	XP_002268378.1	N/A	Vitvi06g01114.t01	Vitvi06g01114_t001	PREDICTED: cysteine proteinase inhibitor A [Vitis vinifera]_x0001_XP_003632227.1 PREDICTED: cysteine proteinase inhibitor A [Vitis vinifera]_x0001_XP_019076358.1 PREDICTED: cysteine proteinase inhibitor A [Vitis vinifera]
VAG0107268	Chr06:7735133-7751226	1.3384	2.73873	1.033	0.0201	0.0324464	yes	up-regulated	XP_019076333.1	VIT_206s0009g01720	Vitvi06g01065.t01	Vitvi06g04305_t001	PREDICTED: probable apyrase 6 [Vitis vinifera]
VAG0107270	Chr06:7761184-7768236	16.3274	40.0622	1.29495	5e-05	0.000119159	yes	up-regulated	XP_002273225.1	VIT_206s0009g01710	N/A	N/A	PREDICTED: NADH--cytochrome b5 reductase 1 [Vitis vinifera]_x0001_CBI24351.3 unnamed protein product, partial [Vitis vinifera]
VAG0107276	Chr06:7900039-7923501	1.01063	2.80894	1.47477	0.0094	0.0161773	yes	up-regulated	CBI24358.3	VIT_206s0009g01590	Vitvi06g01052.t01	Vitvi06g01052_t001	unnamed protein product, partial [Vitis vinifera]
VAG0107299	Chr06:8607635-8611379	3.17074	0.514867	-2.62255	0.0215	0.0344965	yes	down-regulated	XP_010651612.1	VIT_206s0009g01420	Vitvi06g01830.t01	Vitvi06g01830_t001	PREDICTED: xylogen-like protein 11 isoform X2 [Vitis vinifera]
VAG0107313	Chr06:8896346-8897300	64.5308	144.976	1.16775	5e-05	0.000119159	yes	up-regulated	YP_009486360.1	VIT_213s0019g02630	Vitvi02g01064.t01	Vitvi13g00384_t001	photosystem II protein D1 (chloroplast) [Barklya syringifolia]_x0001_YP_009486787.1 photosystem II protein D1 (chloroplast) [Schnella trichosepala]_x0001_YP_009492584.1 photosystem II protein D1 (chloroplast) [Alafia barteri]_x0001_ADD30594.1 photosystem II protein D1 (chloroplast) [Dillenia indica]_x0001_AWB12583.1 photosystem II protein D1 (chloroplast) [Barklya syringifolia]_x0001_AWB13010.1 p…
VAG0107397	Chr06:11864159-11865244	4.73299	10.5089	1.15079	0.0017	0.00334677	yes	up-regulated	CAN68445.1	VIT_206s0009g00210	N/A	N/A	hypothetical protein VITISV_031264 [Vitis vinifera]
VAG0107428	Chr06:13623184-13625258	245.859	107.634	-1.19169	5e-05	0.000119159	yes	down-regulated	XP_002264896.1	VIT_206s0004g08230	Vitvi06g00814.t01	Vitvi06g00814_t001	PREDICTED: root phototropism protein 2 [Vitis vinifera]
VAG0107442	Chr06:13809419-13814393	1.29702	2.74938	1.08391	0.01485	0.0245994	yes	up-regulated	XP_002266792.1	VIT_206s0004g08070	Vitvi06g00800.t01	Vitvi06g00800_t001	PREDICTED: transcription factor RF2b [Vitis vinifera]
VAG0107478	Chr06:14279537-14281421	34.6873	16.8574	-1.04103	5e-05	0.000119159	yes	down-regulated	XP_002270636.1	VIT_206s0004g07680	Vitvi06g00761.t01	Vitvi06g00761_t001	PREDICTED: protein NUCLEAR FUSION DEFECTIVE 4 [Vitis vinifera]
VAG0107479	Chr06:14286960-14301668	4.35299	9.67673	1.15251	5e-05	0.000119159	yes	up-regulated	XP_010650841.1	VIT_206s0004g07670	N/A	N/A	PREDICTED: RNA-directed DNA methylation 4 isoform X2 [Vitis vinifera]
VAG0107481	Chr06:14309561-14313654	18.6382	9.07052	-1.039	5e-05	0.000119159	yes	down-regulated	XP_002270785.1	N/A	Vitvi02g00945.t01	Vitvi06g00759_t001	PREDICTED: alanine--glyoxylate aminotransferase 2 homolog 3, mitochondrial [Vitis vinifera]
VAG0107529	Chr06:14794588-14795655	2.45499	5.93245	1.27291	0.00635	0.0112766	yes	up-regulated	XP_002274679.2	N/A	Vitvi06g00707.t01	Vitvi06g00707_t001	PREDICTED: zinc finger protein CONSTANS-LIKE 7 [Vitis vinifera]
VAG0107568	Chr06:15197083-15200559	63.9647	11.0316	-2.53564	5e-05	0.000119159	yes	down-regulated	NP_001268166.1	VIT_206s0004g06830	Vitvi06g00666.t01	Vitvi06g00666_t001	asparagine synthetase [glutamine-hydrolyzing]-like [Vitis vinifera]_x0001_AEO72339.1 asparagine synthetase 1 [Vitis vinifera]
VAG0107586	Chr06:15361028-15361958	458.779	229.213	-1.00111	5e-05	0.000119159	yes	down-regulated	XP_002278391.1	VIT_206s0004g06640	Vitvi06g00646.t01	Vitvi06g00646_t001	PREDICTED: probable pyridoxal 5'-phosphate synthase subunit PDX1 [Vitis vinifera]
VAG0107592	Chr06:15420486-15421915	0.329586	3.74642	3.50679	0.00295	0.00555835	yes	up-regulated	XP_010650904.1	VIT_206s0004g06570	Vitvi06g00639.t01	Vitvi06g00639_t001	PREDICTED: vacuolar cation/proton exchanger 3 [Vitis vinifera]_x0001_CBI15957.3 unnamed protein product, partial [Vitis vinifera]
VAG0107593	Chr06:15422086-15423036	2.37137	8.01217	1.75647	0.021	0.0337623	yes	up-regulated	XP_010650904.1	N/A	N/A	N/A	PREDICTED: vacuolar cation/proton exchanger 3 [Vitis vinifera]_x0001_CBI15957.3 unnamed protein product, partial [Vitis vinifera]
VAG0107653	Chr06:15991495-15993955	2.16242	4.90711	1.18223	0.0068	0.0120078	yes	up-regulated	XP_002281102.1	N/A	N/A	N/A	PREDICTED: probable sugar phosphate/phosphate translocator At3g11320 [Vitis vinifera]_x0001_CAN72063.1 hypothetical protein VITISV_031804 [Vitis vinifera]_x0001_CBI16019.3 unnamed protein product, partial [Vitis vinifera]
VAG0107664	Chr06:16140921-16145389	0.47223	17.9816	5.25088	0.0026	0.00496245	yes	up-regulated	XP_019075840.1	N/A	Vitvi06g00559.t01	Vitvi06g00559_t001	PREDICTED: uncharacterized protein LOC100258646 isoform X1 [Vitis vinifera]
VAG0107666	Chr06:16158365-16160060	44.5216	128.629	1.53064	5e-05	0.000119159	yes	up-regulated	XP_010650964.1	VIT_206s0004g05740	Vitvi07g02877.t01	Vitvi06g00558_t001	PREDICTED: uncharacterized protein LOC100265575 isoform X2 [Vitis vinifera]
VAG0107667	Chr06:16161288-16162091	108.46	242.174	1.15888	5e-05	0.000119159	yes	up-regulated	XP_002281607.1	VIT_208s0007g01430	Vitvi06g00556.t01	Vitvi06g00556_t001	PREDICTED: universal stress protein PHOS32 [Vitis vinifera]_x0001_CBI16038.3 unnamed protein product, partial [Vitis vinifera]
VAG0107688	Chr06:16363173-16364753	58.1343	187.51	1.68951	5e-05	0.000119159	yes	up-regulated	XP_002282608.1	VIT_206s0004g05460	Vitvi06g00533.t01	Vitvi06g00533_t001	PREDICTED: probable protein phosphatase 2C 24 [Vitis vinifera]
VAG0107691	Chr06:16385267-16386681	53.9495	14.3929	-1.90625	5e-05	0.000119159	yes	down-regulated	XP_010650992.1	N/A	N/A	N/A	PREDICTED: tropinone reductase homolog At5g06060 isoform X2 [Vitis vinifera]
VAG0107692	Chr06:16393252-16394665	15.3122	7.19857	-1.0889	5e-05	0.000119159	yes	down-regulated	XP_010650992.1	N/A	N/A	N/A	PREDICTED: tropinone reductase homolog At5g06060 isoform X2 [Vitis vinifera]
VAG0107695	Chr06:16444080-16445292	1676.44	369.095	-2.18334	5e-05	0.000119159	yes	down-regulated	CAN69507.1	N/A	N/A	N/A	hypothetical protein VITISV_016037 [Vitis vinifera]
VAG0107721	Chr06:16772909-16774285	5.87819	45.9964	2.96808	5e-05	0.000119159	yes	up-regulated	XP_002283239.1	VIT_206s0004g05070	Vitvi06g00500.t01	Vitvi06g00500_t001	PREDICTED: zinc transporter 2 [Vitis vinifera]
VAG0107724	Chr06:16806950-16808141	1.76032	4.04456	1.20015	0.0012	0.00242282	yes	up-regulated	XP_002280733.1	VIT_206s0004g05040	Vitvi06g00497.t01	Vitvi06g00497_t001	PREDICTED: uncharacterized protein LOC100255385 [Vitis vinifera]
VAG0107759	Chr06:17184758-17186921	4.14635	1.15408	-1.8451	0.0059	0.0105376	yes	down-regulated	XP_010651448.1	N/A	Vitvi06g01701.t01	Vitvi06g01702_t001	PREDICTED: RING-H2 finger protein ATL14 [Vitis vinifera]
VAG0107768	Chr06:17239810-17243048	3.81664	8.18217	1.10018	5e-05	0.000119159	yes	up-regulated	XP_003632189.2	VIT_206s0004g04620	Vitvi06g00460.t01	Vitvi06g00460_t001	PREDICTED: uncharacterized protein LOC100853532 [Vitis vinifera]_x0001_CBI16142.3 unnamed protein product, partial [Vitis vinifera]
VAG0107807	Chr06:17712134-17720019	12.6618	34.0424	1.42685	5e-05	0.000119159	yes	up-regulated	XP_002281425.1	VIT_206s0004g04160	Vitvi06g00416.t01	Vitvi06g04143_t001	PREDICTED: putative nuclease HARBI1 [Vitis vinifera]_x0001_XP_010651057.1 PREDICTED: putative nuclease HARBI1 [Vitis vinifera]_x0001_CBI16187.3 unnamed protein product, partial [Vitis vinifera]
VAG0107816	Chr06:17782360-17784078	597.513	296.826	-1.00935	5e-05	0.000119159	yes	down-regulated	XP_002284459.1	VIT_206s0004g04060	Vitvi06g00406.t01	Vitvi06g00406_t001	PREDICTED: 11S globulin subunit beta [Vitis vinifera]_x0001_CAN80347.1 hypothetical protein VITISV_003135 [Vitis vinifera]
VAG0107830	Chr06:17897316-17903305	1.12529	17.9717	3.99735	5e-05	0.000119159	yes	up-regulated	XP_002281598.2	VIT_206s0004g03930	Vitvi06g01678.t01	Vitvi06g01678_t001	PREDICTED: uncharacterized protein At1g24485 isoform X1 [Vitis vinifera]
VAG0107855	Chr06:18283454-18288342	0.80621	148.953	7.52949	0.0026	0.00496245	yes	up-regulated	XP_002284767.1	VIT_206s0004g03550	Vitvi06g00358.t01	Vitvi08g01143_t001	PREDICTED: L-ascorbate peroxidase 2, cytosolic [Vitis vinifera]_x0001_XP_010651099.1 PREDICTED: L-ascorbate peroxidase 2, cytosolic [Vitis vinifera]_x0001_CBI16243.3 unnamed protein product, partial [Vitis vinifera]
VAG0107907	Chr06:19068780-19069532	437.476	162.976	-1.42454	5e-05	0.000119159	yes	down-regulated	XP_002285165.1	VIT_206s0004g02830	Vitvi06g00279.t01	Vitvi06g00279_t001	PREDICTED: uncharacterized protein LOC100253658 [Vitis vinifera]
VAG0107908	Chr06:19092146-19100010	1.26479	3.79579	1.58551	0.0013	0.00261102	yes	up-regulated	CBI16319.3	VIT_206s0004g02790	Vitvi06g00275.t01	Vitvi06g04098_t001	unnamed protein product, partial [Vitis vinifera]
VAG0107932	Chr06:19522055-19528656	267.786	64.5857	-2.05179	5e-05	0.000119159	yes	down-regulated	NP_001268052.1	VIT_206s0004g02560	Vitvi06g01649.t01	Vitvi06g01649_t001	ripening-related protein grip22 precursor [Vitis vinifera]_x0001_Q9M4H4.1 RecName: Full=Ripening-related protein grip22; Flags: Precursor_x0001_CAB85629.1 putative ripening-related protein [Vitis vinifera]
VAG0107952	Chr06:19856994-19862364	0.675078	2.19706	1.70245	0.0017	0.00334677	yes	up-regulated	CBI16355.3	VIT_206s0004g02360	Vitvi06g00231.t01	N/A	unnamed protein product, partial [Vitis vinifera]
VAG0107966	Chr06:20046469-20054347	27.8915	13.5038	-1.04646	0.02745	0.043015	yes	down-regulated	unamed	N/A	N/A	N/A	unnamed
VAG0107982	Chr06:20219052-20223002	0.90771	2.7314	1.58934	5e-05	0.000119159	yes	up-regulated	XP_002282923.1	VIT_202s0025g03630	Vitvi06g00199.t01	Vitvi06g00199_t001	PREDICTED: probable copper-transporting ATPase HMA5 [Vitis vinifera]_x0001_XP_010651256.1 PREDICTED: probable copper-transporting ATPase HMA5 [Vitis vinifera]_x0001_XP_010651257.1 PREDICTED: probable copper-transporting ATPase HMA5 [Vitis vinifera]_x0001_XP_010651258.1 PREDICTED: probable copper-transporting ATPase HMA5 [Vitis vinifera]_x0001_XP_010651259.1 PREDICTED: probable copper-transporting…
VAG0108029	Chr06:20935703-20938124	1.36006	4.65576	1.77534	5e-05	0.000119159	yes	up-regulated	XP_002283204.1	VIT_206s0004g01380	Vitvi06g01612.t01	Vitvi06g01612_t001	PREDICTED: G-type lectin S-receptor-like serine/threonine-protein kinase LECRK3 [Vitis vinifera]
VAG0108076	Chr06:21434272-21435559	3.96838	11.4445	1.52803	0.0018	0.00353159	yes	up-regulated	XP_002285662.1	VIT_206s0004g01110	N/A	N/A	PREDICTED: metal tolerance protein 4 isoform X1 [Vitis vinifera]_x0001_CBI16474.3 unnamed protein product, partial [Vitis vinifera]
VAG0108079	Chr06:21470602-21478003	189.788	716.459	1.9165	5e-05	0.000119159	yes	up-regulated	XP_002283399.1	VIT_206s0004g01000	N/A	N/A	PREDICTED: dirigent protein 22 [Vitis vinifera]
VAG0108083	Chr06:21579634-21590381	8.36458	23.5686	1.4945	5e-05	0.000119159	yes	up-regulated	CAN77088.1	VIT_206s0004g00980	N/A	N/A	hypothetical protein VITISV_009708, partial [Vitis vinifera]
VAG0108090	Chr06:21666541-21667339	7.11899	1.74574	-2.02784	0.01115	0.0189321	yes	down-regulated	XP_002283442.1	VIT_213s0156g00090	Vitvi06g00093.t01	Vitvi06g00093_t001	PREDICTED: protein YLS3 [Vitis vinifera]
VAG0108100	Chr06:21750590-21754197	11.0765	4.82574	-1.19868	0.0002	0.000448242	yes	down-regulated	XP_002285691.1	VIT_213s0156g00090	Vitvi06g00089.t01	Vitvi06g00089_t001	PREDICTED: protein YLS3 [Vitis vinifera]
VAG0108125	Chr06:21968320-21970591	0.872347	4.22605	2.27634	5e-05	0.000119159	yes	up-regulated	XP_010651374.1	VIT_206s0004g00690	Vitvi06g00071.t01	Vitvi08g01794_t001	PREDICTED: IQ domain-containing protein IQM2 isoform X2 [Vitis vinifera]
VAG0108133	Chr06:22036744-22040517	41.1267	100.875	1.29442	5e-05	0.000119159	yes	up-regulated	XP_002285716.2	N/A	Vitvi06g00061.t01	Vitvi06g00061_t001	PREDICTED: probable cytokinin riboside 5'-monophosphate phosphoribohydrolase LOGL1 [Vitis vinifera]_x0001_CBI16523.3 unnamed protein product, partial [Vitis vinifera]
VAG0108191	Chr07:324419-325113	11.343	24.9013	1.13442	5e-05	0.000119159	yes	up-regulated	XP_002282315.1	VIT_207s0141g00690	Vitvi07g02066.t01	Vitvi07g02066_t001	PREDICTED: ethylene-responsive transcription factor 11 [Vitis vinifera]
VAG0108224	Chr07:657640-669338	1.43683	10.561	2.87778	5e-05	0.000119159	yes	up-regulated	XP_002274974.1	VIT_200s0179g00370	Vitvi07g00060.t01	Vitvi07g00060_t001	PREDICTED: protein ELC [Vitis vinifera]
VAG0108234	Chr07:768643-771317	2.44843	12.053	2.29946	5e-05	0.000119159	yes	up-regulated	XP_002274787.1	N/A	Vitvi07g00071.t01	Vitvi07g00071_t001	PREDICTED: calcium-transporting ATPase 12, plasma membrane-type isoform X1 [Vitis vinifera]
VAG0108263	Chr07:1185337-1193364	365.001	123.223	-1.56663	5e-05	0.000119159	yes	down-regulated	XP_010651998.1	VIT_207s0151g00520	Vitvi07g00101.t01	N/A	PREDICTED: homocysteine S-methyltransferase 2 [Vitis vinifera]
VAG0108272	Chr07:1278386-1280573	0.44757	1.5123	1.75656	0.00945	0.0162558	yes	up-regulated	XP_019076805.1	VIT_207s0151g00640	Vitvi07g02127.t01	Vitvi07g02127_t001	PREDICTED: vicilin-like antimicrobial peptides 2-3 [Vitis vinifera]
VAG0108317	Chr07:1722718-1723633	4.35512	1.02175	-2.09166	0.0024	0.00462052	yes	down-regulated	XP_002271962.1	VIT_207s0104g00270	Vitvi07g00154.t01	Vitvi07g00154_t001	PREDICTED: adenylate isopentenyltransferase 3, chloroplastic [Vitis vinifera]
VAG0108402	Chr07:2472092-2476571	299.462	620.181	1.05031	5e-05	0.000119159	yes	up-regulated	XP_002269844.1	VIT_207s0104g01260	Vitvi07g00241.t01	Vitvi07g00241_t001	PREDICTED: probable indole-3-pyruvate monooxygenase YUCCA10 [Vitis vinifera]
VAG0108403	Chr07:2481389-2482980	6.96883	19.2564	1.46635	5e-05	0.000119159	yes	up-regulated	XP_002269763.1	VIT_207s0104g01260	Vitvi07g00242.t01	Vitvi07g00242_t001	PREDICTED: probable indole-3-pyruvate monooxygenase YUCCA10 [Vitis vinifera]
VAG0108405	Chr07:2508347-2515049	0.809599	4.75599	2.55446	5e-05	0.000119159	yes	up-regulated	CBI32267.3	VIT_207s0104g01280	Vitvi07g00244.t01	Vitvi07g00244_t001	unnamed protein product, partial [Vitis vinifera]
VAG0108409	Chr07:2556613-2559525	99.3943	1247.83	3.65011	0.0005	0.00106533	yes	up-regulated	KDP28085.1	N/A	N/A	N/A	hypothetical protein JCGZ_13856 [Jatropha curcas]
VAG0108417	Chr07:2604917-2607290	42.7361	88.6199	1.05217	5e-05	0.000119159	yes	up-regulated	XP_002268145.1	VIT_207s0104g01380	Vitvi07g00254.t01	Vitvi07g00254_t001	PREDICTED: membrane-anchored ubiquitin-fold protein 3 [Vitis vinifera]_x0001_XP_019076916.1 PREDICTED: membrane-anchored ubiquitin-fold protein 3 [Vitis vinifera]_x0001_CBI32258.3 unnamed protein product, partial [Vitis vinifera]
VAG0108426	Chr07:2703649-2704855	1.23381	3.16082	1.35718	0.00425	0.00779796	yes	up-regulated	XP_002269809.1	VIT_207s0005g03860	Vitvi07g02165.t01	Vitvi07g02166_t001	PREDICTED: transcription termination factor MTERF8, chloroplastic-like [Vitis vinifera]
VAG0108448	Chr07:2935711-2949701	27.1594	61.5763	1.18092	5e-05	0.000119159	yes	up-regulated	NP_001267902.1	VIT_207s0104g01730	Vitvi07g02180.t01	Vitvi07g02183_t001	KUP1 [Vitis vinifera]_x0001_ABE98259.1 KUP1 [Vitis vinifera]
VAG0108455	Chr07:2998630-3002990	2.40994	0.434854	-2.47039	0.00155	0.00307024	yes	down-regulated	RDX74892.1	VIT_207s0104g01810	Vitvi07g02190.t01	Vitvi07g02190_t001	Glutathione S-transferase F13 [Mucuna pruriens]
VAG0108475	Chr07:3166142-3168829	1.88539	4.90504	1.37941	0.0293	0.0456406	yes	up-regulated	XP_002264610.1	VIT_207s0005g00210	Vitvi07g00306.t01	Vitvi07g00306_t001	PREDICTED: thiamine pyrophosphokinase 1 isoform X1 [Vitis vinifera]_x0001_CBI36836.3 unnamed protein product, partial [Vitis vinifera]
VAG0108487	Chr07:3263725-3282399	1.37702	3.65008	1.40638	5e-05	0.000119159	yes	up-regulated	XP_010652181.1	VIT_207s0005g00300	Vitvi07g00315.t01	Vitvi07g00315_t001	PREDICTED: DExH-box ATP-dependent RNA helicase DExH8 [Vitis vinifera]_x0001_CBI36846.3 unnamed protein product, partial [Vitis vinifera]
VAG0108510	Chr07:3451443-3453446	0.624551	2.54011	2.024	0.02095	0.0336896	yes	up-regulated	CAN68023.1	VIT_207s0005g00600	Vitvi07g00334.t01	Vitvi07g00334_t001	hypothetical protein VITISV_003624 [Vitis vinifera]
VAG0108556	Chr07:3802538-3806184	2.40827	5.51996	1.19666	0.00035	0.000761265	yes	up-regulated	XP_002273927.1	VIT_207s0005g01000	Vitvi07g00373.t01	Vitvi07g00373_t001	PREDICTED: syntaxin-41 [Vitis vinifera]_x0001_XP_010652221.1 PREDICTED: syntaxin-41 [Vitis vinifera]_x0001_CBI36910.3 unnamed protein product, partial [Vitis vinifera]
VAG0108557	Chr07:3806941-3808444	11.9079	34.6375	1.54042	0.00155	0.00307024	yes	up-regulated	CBI36909.3	N/A	N/A	Vitvi07g04089_t001	unnamed protein product, partial [Vitis vinifera]
VAG0108583	Chr07:4015571-4022086	17.6661	42.0364	1.25065	5e-05	0.000119159	yes	up-regulated	XP_002275221.1	VIT_207s0005g01220	Vitvi07g00394.t01	Vitvi07g00394_t001	PREDICTED: dnaJ protein ERDJ3B [Vitis vinifera]_x0001_CAN72389.1 hypothetical protein VITISV_040417 [Vitis vinifera]_x0001_CBI36928.3 unnamed protein product, partial [Vitis vinifera]
VAG0108594	Chr07:4131485-4133554	26.3526	12.6808	-1.0553	5e-05	0.000119159	yes	down-regulated	XP_002275880.1	VIT_207s0005g01360	Vitvi07g00405.t01	Vitvi07g00405_t001	PREDICTED: uncharacterized protein LOC100260678 isoform X2 [Vitis vinifera]
VAG0108626	Chr07:4470044-4472693	0.320979	2.03987	2.66793	0.00055	0.00116537	yes	up-regulated	XP_002271259.1	VIT_207s0005g01680	Vitvi07g00431.t01	Vitvi07g00431_t001	PREDICTED: stachyose synthase [Vitis vinifera]
VAG0108633	Chr07:4531013-4532791	5.08282	2.50778	-1.01922	0.0083	0.0144307	yes	down-regulated	XP_010652279.1	VIT_207s0005g01750	Vitvi07g00439.t01	Vitvi07g00439_t001	PREDICTED: uncharacterized protein LOC104879799 isoform X2 [Vitis vinifera]_x0001_CBI36974.3 unnamed protein product, partial [Vitis vinifera]
VAG0108660	Chr07:4803941-4804440	9.53019	41.7793	2.13221	5e-05	0.000119159	yes	up-regulated	CAN71133.1	VIT_207s0005g02080	Vitvi07g02244.t01	Vitvi07g02244_t001	hypothetical protein VITISV_025406 [Vitis vinifera]
VAG0108677	Chr07:4918939-4920115	25.4673	59.6198	1.22715	5e-05	0.000119159	yes	up-regulated	XP_002280106.1	VIT_207s0005g02230	Vitvi04g01523.t01	Vitvi08g04037_t001	PREDICTED: S-adenosylmethionine synthase 5 [Vitis vinifera]_x0001_A7Q0V4.1 RecName: Full=S-adenosylmethionine synthase 5; Short=AdoMet synthase 5; AltName: Full=Methionine adenosyltransferase 5; Short=MAT 5
VAG0108681	Chr07:4959790-4964769	0.741687	2.13869	1.52785	0.0253	0.039942	yes	up-regulated	XP_002280384.1	VIT_207s0005g02280	Vitvi07g00493.t01	Vitvi07g00493_t001	PREDICTED: probable sugar phosphate/phosphate translocator At3g17430 [Vitis vinifera]_x0001_CBI37023.3 unnamed protein product, partial [Vitis vinifera]
VAG0108698	Chr07:5111014-5112594	2.62468	5.76495	1.13517	5e-05	0.000119159	yes	up-regulated	XP_002281027.1	VIT_207s0005g02480	Vitvi07g00515.t01	Vitvi07g00515_t001	PREDICTED: transcription factor MYB86 [Vitis vinifera]
VAG0108699	Chr07:5126863-5129458	3.15801	6.44907	1.03008	5e-05	0.000119159	yes	up-regulated	XP_002273663.2	VIT_207s0005g02490	Vitvi07g00516.t01	Vitvi07g00516_t001	PREDICTED: cytochrome P450 709B2 isoform X2 [Vitis vinifera]
VAG0108709	Chr07:5214345-5216945	4.87248	15.1809	1.63953	5e-05	0.000119159	yes	up-regulated	XP_002281632.1	VIT_207s0005g02710	Vitvi07g00538.t01	Vitvi07g00538_t001	PREDICTED: uncharacterized protein LOC100255480 [Vitis vinifera]
VAG0108710	Chr07:5219927-5221706	13.205	32.5281	1.30061	0.01595	0.0262661	yes	up-regulated	XP_002281797.1	VIT_203s0063g02670	Vitvi07g02253.t01	Vitvi07g02253_t001	PREDICTED: protein RADIALIS-like 4 [Vitis vinifera]
VAG0108717	Chr07:5254484-5259571	1.59572	3.42755	1.10297	0.0094	0.0161773	yes	up-regulated	XP_010652348.1	VIT_207s0005g02800	N/A	N/A	PREDICTED: glucose-1-phosphate adenylyltransferase large subunit 1 isoform X1 [Vitis vinifera]
VAG0108731	Chr07:5583768-5586660	3.68804	9.01824	1.28999	5e-05	0.000119159	yes	up-regulated	XP_002270657.1	VIT_207s0151g00260	Vitvi07g01108.t01	Vitvi07g01108_t001	PREDICTED: putative quinone-oxidoreductase homolog, chloroplastic [Vitis vinifera]
VAG0108751	Chr07:5932359-5934732	2.74062	1.21055	-1.17885	0.00705	0.0124132	yes	down-regulated	XP_002263607.1	VIT_200s0524g00030	Vitvi00g01316.t01	N/A	PREDICTED: U-box domain-containing protein 9 [Vitis vinifera]_x0001_CBI23501.3 unnamed protein product, partial [Vitis vinifera]
VAG0108760	Chr07:6067395-6076455	1.59606	4.1332	1.37274	5e-05	0.000119159	yes	up-regulated	CAN82493.1	VIT_200s0580g00010	Vitvi07g02943.t01	Vitvi07g02943_t001	hypothetical protein VITISV_017203 [Vitis vinifera]
VAG0108799	Chr07:6728729-6750034	0.564407	2.33361	2.04775	0.00115	0.00232792	yes	up-regulated	XP_002272501.1	VIT_207s0005g03690	Vitvi05g00764.t01	Vitvi05g00764_t001	PREDICTED: serine/threonine-protein kinase 38-like [Vitis vinifera]_x0001_XP_019076887.1 PREDICTED: serine/threonine-protein kinase 38-like [Vitis vinifera]_x0001_XP_019076888.1 PREDICTED: serine/threonine-protein kinase 38-like [Vitis vinifera]_x0001_XP_019076889.1 PREDICTED: serine/threonine-protein kinase 38-like [Vitis vinifera]
VAG0108802	Chr07:6776915-6780772	48.0403	100.901	1.07062	5e-05	0.000119159	yes	up-regulated	XP_002276413.1	VIT_207s0005g03720	Vitvi07g00629.t01	Vitvi07g00629_t001	PREDICTED: vacuolar protein sorting-associated protein 2 homolog 3 [Vitis vinifera]_x0001_CBI37141.3 unnamed protein product, partial [Vitis vinifera]
VAG0108813	Chr07:6962883-6963598	2.52171	7.23814	1.52122	0.01845	0.030001	yes	up-regulated	CBI37150.3	N/A	N/A	N/A	unnamed protein product, partial [Vitis vinifera]
VAG0108814	Chr07:6980118-6985333	1.10803	2.65239	1.2593	5e-05	0.000119159	yes	up-regulated	XP_002275620.1	VIT_207s0005g03830	N/A	N/A	PREDICTED: tetratricopeptide repeat protein 7A [Vitis vinifera]_x0001_XP_010652392.1 PREDICTED: tetratricopeptide repeat protein 7A [Vitis vinifera]_x0001_XP_010652393.1 PREDICTED: tetratricopeptide repeat protein 7A [Vitis vinifera]
VAG0108829	Chr07:7149066-7154452	0.784492	2.41583	1.62269	0.00675	0.0119268	yes	up-regulated	XP_019076518.1	N/A	Vitvi07g00653.t01	Vitvi07g00653_t001	PREDICTED: BRCA1-associated RING domain protein 1 [Vitis vinifera]
VAG0108854	Chr07:7555301-7562178	8.30309	18.7612	1.17603	5e-05	0.000119159	yes	up-regulated	XP_010652422.1	VIT_207s0005g04380	Vitvi07g00687.t01	Vitvi07g00687_t001	PREDICTED: auxin-responsive protein IAA11 isoform X2 [Vitis vinifera]
VAG0108876	Chr07:7833042-7849651	1.94553	3.94595	1.02021	5e-05	0.000119159	yes	up-regulated	CBI37226.3	VIT_207s0005g04790	Vitvi03g00946.t01	Vitvi07g00724_t001	unnamed protein product, partial [Vitis vinifera]
VAG0108884	Chr07:8010741-8034208	2.48295	5.09425	1.03682	5e-05	0.000119159	yes	up-regulated	XP_002268789.2	VIT_207s0005g04650	Vitvi07g00711.t01	Vitvi07g00711_t001	PREDICTED: WD repeat-containing protein 26 isoform X1 [Vitis vinifera]
VAG0108932	Chr07:9649206-9652125	3.90646	26.3478	2.75375	5e-05	0.000119159	yes	up-regulated	CAN74743.1	VIT_207s0005g05680	Vitvi07g00807.t01	Vitvi07g00807_t001	hypothetical protein VITISV_025585 [Vitis vinifera]
VAG0108937	Chr07:9769951-9771777	1.33522	8.71156	2.70585	0.00015	0.000341077	yes	up-regulated	CAN61444.1	VIT_207s0005g05720	N/A	N/A	hypothetical protein VITISV_044239 [Vitis vinifera]
VAG0109014	Chr07:12004439-12015892	8.34165	22.0578	1.40288	5e-05	0.000119159	yes	up-regulated	XP_002266086.1	VIT_207s0005g06360	Vitvi07g00908.t01	Vitvi07g00908_t001	PREDICTED: E3 ubiquitin-protein ligase PRT1 [Vitis vinifera]
VAG0109138	Chr07:16016088-16026177	5.32339	12.7485	1.25991	5e-05	0.000119159	yes	up-regulated	XP_003635007.3	N/A	N/A	Vitvi07g04345_t001	PREDICTED: ethylene-responsive transcription factor-like protein At4g13040 [Vitis vinifera]
VAG0109216	Chr07:17775683-17792277	16.8346	38.3895	1.18928	5e-05	0.000119159	yes	up-regulated	XP_003635266.1	VIT_200s0360g00050	Vitvi07g02863.t01	Vitvi07g02863_t001	PREDICTED: cyclin-C1-2 isoform X1 [Vitis vinifera]_x0001_XP_002271774.2 PREDICTED: cyclin-C1-2 isoform X2 [Vitis vinifera]_x0001_CBI41021.3 unnamed protein product, partial [Vitis vinifera]
VAG0109238	Chr07:18165683-18180360	0.932203	2.56565	1.46061	0.0014	0.00279471	yes	up-regulated	CBI38274.3	VIT_200s0313g00080	Vitvi09g01150.t01	N/A	unnamed protein product, partial [Vitis vinifera]
VAG0109249	Chr07:18389842-18395375	3.09184	8.11267	1.39171	0.01505	0.0249051	yes	up-regulated	CBI38313.3	VIT_200s0333g00020	Vitvi07g01137.t01	Vitvi07g01137_t001	unnamed protein product, partial [Vitis vinifera]
VAG0109278	Chr07:19052617-19054726	25.0482	58.3445	1.21989	5e-05	0.000119159	yes	up-regulated	XP_003635622.1	VIT_200s2085g00010	Vitvi07g03153.t01	Vitvi07g03153_t001	PREDICTED: probably inactive leucine-rich repeat receptor-like protein kinase At5g48380 [Vitis vinifera]
VAG0109344	Chr07:20726442-20730116	1.2619	2.9225	1.2116	0.00105	0.00213772	yes	up-regulated	XP_002265027.3	VIT_200s0227g00130	Vitvi03g01765.t01	Vitvi05g01716_t001	PREDICTED: adenine DNA glycosylase [Vitis vinifera]_x0001_CBI25679.3 unnamed protein product, partial [Vitis vinifera]
VAG0109364	Chr07:21152562-21155940	5.88	12.786	1.12068	5e-05	0.000119159	yes	up-regulated	XP_019073924.1	N/A	Vitvi07g02990.t01	Vitvi07g02990_t001	PREDICTED: endoglucanase 12 [Vitis vinifera]
VAG0109398	Chr07:21632629-21635993	5.07399	12.8732	1.34318	5e-05	0.000119159	yes	up-regulated	XP_002275295.1	VIT_200s0207g00280	Vitvi07g01280.t01	Vitvi18g00885_t001	PREDICTED: wall-associated receptor kinase-like 14 isoform X1 [Vitis vinifera]
VAG0109495	Chr07:22674541-22677146	6.22216	17.6944	1.50781	5e-05	0.000119159	yes	up-regulated	XP_002262789.1	N/A	Vitvi07g01358.t01	Vitvi07g01358_t001	PREDICTED: uncharacterized protein LOC100241664 [Vitis vinifera]
VAG0109508	Chr07:22810234-22814199	1.95152	9.76561	2.32311	5e-05	0.000119159	yes	up-regulated	XP_003635450.1	VIT_200s0665g00030	Vitvi07g01378.t01	Vitvi00g04280_t001	PREDICTED: uncharacterized protein LOC100853798 isoform X1 [Vitis vinifera]_x0001_CBI25775.3 unnamed protein product, partial [Vitis vinifera]
VAG0109572	Chr07:23511961-23515504	14.7842	6.90638	-1.09806	5e-05	0.000119159	yes	down-regulated	XP_002272554.2	VIT_200s0199g00120	Vitvi04g01420.t01	Vitvi07g02588_t001	PREDICTED: protein CHAPERONE-LIKE PROTEIN OF POR1, chloroplastic isoform X1 [Vitis vinifera]
VAG0109634	Chr07:24141572-24151380	12.8095	30.1232	1.23366	5e-05	0.000119159	yes	up-regulated	CBI25715.3	VIT_200s0415g00040	Vitvi10g02237.t01	Vitvi10g02237_t001	unnamed protein product, partial [Vitis vinifera]
VAG0109668	Chr07:24609154-24610678	82.785	32.507	-1.34862	5e-05	0.000119159	yes	down-regulated	XP_010646925.1	N/A	Vitvi07g03060.t01	Vitvi07g04661_t001	PREDICTED: probable xyloglucan endotransglucosylase/hydrolase protein 7 [Vitis vinifera]_x0001_CAN78176.1 hypothetical protein VITISV_037683 [Vitis vinifera]
VAG0109698	Chr07:24897430-24900678	7.05867	15.3747	1.12309	0.0001	0.00023149	yes	up-regulated	XP_010647075.1	N/A	Vitvi07g03088.t01	Vitvi15g04505_t001	PREDICTED: GTP-binding protein At2g22870-like [Vitis vinifera]_x0001_XP_010647289.1 PREDICTED: GTP-binding protein At2g22870 [Vitis vinifera]
VAG0109706	Chr07:24982677-24987530	5.85717	12.0423	1.03984	5e-05	0.000119159	yes	up-regulated	XP_019073111.1	N/A	Vitvi07g02627.t01	Vitvi07g04670_t001	PREDICTED: telomere repeat-binding factor 1 isoform X1 [Vitis vinifera]
VAG0109724	Chr07:25148487-25161891	2.73245	5.92846	1.11746	5e-05	0.000119159	yes	up-regulated	XP_002284345.1	VIT_207s0129g00250	Vitvi03g00629.t01	Vitvi07g01602_t001	PREDICTED: BTB/POZ domain-containing protein NPY4 isoform X1 [Vitis vinifera]_x0001_XP_010652712.1 PREDICTED: BTB/POZ domain-containing protein NPY4 isoform X1 [Vitis vinifera]_x0001_XP_010652714.1 PREDICTED: BTB/POZ domain-containing protein NPY4 isoform X1 [Vitis vinifera]
VAG0109734	Chr07:25235937-25236746	453.504	186.815	-1.2795	5e-05	0.000119159	yes	down-regulated	XP_002284296.1	VIT_207s0129g00330	Vitvi07g01610.t01	Vitvi07g01610_t001	PREDICTED: LOB domain-containing protein 38 [Vitis vinifera]_x0001_CBI33710.3 unnamed protein product, partial [Vitis vinifera]
VAG0109738	Chr07:25278135-25278851	5.81976	1.90113	-1.6141	0.0121	0.020402	yes	down-regulated	XP_010652725.1	VIT_207s0129g00370	Vitvi07g01616.t01	Vitvi07g01616_t001	PREDICTED: uncharacterized protein LOC100262963 [Vitis vinifera]_x0001_XP_010652726.1 PREDICTED: uncharacterized protein LOC100262963 [Vitis vinifera]_x0001_XP_010652727.1 PREDICTED: uncharacterized protein LOC100262963 [Vitis vinifera]_x0001_XP_010652729.1 PREDICTED: uncharacterized protein LOC100262963 [Vitis vinifera]_x0001_XP_019076771.1 PREDICTED: uncharacterized protein LOC100262963 [Vitis …
VAG0109746	Chr07:25346762-25351431	0.413593	2.127	2.36253	0.00295	0.00555835	yes	up-regulated	XP_002284127.1	VIT_207s0129g00470	Vitvi07g01625.t01	Vitvi07g01625_t001	PREDICTED: uncharacterized protein ycf36 [Vitis vinifera]_x0001_CAN75014.1 hypothetical protein VITISV_039949 [Vitis vinifera]_x0001_CBI33723.3 unnamed protein product, partial [Vitis vinifera]
VAG0109812	Chr07:26290730-26292045	1.23647	3.68121	1.57395	0.00165	0.00325531	yes	up-regulated	XP_002282930.1	VIT_207s0031g00270	Vitvi07g01718.t01	Vitvi07g04709_t001	PREDICTED: uncharacterized acetyltransferase At3g50280 [Vitis vinifera]
VAG0109828	Chr07:26402309-26413064	7.40689	18.5439	1.324	5e-05	0.000119159	yes	up-regulated	XP_002282786.1	VIT_207s0031g00460	Vitvi07g01730.t01	Vitvi07g01730_t001	PREDICTED: nicotinate phosphoribosyltransferase 2 isoform X2 [Vitis vinifera]
VAG0109836	Chr07:26486081-26488143	134.332	285.779	1.0891	5e-05	0.000119159	yes	up-regulated	XP_002277765.2	VIT_207s0031g00670	Vitvi07g01749.t01	Vitvi07g01749_t001	PREDICTED: heat shock factor protein HSF24 [Vitis vinifera]_x0001_CBI21429.3 unnamed protein product, partial [Vitis vinifera]
VAG0109838	Chr07:26509884-26522005	3.07518	7.78833	1.34064	5e-05	0.000119159	yes	up-regulated	XP_019076437.1	N/A	Vitvi07g01752.t01	Vitvi07g04718_t001	PREDICTED: pentatricopeptide repeat-containing protein At5g39350 [Vitis vinifera]
VAG0109854	Chr07:26686515-26690839	4.40849	8.89667	1.01298	0.00015	0.000341077	yes	up-regulated	XP_003632512.1	VIT_207s0031g00880	Vitvi07g01773.t01	Vitvi07g01773_t001	PREDICTED: uncharacterized protein LOC100254393 [Vitis vinifera]_x0001_CBI21446.3 unnamed protein product, partial [Vitis vinifera]
VAG0109857	Chr07:26711023-26713079	3.00646	7.06929	1.2335	5e-05	0.000119159	yes	up-regulated	XP_010652830.1	VIT_207s0031g01130	Vitvi07g01790.t01	Vitvi07g01790_t001	PREDICTED: L-ascorbate oxidase [Vitis vinifera]
VAG0109859	Chr07:26729890-26739673	1.72456	3.99081	1.21045	5e-05	0.000119159	yes	up-regulated	XP_010652830.1	VIT_207s0031g01130	Vitvi07g02674.t01	Vitvi07g01787_t001	PREDICTED: L-ascorbate oxidase [Vitis vinifera]
VAG0109916	Chr07:27338293-27354281	2.91921	7.74015	1.40678	5e-05	0.000119159	yes	up-regulated	XP_002279569.1	VIT_207s0031g01700	Vitvi07g01846.t01	Vitvi07g01846_t001	PREDICTED: uncharacterized GTP-binding protein At5g64813 [Vitis vinifera]_x0001_CAN80534.1 hypothetical protein VITISV_035973 [Vitis vinifera]_x0001_CBI21521.3 unnamed protein product, partial [Vitis vinifera]
VAG0109958	Chr07:27877672-27880385	233.591	534.498	1.1942	5e-05	0.000119159	yes	up-regulated	XP_002276744.2	VIT_207s0031g02200	Vitvi07g01893.t01	Vitvi07g01893_t001	PREDICTED: protein PIN-LIKES 7 isoform X1 [Vitis vinifera]_x0001_CBI21570.3 unnamed protein product, partial [Vitis vinifera]
VAG0109968	Chr07:27932641-27935815	1.47585	3.74549	1.34361	0.0083	0.0144307	yes	up-regulated	XP_002276257.1	VIT_207s0031g02290	Vitvi05g00957.t01	Vitvi07g01901_t001	PREDICTED: mitochondrial phosphate carrier protein 1, mitochondrial [Vitis vinifera]_x0001_CBI21579.3 unnamed protein product, partial [Vitis vinifera]
VAG0109981	Chr07:28080467-28089568	3.75414	7.84264	1.06286	5e-05	0.000119159	yes	up-regulated	CAN77670.1	VIT_207s0031g02420	Vitvi07g01911.t01	Vitvi07g01911_t001	hypothetical protein VITISV_024978 [Vitis vinifera]
VAG0109989	Chr07:28255116-28256640	0.90047	26.9171	4.9017	0.0001	0.00023149	yes	up-regulated	XP_003632538.2	VIT_207s0031g02540	Vitvi07g01920.t01	Vitvi07g01920_t001	PREDICTED: uncharacterized protein LOC100853376 [Vitis vinifera]
VAG0110013	Chr07:28834403-28860042	1.94404	4.25913	1.1315	0.00785	0.0137066	yes	up-regulated	XP_002273073.1	VIT_207s0031g02850	Vitvi07g01964.t01	Vitvi07g01964_t001	PREDICTED: ultraviolet-B receptor UVR8 [Vitis vinifera]_x0001_CBI21635.3 unnamed protein product, partial [Vitis vinifera]
VAG0110026	Chr07:29155708-29171057	2.08381	4.38927	1.07476	0.00035	0.000761265	yes	up-regulated	XP_010652977.1	VIT_207s0031g03010	Vitvi07g01983.t01	Vitvi07g01983_t001	PREDICTED: uncharacterized protein LOC104879939 isoform X1 [Vitis vinifera]_x0001_CBI21647.3 unnamed protein product, partial [Vitis vinifera]
VAG0110031	Chr07:29259412-29261783	2.20183	20.7036	3.23311	5e-05	0.000119159	yes	up-regulated	XP_010652778.1	VIT_207s0031g03070	Vitvi07g01990.t01	Vitvi07g01990_t001	PREDICTED: uncharacterized protein LOC100245603 isoform X1 [Vitis vinifera]_x0001_CAN80538.1 hypothetical protein VITISV_043370 [Vitis vinifera]_x0001_CBI21652.3 unnamed protein product, partial [Vitis vinifera]
VAG0110037	Chr07:29342861-29347930	71.0599	286.676	2.01231	5e-05	0.000119159	yes	up-regulated	XP_002269415.1	N/A	Vitvi07g02717.t01	Vitvi07g02717_t001	PREDICTED: beta-1,3-galactosyltransferase 7 isoform X1 [Vitis vinifera]_x0001_XP_010652983.1 PREDICTED: beta-1,3-galactosyltransferase 7 isoform X1 [Vitis vinifera]_x0001_CBI21654.3 unnamed protein product, partial [Vitis vinifera]
VAG0110144	Chr08:217952-219113	1.7053	0.166813	-3.35372	0.00325	0.00607878	yes	down-regulated	CAN74373.1	VIT_208s0007g08920	N/A	N/A	hypothetical protein VITISV_010199 [Vitis vinifera]
VAG0110207	Chr08:985903-987197	211.608	630.024	1.57401	5e-05	0.000119159	yes	up-regulated	XP_010653794.1	VIT_208s0007g08280	Vitvi08g01887.t01	Vitvi08g01887_t001	PREDICTED: remorin-like [Vitis vinifera]
VAG0110209	Chr08:998329-1005425	54.1443	131.615	1.28145	5e-05	0.000119159	yes	up-regulated	CBI29864.3	VIT_208s0007g08260	Vitvi08g01884.t01	Vitvi08g01884_t001	unnamed protein product, partial [Vitis vinifera]
VAG0110212	Chr08:1044859-1050070	8.07148	18.113	1.16612	5e-05	0.000119159	yes	up-regulated	XP_019077476.1	N/A	Vitvi06g00216.t01	Vitvi08g01879_t001	PREDICTED: protein DETOXIFICATION 42 [Vitis vinifera]_x0001_XP_019077477.1 PREDICTED: protein DETOXIFICATION 42 [Vitis vinifera]_x0001_CBI29870.3 unnamed protein product, partial [Vitis vinifera]
VAG0110219	Chr08:1122562-1129280	0.349005	1.57581	2.17477	0.00285	0.00538498	yes	up-regulated	XP_021283122.1	VIT_208s0007g08120	Vitvi08g01873.t01	Vitvi08g01873_t001	uncharacterized protein LOC110415742 isoform X2 [Herrania umbratica]
VAG0110251	Chr08:1462785-1463788	28.0594	13.4787	-1.05781	5e-05	0.000119159	yes	down-regulated	CBI29913.3	VIT_208s0007g07690	Vitvi08g01844.t01	Vitvi08g01844_t001	unnamed protein product, partial [Vitis vinifera]
VAG0110305	Chr08:1865005-1867612	21.2	5.64716	-1.90847	5e-05	0.000119159	yes	down-regulated	CBI29967.3	VIT_208s0007g07110	Vitvi08g02366.t01	Vitvi08g02366_t001	unnamed protein product, partial [Vitis vinifera]
VAG0110318	Chr08:1948883-1949587	14.3432	31.6666	1.14259	5e-05	0.000119159	yes	up-regulated	CAN73498.1	VIT_208s0007g07000	Vitvi08g01777.t01	Vitvi08g01777_t001	hypothetical protein VITISV_044265 [Vitis vinifera]
VAG0110345	Chr08:2165450-2166631	194.706	92.2751	-1.07729	5e-05	0.000119159	yes	down-regulated	XP_002280154.1	VIT_208s0007g06710	Vitvi08g01757.t01	Vitvi08g01757_t001	PREDICTED: activator of 90 kDa heat shock protein ATPase homolog [Vitis vinifera]
VAG0110347	Chr08:2174224-2175735	74.5701	36.5613	-1.02828	5e-05	0.000119159	yes	down-regulated	XP_010653879.1	VIT_208s0007g06690	Vitvi08g02352.t01	Vitvi08g02352_t001	PREDICTED: uncharacterized protein LOC100260560 isoform X2 [Vitis vinifera]
VAG0110357	Chr08:2293864-2294790	4.46631	1.06181	-2.07256	0.03235	0.0499361	yes	down-regulated	XP_002279571.1	VIT_208s0007g06500	Vitvi08g01738.t01	Vitvi08g01738_t001	PREDICTED: uncharacterized protein LOC100264148 [Vitis vinifera]_x0001_CBI30016.3 unnamed protein product, partial [Vitis vinifera]
VAG0110358	Chr08:2295786-2302434	3.17156	7.05462	1.15338	5e-05	0.000119159	yes	up-regulated	XP_002279533.2	VIT_208s0007g06490	Vitvi08g01737.t01	Vitvi08g01737_t001	PREDICTED: DNA polymerase delta small subunit isoform X1 [Vitis vinifera]
VAG0110360	Chr08:2311184-2311734	17.1725	8.53298	-1.00898	0.00245	0.00470983	yes	down-regulated	XP_010653891.1	VIT_208s0007g06470	Vitvi08g01736.t01	Vitvi08g01736_t001	PREDICTED: VQ motif-containing protein 17 [Vitis vinifera]
VAG0110399	Chr08:2633452-2635018	57.9417	123.601	1.09302	5e-05	0.000119159	yes	up-regulated	XP_002277446.1	VIT_208s0007g06060	Vitvi08g01701.t01	Vitvi00g04563_t001	PREDICTED: glucan endo-1,3-beta-glucosidase [Vitis vinifera]
VAG0110400	Chr08:2637414-2638712	12.397	28.5244	1.2022	5e-05	0.000119159	yes	up-regulated	XP_002277173.1	VIT_208s0007g06000	Vitvi08g02333.t01	Vitvi08g02336_t001	PREDICTED: glucan endo-1,3-beta-glucosidase, basic isoform-like [Vitis vinifera]
VAG0110481	Chr08:3653031-3653695	11.4938	5.68125	-1.01658	0.00355	0.00659959	yes	down-regulated	XP_003632740.1	VIT_208s0007g05180	Vitvi08g01639.t01	Vitvi08g01639_t001	PREDICTED: sigma factor binding protein 2, chloroplastic [Vitis vinifera]
VAG0110509	Chr08:3950383-3953452	3.28532	8.35837	1.34719	5e-05	0.000119159	yes	up-regulated	XP_002268949.1	VIT_208s0007g04890	Vitvi08g01614.t01	Vitvi08g01614_t001	PREDICTED: ACT domain-containing protein ACR10 [Vitis vinifera]_x0001_CBI30153.3 unnamed protein product, partial [Vitis vinifera]
VAG0110520	Chr08:4020294-4021150	185.794	77.0235	-1.27033	5e-05	0.000119159	yes	down-regulated	AQY15181.1	VIT_208s0007g04780	Vitvi08g01602.t01	Vitvi08g01602_t001	aquaporin TIP1;2 [Vitis quinquangularis]
VAG0110521	Chr08:4033983-4034814	15.3714	6.65615	-1.20749	5e-05	0.000119159	yes	down-regulated	XP_002267645.1	VIT_208s0007g04770	Vitvi08g01600.t01	Vitvi08g01600_t001	PREDICTED: zinc finger protein ZAT5 [Vitis vinifera]_x0001_CAN64839.1 hypothetical protein VITISV_030377 [Vitis vinifera]
VAG0110539	Chr08:4254869-4256348	1.98362	5.76709	1.53971	5e-05	0.000119159	yes	up-regulated	XP_002265257.1	VIT_208s0007g04570	Vitvi08g01580.t01	Vitvi08g01580_t001	PREDICTED: UDP-glycosyltransferase 73D1 [Vitis vinifera]_x0001_CAN65772.1 hypothetical protein VITISV_030408 [Vitis vinifera]
VAG0110562	Chr08:4411084-4420225	2.51671	5.07342	1.01142	5e-05	0.000119159	yes	up-regulated	XP_002263129.2	VIT_208s0007g04390	Vitvi08g01562.t01	Vitvi08g01562_t001	PREDICTED: aspartic proteinase-like protein 2 isoform X1 [Vitis vinifera]_x0001_CBI30199.3 unnamed protein product, partial [Vitis vinifera]
VAG0110563	Chr08:4422309-4429754	2.39713	5.23285	1.12629	5e-05	0.000119159	yes	up-regulated	XP_002264613.1	VIT_208s0007g04380	Vitvi08g01561.t01	Vitvi12g02154_t001	PREDICTED: polyadenylate-binding protein 7 [Vitis vinifera]_x0001_CBI30200.3 unnamed protein product, partial [Vitis vinifera]
VAG0110578	Chr08:4544013-4550865	3.2251	6.72606	1.06042	5e-05	0.000119159	yes	up-regulated	XP_002277869.1	VIT_208s0007g04220	Vitvi08g01545.t01	Vitvi08g01545_t001	PREDICTED: serine/threonine-protein kinase SRPK isoform X1 [Vitis vinifera]
VAG0110633	Chr08:5117047-5122062	18.0615	8.60186	-1.0702	5e-05	0.000119159	yes	down-regulated	CBI30270.3	N/A	Vitvi08g01484.t01	Vitvi08g01484_t001	unnamed protein product, partial [Vitis vinifera]
VAG0110639	Chr08:5177516-5205861	0.497173	2.29549	2.20698	0.02315	0.0368644	yes	up-regulated	XP_010654066.1	VIT_208s0007g03540	Vitvi08g01477.t01	Vitvi08g04314_t001	PREDICTED: solute carrier family 35 member F1 [Vitis vinifera]
VAG0110662	Chr08:5411316-5413408	2.27988	0.756064	-1.59238	0.01065	0.0181431	yes	down-regulated	XP_002282507.1	VIT_208s0007g03240	Vitvi08g01454.t01	Vitvi08g01454_t001	PREDICTED: alpha carbonic anhydrase 1, chloroplastic [Vitis vinifera]
VAG0110701	Chr08:5770747-5776555	10.607	21.5158	1.02038	5e-05	0.000119159	yes	up-regulated	XP_002281618.1	VIT_208s0007g02800	Vitvi08g01411.t01	Vitvi08g01411_t001	PREDICTED: lysosomal Pro-X carboxypeptidase [Vitis vinifera]
VAG0110758	Chr08:6440073-6452988	81.0325	200.745	1.30879	5e-05	0.000119159	yes	up-regulated	XP_002280464.1	VIT_208s0007g02300	Vitvi08g01371.t01	Vitvi08g01371_t001	PREDICTED: charged multivesicular body protein 5 [Vitis vinifera]_x0001_CBI30386.3 unnamed protein product, partial [Vitis vinifera]
VAG0110759	Chr08:6457508-6458853	1.31737	3.99177	1.59937	0.00055	0.00116537	yes	up-regulated	XP_002274910.2	VIT_208s0007g02290	Vitvi04g00826.t01	Vitvi15g04003_t001	PREDICTED: receptor protein kinase TMK1-like [Vitis vinifera]
VAG0110762	Chr08:6504020-6506251	287.69	140.301	-1.03598	5e-05	0.000119159	yes	down-regulated	XP_002280296.1	N/A	Vitvi08g01366.t01	Vitvi08g01366_t001	PREDICTED: GDSL esterase/lipase CPRD49 [Vitis vinifera]_x0001_CBI30390.3 unnamed protein product, partial [Vitis vinifera]
VAG0110776	Chr08:6633228-6634130	3.74972	18.8619	2.33062	5e-05	0.000119159	yes	up-regulated	XP_002279238.1	VIT_208s0007g02040	N/A	N/A	PREDICTED: putative protein TPRXL [Vitis vinifera]
VAG0110777	Chr08:6634334-6636163	1.83605	4.81004	1.38944	0.00205	0.00398862	yes	up-regulated	XP_010654173.1	VIT_208s0007g02120	N/A	N/A	PREDICTED: uncharacterized protein LOC104880162 [Vitis vinifera]
VAG0110813	Chr08:7008105-7013934	23.6457	50.5124	1.09506	5e-05	0.000119159	yes	up-regulated	XP_010654215.1	VIT_208s0007g01660	Vitvi08g01309.t01	Vitvi08g01309_t001	PREDICTED: protein SSUH2 homolog isoform X2 [Vitis vinifera]
VAG0110823	Chr08:7077777-7079368	12.2652	128.43	3.38835	5e-05	0.000119159	yes	up-regulated	XP_002276542.1	VIT_208s0007g01560	Vitvi08g01300.t01	Vitvi08g01300_t001	PREDICTED: uncharacterized protein LOC100246012 [Vitis vinifera]_x0001_CBI30454.3 unnamed protein product, partial [Vitis vinifera]
VAG0110826	Chr08:7113171-7115361	10.3254	21.483	1.05699	5e-05	0.000119159	yes	up-regulated	XP_002273450.2	VIT_208s0007g01530	Vitvi08g01297.t01	Vitvi08g01297_t001	PREDICTED: uncharacterized protein LOC100252869 [Vitis vinifera]
VAG0110836	Chr08:7235114-7236515	0.524263	3.52235	2.74818	0.0144	0.0239189	yes	up-regulated	XP_010654232.1	N/A	N/A	N/A	PREDICTED: protein NRT1/ PTR FAMILY 5.6 [Vitis vinifera]
VAG0110837	Chr08:7236640-7237779	0.388748	2.01367	2.37292	0.02555	0.0402991	yes	up-regulated	XP_002272506.1	VIT_208s0007g01250	N/A	N/A	PREDICTED: protein RETICULATA, chloroplastic [Vitis vinifera]
VAG0110859	Chr08:7438104-7443451	0.888102	2.87874	1.69664	0.0096	0.0164936	yes	up-regulated	XP_002272909.1	N/A	N/A	Vitvi08g04241_t001	PREDICTED: aldo-keto reductase family 4 member C9 [Vitis vinifera]
VAG0110881	Chr08:7599369-7601373	3.20895	23.8163	2.89178	5e-05	0.000119159	yes	up-regulated	XP_010654251.1	N/A	Vitvi06g00512.t01	Vitvi08g01241_t001	PREDICTED: L-type lectin-domain containing receptor kinase IV.1 [Vitis vinifera]
VAG0110886	Chr08:7624404-7625222	2.14451	4.41776	1.04267	0.0242	0.0383451	yes	up-regulated	XP_003632671.1	VIT_208s0007g00760	Vitvi08g01237.t01	Vitvi08g01237_t001	PREDICTED: thaumatin-like protein [Vitis vinifera]
VAG0110910	Chr08:7838949-7840850	0.689192	2.27924	1.72557	0.01055	0.0179887	yes	up-regulated	XP_010654283.1	N/A	Vitvi01g01087.t01	Vitvi01g01087_t001	PREDICTED: E3 ubiquitin-protein ligase PRT6 [Vitis vinifera]
VAG0110918	Chr08:7919926-7922297	1.76669	0.792861	-1.15591	0.002	0.00389791	yes	down-regulated	XP_010654288.1	VIT_208s0007g00310	Vitvi08g01194.t01	Vitvi08g01194_t001	PREDICTED: probable protein phosphatase 2C 23 [Vitis vinifera]
VAG0110925	Chr08:7951093-7952841	0.646723	2.25047	1.79901	0.02215	0.0354389	yes	up-regulated	XP_002270206.1	VIT_208s0007g00240	Vitvi08g02192.t01	Vitvi08g02192_t001	PREDICTED: WD repeat-containing protein 44 [Vitis vinifera]
VAG0110955	Chr08:8223987-8227642	9.38739	21.8391	1.21812	0.00105	0.00213772	yes	up-regulated	XP_002274178.1	VIT_208s0040g03330	Vitvi08g01163.t01	Vitvi08g01163_t001	PREDICTED: glycine-rich RNA-binding protein 6, mitochondrial isoform X1 [Vitis vinifera]_x0001_CBI32608.3 unnamed protein product, partial [Vitis vinifera]
VAG0110963	Chr08:8319284-8321086	15.0821	10.3341	-0.545416	5e-05	0.000167558	yes	down-regulated	XP_002273550.1	VIT_208s0040g03400	N/A	N/A	PREDICTED: short-chain dehydrogenase TIC 32, chloroplastic [Vitis vinifera]_x0001_CBI32603.3 unnamed protein product, partial [Vitis vinifera]
VAG0110988	Chr08:8588256-8595186	2.36318	5.40869	1.19455	5e-05	0.000119159	yes	up-regulated	XP_002277306.1	VIT_208s0040g02830	Vitvi08g01111.t01	Vitvi08g01111_t001	PREDICTED: calcium-transporting ATPase 4, endoplasmic reticulum-type [Vitis vinifera]_x0001_XP_019077314.1 PREDICTED: calcium-transporting ATPase 4, endoplasmic reticulum-type [Vitis vinifera]
VAG0111034	Chr08:9142458-9146542	0.143175	3.58529	4.64624	0.01745	0.0285095	yes	up-regulated	ARG42812.1	VIT_208s0040g02180	Vitvi08g01056.t01	Vitvi08g01056_t001	MLO-like protein [Vitis flexuosa]
VAG0111040	Chr08:9265038-9266893	1.87129	4.13888	1.14521	0.00025	0.000554063	yes	up-regulated	XP_010653553.1	VIT_208s0040g02100	Vitvi08g01050.t01	Vitvi08g01050_t001	PREDICTED: zinc finger protein JACKDAW [Vitis vinifera]_x0001_XP_002275477.3 PREDICTED: zinc finger protein JACKDAW [Vitis vinifera]
VAG0111069	Chr08:9470061-9471296	3.80397	9.15026	1.26631	5e-05	0.000119159	yes	up-regulated	NP_001268058.1	VIT_208s0040g01890	Vitvi08g01038.t01	Vitvi08g01038_t001	aquaporin-like [Vitis vinifera]_x0001_ABN14352.1 aquaporin PIP2;3 [Vitis vinifera]_x0001_CAN77241.1 hypothetical protein VITISV_029527 [Vitis vinifera]_x0001_AIK66516.1 putative aquaporin [Vitis vinifera]
VAG0111075	Chr08:9525598-9528049	3.05069	13.0647	2.09846	0.00265	0.00503709	yes	up-regulated	CBI32759.3	N/A	N/A	N/A	unnamed protein product, partial [Vitis vinifera]
VAG0111110	Chr08:9993633-9996812	1.77826	3.70899	1.06056	0.0039	0.00719993	yes	up-regulated	XP_002277192.2	VIT_208s0040g01290	Vitvi08g00986.t01	Vitvi08g00986_t001	PREDICTED: F-box protein At2g32560 isoform X1 [Vitis vinifera]
VAG0111125	Chr08:10183175-10186368	13.8482	29.8952	1.11022	0.0265	0.0416616	yes	up-regulated	XP_002282838.1	VIT_208s0040g01150	Vitvi08g00971.t01	Vitvi08g00971_t001	PREDICTED: 10 kDa chaperonin, mitochondrial [Vitis vinifera]_x0001_CBI32793.3 unnamed protein product, partial [Vitis vinifera]
VAG0111137	Chr08:10335390-10336398	4.26003	11.2721	1.40382	5e-05	0.000119159	yes	up-regulated	XP_002277680.1	VIT_213s0084g00130	Vitvi08g02117.t01	Vitvi08g00959_t001	PREDICTED: probable carboxylesterase 6 [Vitis vinifera]_x0001_CBI32810.3 unnamed protein product, partial [Vitis vinifera]
VAG0111153	Chr08:10580096-10582270	6.42831	2.01925	-1.67062	0.00025	0.000554063	yes	down-regulated	XP_002283338.1	N/A	Vitvi08g00940.t01	Vitvi08g00940_t001	PREDICTED: cytochrome P450 98A2 [Vitis vinifera]
VAG0111169	Chr08:10743050-10760349	18.5538	42.8272	1.20681	5e-05	0.000119159	yes	up-regulated	XP_010653658.1	VIT_208s0040g00620	Vitvi08g00926.t01	Vitvi08g00926_t001	PREDICTED: uncharacterized protein LOC100246460 [Vitis vinifera]_x0001_CBI32840.3 unnamed protein product, partial [Vitis vinifera]
VAG0111182	Chr08:10878887-10883755	3.85656	1.74197	-1.14659	0.0012	0.00242282	yes	down-regulated	XP_002278583.1	VIT_208s0040g00480	Vitvi08g00910.t01	Vitvi08g00910_t001	PREDICTED: uncharacterized protein LOC100249911 [Vitis vinifera]_x0001_CBI32853.3 unnamed protein product, partial [Vitis vinifera]
VAG0111203	Chr08:11189176-11190562	0.636335	2.1714	1.77077	0.0155	0.0255856	yes	up-regulated	CBI18019.3	VIT_208s0058g01480	Vitvi03g01687.t01	Vitvi10g01163_t001	unnamed protein product, partial [Vitis vinifera]
VAG0111219	Chr08:11355950-11357588	1.56983	3.14834	1.00398	0.001	0.00204234	yes	up-regulated	XP_010653334.2	VIT_208s0058g01320	Vitvi08g00861.t01	Vitvi08g00861_t001	PREDICTED: pentatricopeptide repeat-containing protein At1g09900-like [Vitis vinifera]
VAG0111378	Chr08:14847969-14863428	1.48375	4.01828	1.43733	5e-05	0.000119159	yes	up-regulated	XP_010653303.1	VIT_208s0105g00450	Vitvi08g00666.t01	Vitvi08g00666_t001	PREDICTED: uncharacterized protein LOC100257563 isoform X1 [Vitis vinifera]_x0001_CBI22805.3 unnamed protein product, partial [Vitis vinifera]
VAG0111482	Chr08:18932587-18949621	26.0613	8.98739	-1.53593	5e-05	0.000119159	yes	down-regulated	XP_010653229.1	N/A	Vitvi08g00205.t01	Vitvi08g00205_t001	PREDICTED: probable glutamate carboxypeptidase 2 [Vitis vinifera]
VAG0111520	Chr08:19944449-19973204	0.917656	1.93393	1.07551	0.0301	0.0467744	yes	up-regulated	XP_010653199.1	VIT_208s0032g00050	Vitvi08g00159.t01	Vitvi08g00159_t001	PREDICTED: probable acyl-activating enzyme 16, chloroplastic [Vitis vinifera]_x0001_CBI39044.3 unnamed protein product, partial [Vitis vinifera]
VAG0111526	Chr08:20202533-20260342	1.64342	3.38824	1.04383	5e-05	0.000119159	yes	up-regulated	XP_010653195.1	VIT_208s0056g01700	Vitvi08g00152.t01	Vitvi08g00152_t001	PREDICTED: cationic amino acid transporter 4, vacuolar isoform X2 [Vitis vinifera]_x0001_CBI31243.3 unnamed protein product, partial [Vitis vinifera]
VAG0111573	Chr08:21282605-21287933	1.30808	2.81542	1.10589	0.00025	0.000554063	yes	up-regulated	XP_010653092.1	N/A	Vitvi08g00011.t01	Vitvi08g00011_t001	PREDICTED: probable leucine-rich repeat receptor-like protein kinase At5g49770 [Vitis vinifera]
VAG0111584	Chr08:21466105-21470776	22.979	47.9547	1.06136	5e-05	0.000119159	yes	up-regulated	CAN63322.1	VIT_208s0056g00260	Vitvi04g01998.t01	Vitvi08g01973_t001	hypothetical protein VITISV_022239 [Vitis vinifera]
VAG0111614	Chr08:22168045-22171764	7.16241	14.5038	1.01791	0.0221	0.0353668	yes	up-regulated	XP_002266709.1	VIT_208s0056g00700	N/A	N/A	PREDICTED: la-related protein 1A isoform X1 [Vitis vinifera]
VAG0111635	Chr09:193768-196026	7.31713	3.20026	-1.19309	5e-05	0.000119159	yes	down-regulated	XP_002265217.1	VIT_209s0002g00330	Vitvi09g00018.t01	Vitvi09g00018_t001	PREDICTED: pectinesterase 3 [Vitis vinifera]
VAG0111639	Chr09:236733-239304	0.340037	1.74768	2.36168	0.01515	0.0250565	yes	up-regulated	XP_002266506.1	VIT_209s0002g00420	Vitvi09g01493.t01	Vitvi09g01493_t001	PREDICTED: uncharacterized protein LOC100253160 [Vitis vinifera]_x0001_CBI35802.3 unnamed protein product, partial [Vitis vinifera]
VAG0111650	Chr09:343674-344252	17.1497	50.2411	1.55068	5e-05	0.000119159	yes	up-regulated	XP_002268705.1	VIT_209s0002g00640	Vitvi09g00045.t01	Vitvi09g00045_t001	PREDICTED: 17.4 kDa class III heat shock protein [Vitis vinifera]
VAG0111651	Chr09:348971-360132	40.0122	16.763	-1.25516	5e-05	0.000119159	yes	down-regulated	XP_010654388.1	VIT_209s0002g00650	Vitvi09g00046.t01	Vitvi09g00047_t001	PREDICTED: probable complex I intermediate-associated protein 30 [Vitis vinifera]_x0001_XP_010654390.1 PREDICTED: probable complex I intermediate-associated protein 30 [Vitis vinifera]_x0001_XP_010654391.1 PREDICTED: probable complex I intermediate-associated protein 30 [Vitis vinifera]_x0001_XP_010654392.1 PREDICTED: probable complex I intermediate-associated protein 30 [Vitis vinifera]_x0001_XP…
VAG0111689	Chr09:733770-735081	1014.59	237.301	-2.0961	5e-05	0.000119159	yes	down-regulated	XP_002272652.1	VIT_209s0002g01060	Vitvi09g00083.t01	Vitvi09g00083_t001	PREDICTED: uncharacterized protein LOC100246433 [Vitis vinifera]
VAG0111692	Chr09:789703-790763	52.734	11.4384	-2.20485	5e-05	0.000119159	yes	down-regulated	OMO66149.1	VIT_209s0002g01060	N/A	N/A	hypothetical protein COLO4_30741 [Corchorus olitorius]
VAG0111721	Chr09:1204176-1204989	2.35047	4.8714	1.05139	0.00525	0.00946641	yes	up-regulated	XP_019081297.1	VIT_214s0060g01290	N/A	Vitvi01g04456_t001	PREDICTED: WD repeat-containing protein YMR102C [Vitis vinifera]
VAG0111736	Chr09:1426341-1427515	6.88239	19.6343	1.5124	5e-05	0.000119159	yes	up-regulated	CAN60723.1	VIT_209s0002g01400	Vitvi09g00112.t01	Vitvi09g00112_t001	hypothetical protein VITISV_034452 [Vitis vinifera]
VAG0111767	Chr09:1758578-1761099	0.731084	6.98149	3.25543	5e-05	0.000119159	yes	up-regulated	XP_002274686.1	VIT_209s0002g01680	Vitvi09g00144.t01	Vitvi09g00144_t001	PREDICTED: IQ domain-containing protein IQM1-like [Vitis vinifera]
VAG0111768	Chr09:1773800-1779071	16.7724	40.201	1.26114	5e-05	0.000119159	yes	up-regulated	XP_002277175.1	VIT_209s0002g01710	Vitvi09g00146.t01	Vitvi10g00724_t001	PREDICTED: coatomer subunit zeta-1 [Vitis vinifera]_x0001_CBI35910.3 unnamed protein product, partial [Vitis vinifera]
VAG0111799	Chr09:2153457-2170364	9.53776	20.3336	1.09214	5e-05	0.000119159	yes	up-regulated	PQQ13247.1	VIT_209s0002g02080	Vitvi09g00171.t01	Vitvi09g00171_t001	3-epi-6-deoxocathasterone 23-monooxygenase [Prunus yedoensis var. nudiflora]
VAG0111800	Chr09:2174631-2182148	2.74933	9.63773	1.80961	0.00125	0.00251746	yes	up-regulated	CBI35941.3	VIT_209s0002g02090	N/A	N/A	unnamed protein product, partial [Vitis vinifera]
VAG0111828	Chr09:2597355-2599943	2.63341	7.75702	1.55857	5e-05	0.000119159	yes	up-regulated	CBI35961.3	VIT_209s0002g02320	Vitvi09g00193.t01	Vitvi09g00193_t001	unnamed protein product, partial [Vitis vinifera]
VAG0111852	Chr09:2858668-2861780	0.93385	2.61544	1.48579	0.01755	0.0286568	yes	up-regulated	XP_002276490.2	N/A	Vitvi09g00222.t01	Vitvi09g00223_t001	PREDICTED: uncharacterized protein LOC100266878 [Vitis vinifera]
VAG0111892	Chr09:3499173-3503852	43.582	20.8563	-1.06325	5e-05	0.000119159	yes	down-regulated	CAN68924.1	VIT_209s0002g02940	N/A	N/A	hypothetical protein VITISV_044245 [Vitis vinifera]
VAG0111894	Chr09:3520306-3525221	0.609768	18.5822	4.92952	5e-05	0.000119159	yes	up-regulated	CBI36022.3	VIT_209s0002g03030	Vitvi09g00255.t01	Vitvi09g00255_t001	unnamed protein product, partial [Vitis vinifera]
VAG0111972	Chr09:4925338-4931925	5.26412	10.6333	1.01433	5e-05	0.000119159	yes	up-regulated	XP_002284134.1	VIT_209s0002g03930	Vitvi09g00322.t01	Vitvi09g04100_t001	PREDICTED: ruBisCO large subunit-binding protein subunit beta, chloroplastic [Vitis vinifera]_x0001_XP_010654639.1 PREDICTED: ruBisCO large subunit-binding protein subunit beta, chloroplastic [Vitis vinifera]_x0001_CBI36094.3 unnamed protein product, partial [Vitis vinifera]
VAG0112009	Chr09:5259518-5261228	7.1822	55.0716	2.93881	5e-05	0.000119159	yes	up-regulated	XP_010654665.1	VIT_209s0002g01680	Vitvi09g00383.t01	Vitvi09g00383_t001	PREDICTED: IQ domain-containing protein IQM1 [Vitis vinifera]_x0001_XP_002279600.2 PREDICTED: IQ domain-containing protein IQM1 [Vitis vinifera]
VAG0112024	Chr09:5358464-5360136	5.07575	42.0909	3.05181	5e-05	0.000119159	yes	up-regulated	XP_010654665.1	VIT_209s0002g01680	N/A	N/A	PREDICTED: IQ domain-containing protein IQM1 [Vitis vinifera]_x0001_XP_002279600.2 PREDICTED: IQ domain-containing protein IQM1 [Vitis vinifera]
VAG0112026	Chr09:5366111-5368508	0.613021	2.07165	1.75677	0.0016	0.003163	yes	up-regulated	XP_010654667.1	VIT_209s0002g04580	Vitvi09g00385.t01	Vitvi09g00385_t001	PREDICTED: uncharacterized protein LOC100251435 [Vitis vinifera]
VAG0112031	Chr09:5442570-5450495	14.712	6.63477	-1.14888	5e-05	0.000119159	yes	down-regulated	XP_002279706.1	VIT_209s0002g04610	Vitvi09g00388.t01	Vitvi09g00388_t001	PREDICTED: uncharacterized protein LOC100258307 [Vitis vinifera]
VAG0112056	Chr09:5878785-5879853	13.2546	5.08719	-1.38155	5e-05	0.000119159	yes	down-regulated	XP_002284872.1	VIT_209s0002g05080	Vitvi09g01621.t01	Vitvi09g00440_t001	PREDICTED: F-box/kelch-repeat protein At1g80440 [Vitis vinifera]
VAG0112060	Chr09:5965073-5972396	10.6421	4.65801	-1.192	5e-05	0.000119159	yes	down-regulated	CBI36185.3	VIT_209s0002g05080	N/A	N/A	unnamed protein product, partial [Vitis vinifera]
VAG0112079	Chr09:6211515-6213394	38.1876	94.72	1.31056	5e-05	0.000119159	yes	up-regulated	NP_001268086.1	VIT_209s0002g05150	Vitvi09g00436.t01	Vitvi09g00436_t001	auxin-induced protein 22A-like [Vitis vinifera]_x0001_ADR80322.1 indole-3-acetic acid-induced protein 19 [Vitis vinifera]
VAG0112166	Chr09:7726773-7733296	0.659236	2.56753	1.96151	0.00735	0.0128968	yes	up-regulated	CBI30090.3	VIT_208s0007g05570	Vitvi08g01669.t01	Vitvi08g01669_t001	unnamed protein product, partial [Vitis vinifera]
VAG0112178	Chr09:7836595-7837297	10.4918	2.92049	-1.84498	0.00745	0.0130603	yes	down-regulated	XP_002285376.1	N/A	Vitvi04g01894.t01	Vitvi09g04170_t001	PREDICTED: TATA-binding protein-associated factor 2N [Vitis vinifera]_x0001_CBI36269.3 unnamed protein product, partial [Vitis vinifera]
VAG0112196	Chr09:8505930-8509852	2.10868	4.69781	1.15565	5e-05	0.000119159	yes	up-regulated	CAN82596.1	VIT_209s0002g06320	Vitvi09g00553.t01	Vitvi09g00553_t001	hypothetical protein VITISV_020212 [Vitis vinifera]
VAG0112224	Chr09:8886971-8894039	2.01675	10.7938	2.42009	5e-05	0.000119159	yes	up-regulated	XP_002262726.1	VIT_202s0236g00130	Vitvi02g00580.t01	Vitvi13g04602_t001	PREDICTED: serine/threonine-protein kinase SAPK3 [Vitis vinifera]_x0001_CBI23389.3 unnamed protein product, partial [Vitis vinifera]
VAG0112241	Chr09:9059032-9060698	22.4041	53.9938	1.26903	5e-05	0.000119159	yes	up-regulated	XP_010654791.1	VIT_209s0002g06820	Vitvi09g00603.t01	Vitvi09g00603_t001	PREDICTED: equilibrative nucleotide transporter 8-like [Vitis vinifera]
VAG0112255	Chr09:9248481-9250522	2.67721	1.04343	-1.3594	0.0087	0.0150664	yes	down-regulated	XP_002265410.1	VIT_209s0002g06970	Vitvi09g00616.t01	Vitvi09g00616_t001	PREDICTED: palmitoyl-monogalactosyldiacylglycerol delta-7 desaturase, chloroplastic [Vitis vinifera]
VAG0112261	Chr09:9278630-9293756	2.19163	6.71572	1.61554	5e-05	0.000119159	yes	up-regulated	XP_002265778.1	VIT_209s0002g07020	Vitvi09g00620.t01	Vitvi09g00620_t001	PREDICTED: topless-related protein 4 [Vitis vinifera]_x0001_CBI36337.3 unnamed protein product, partial [Vitis vinifera]
VAG0112318	Chr09:10714010-10714966	4.60083	14.0874	1.61443	0.00055	0.00116537	yes	up-regulated	XP_002273207.1	N/A	N/A	N/A	PREDICTED: pyrophosphate-energized vacuolar membrane proton pump [Vitis vinifera]_x0001_CBI36393.3 unnamed protein product, partial [Vitis vinifera]
VAG0112374	Chr09:12656025-12657303	2.83534	6.16715	1.12108	5e-05	0.000119159	yes	up-regulated	CAN77569.1	VIT_209s0002g08410	Vitvi09g00758.t01	Vitvi09g00758_t001	hypothetical protein VITISV_036714 [Vitis vinifera]
VAG0112398	Chr09:13160454-13162342	0.673204	2.42855	1.85098	0.00605	0.0107837	yes	up-regulated	XP_002270207.2	N/A	N/A	N/A	PREDICTED: probable LRR receptor-like serine/threonine-protein kinase At3g47570 [Vitis vinifera]
VAG0112408	Chr09:13316246-13319159	13.4685	6.39751	-1.07401	0.0206	0.033179	yes	down-regulated	XP_002271007.4	N/A	N/A	N/A	PREDICTED: uncharacterized protein LOC100247307 [Vitis vinifera]
VAG0112414	Chr09:13429144-13440880	134.122	36.8537	-1.86366	5e-05	0.000119159	yes	down-regulated	XP_010654862.1	N/A	Vitvi09g01736.t01	Vitvi09g01736_t001	PREDICTED: uncharacterized protein LOC104880282 [Vitis vinifera]_x0001_CAN65074.1 hypothetical protein VITISV_032900 [Vitis vinifera]
VAG0112463	Chr09:15193096-15200953	1.96064	5.42316	1.46781	5e-05	0.000119159	yes	up-regulated	XP_010654972.1	VIT_209s0096g00090	Vitvi04g01014.t01	Vitvi09g00876_t001	PREDICTED: heat shock 70 kDa protein 17 [Vitis vinifera]
VAG0112581	Chr09:19051369-19072513	22.0417	46.1002	1.06454	5e-05	0.000119159	yes	up-regulated	XP_002275104.1	N/A	Vitvi07g01373.t01	Vitvi12g04300_t001	PREDICTED: ubiquitin carboxyl-terminal hydrolase 4 [Vitis vinifera]_x0001_CBI38964.3 unnamed protein product, partial [Vitis vinifera]
VAG0112691	Chr09:23324345-23345910	0.401136	1.75296	2.12763	0.00225	0.00435035	yes	up-regulated	CBI25172.3	VIT_209s0018g00310	N/A	N/A	unnamed protein product, partial [Vitis vinifera]
VAG0112765	Chr09:25596048-25597702	9.31926	1.65627	-2.49228	5e-05	0.000119159	yes	down-regulated	XP_019075863.1	VIT_206s0061g00120	Vitvi06g01280.t01	Vitvi06g04387_t001	PREDICTED: glucan endo-1,3-beta-glucosidase isoform X3 [Vitis vinifera]
VAG0112770	Chr09:25765720-25767475	2.36003	10.0933	2.09652	5e-05	0.000119159	yes	up-regulated	XP_002270687.1	N/A	Vitvi09g01233.t01	Vitvi09g01233_t001	PREDICTED: probable E3 ubiquitin-protein ligase RNF144A [Vitis vinifera]_x0001_CBI25233.3 unnamed protein product, partial [Vitis vinifera]
VAG0112787	Chr09:26078846-26082672	2.64087	8.99965	1.76885	0.03165	0.0489533	yes	up-regulated	XP_010655129.1	N/A	N/A	N/A	PREDICTED: serine/threonine-protein kinase BLUS1 isoform X2 [Vitis vinifera]
VAG0112788	Chr09:26095893-26107533	0.339653	2.36182	2.79776	0.00085	0.0017546	yes	up-regulated	XP_010655131.1	VIT_209s0018g01390	Vitvi09g01246.t01	Vitvi09g01246_t001	PREDICTED: serine/threonine-protein kinase OSR1 isoform X3 [Vitis vinifera]
VAG0112841	Chr09:27555572-27556538	1.24743	2.58434	1.05084	0.02095	0.0336896	yes	up-regulated	CAN79598.1	VIT_209s0018g01980	Vitvi09g01914.t01	Vitvi09g01914_t001	hypothetical protein VITISV_020993 [Vitis vinifera]
VAG0112875	Chr09:28860280-28869158	1.08612	4.63044	2.09196	0.0001	0.00023149	yes	up-regulated	XP_002262765.1	VIT_209s0054g00220	Vitvi09g01947.t01	Vitvi09g04560_t001	PREDICTED: metal tolerance protein C4 isoform X1 [Vitis vinifera]_x0001_XP_010655307.1 PREDICTED: metal tolerance protein C4 isoform X1 [Vitis vinifera]_x0001_CBI18483.3 unnamed protein product, partial [Vitis vinifera]
VAG0112885	Chr09:29035908-29036784	43.4874	18.1515	-1.26051	5e-05	0.000119159	yes	down-regulated	XP_002263564.1	VIT_209s0054g00430	N/A	N/A	PREDICTED: uncharacterized protein LOC100246222 [Vitis vinifera]_x0001_CBI18468.3 unnamed protein product, partial [Vitis vinifera]
VAG0112914	Chr09:29601964-29608197	4.73	15.2979	1.69342	5e-05	0.000119159	yes	up-regulated	unamed	N/A	N/A	N/A	unnamed
VAG0112929	Chr09:29975133-29976747	0.527512	6.64368	3.65471	0.0001	0.00023149	yes	up-regulated	XP_002267368.1	VIT_209s0054g00900	N/A	N/A	PREDICTED: AAA-ATPase At3g50940-like [Vitis vinifera]
VAG0112930	Chr09:29977466-29979189	0.739135	2.83295	1.93839	0.002	0.00389791	yes	up-regulated	XP_019077564.1	VIT_209s0054g00900	Vitvi09g01398.t01	Vitvi09g01398_t001	PREDICTED: AAA-ATPase At3g50940-like [Vitis vinifera]
VAG0112939	Chr09:30091876-30100828	0.989102	2.13089	1.10726	0.00185	0.00362389	yes	up-regulated	CBI18428.3	VIT_209s0054g01030	Vitvi03g00269.t01	Vitvi09g01408_t001	unnamed protein product, partial [Vitis vinifera]
VAG0113050	Chr10:404596-411582	0.898822	3.26284	1.86002	5e-05	0.000119159	yes	up-regulated	CAN68636.1	VIT_210s0116g00910	N/A	Vitvi16g04224_t001	hypothetical protein VITISV_030803 [Vitis vinifera]
VAG0113052	Chr10:415926-417302	3.41355	8.35681	1.29168	0.0099	0.0169647	yes	up-regulated	XP_002264370.3	VIT_210s0116g00900	Vitvi10g00049.t01	Vitvi10g00049_t001	PREDICTED: chaperonin-like RBCX protein 1, chloroplastic [Vitis vinifera]_x0001_CBI23195.3 unnamed protein product, partial [Vitis vinifera]
VAG0113141	Chr10:1650178-1652935	28.4129	72.9353	1.36007	5e-05	0.000119159	yes	up-regulated	XP_003632943.1	VIT_210s0116g01650	Vitvi10g02396.t01	Vitvi10g00086_t001	PREDICTED: 5'-adenylylsulfate reductase 3, chloroplastic [Vitis vinifera]
VAG0113143	Chr10:1663224-1667032	456.927	1010.4	1.1449	5e-05	0.000119159	yes	up-regulated	XP_019078137.1	VIT_210s0116g01660	Vitvi10g00087.t01	Vitvi10g00087_t001	PREDICTED: putative lactoylglutathione lyase isoform X2 [Vitis vinifera]_x0001_XP_019078138.1 PREDICTED: putative lactoylglutathione lyase isoform X2 [Vitis vinifera]
VAG0113165	Chr10:1833104-1841295	0.56005	1.94141	1.79347	0.00045	0.000964348	yes	up-regulated	XP_002267170.2	VIT_210s0116g00100	Vitvi10g02419.t01	Vitvi10g00119_t001	PREDICTED: protein STRUBBELIG-RECEPTOR FAMILY 8 [Vitis vinifera]_x0001_CBI32991.3 unnamed protein product, partial [Vitis vinifera]
VAG0113207	Chr10:2126492-2127598	8803.05	3990.65	-1.14138	5e-05	0.000119159	yes	down-regulated	NP_001268080.1	N/A	N/A	N/A	ripening-related protein-like [Vitis vinifera]_x0001_CAB85627.1 putative ripening-related protein [Vitis vinifera]
VAG0113214	Chr10:2177571-2184942	183.11	67.4992	-1.43977	5e-05	0.000119159	yes	down-regulated	XP_022927698.1	N/A	Vitvi10g01678.t01	Vitvi10g04088_t001	uncharacterized protein LOC111434515 [Cucurbita moschata]
VAG0113216	Chr10:2211338-2218798	1747.37	654.812	-1.41603	5e-05	0.000119159	yes	down-regulated	CBI33099.3	VIT_200s0187g00040	Vitvi10g01675.t01	Vitvi10g01675_t001	unnamed protein product, partial [Vitis vinifera]
VAG0113217	Chr10:2230853-2231586	12.3566	188.155	3.92857	5e-05	0.000119159	yes	up-regulated	XP_003635015.1	N/A	Vitvi10g01684.t01	Vitvi10g01684_t001	PREDICTED: uncharacterized protein LOC100853073 [Vitis vinifera]_x0001_CBI33096.3 unnamed protein product, partial [Vitis vinifera]
VAG0113220	Chr10:2247863-2250936	3.86076	7.78253	1.01136	5e-05	0.000119159	yes	up-regulated	XP_010647335.1	VIT_200s0780g00020	Vitvi10g00213.t01	Vitvi10g00213_t001	PREDICTED: glucan endo-1,3-beta-glucosidase 5 isoform X1 [Vitis vinifera]
VAG0113222	Chr10:2253420-2255648	1.38531	8.49123	2.61576	5e-05	0.000119159	yes	up-regulated	XP_010647337.1	VIT_200s0780g00040	Vitvi10g00214.t01	Vitvi10g00214_t001	PREDICTED: E3 ubiquitin-protein ligase RGLG2 [Vitis vinifera]_x0001_XP_010647338.1 PREDICTED: E3 ubiquitin-protein ligase RGLG2 [Vitis vinifera]_x0001_XP_010647339.1 PREDICTED: E3 ubiquitin-protein ligase RGLG2 [Vitis vinifera]_x0001_XP_010647340.1 PREDICTED: E3 ubiquitin-protein ligase RGLG2 [Vitis vinifera]_x0001_CBI41066.3 unnamed protein product, partial [Vitis vinifera]
VAG0113233	Chr10:2350043-2350964	4.52895	2.23656	-1.01789	0.0042	0.00771373	yes	down-regulated	XP_002270544.2	VIT_200s0194g00120	Vitvi10g00224.t01	Vitvi10g00224_t001	PREDICTED: serine acetyltransferase 1, chloroplastic [Vitis vinifera]
VAG0113239	Chr10:2389442-2391272	18.8012	56.1646	1.57884	5e-05	0.000119159	yes	up-regulated	CAN63134.1	VIT_200s0194g00190	Vitvi10g00229.t01	Vitvi10g00229_t001	hypothetical protein VITISV_001461 [Vitis vinifera]
VAG0113314	Chr10:2976374-2980287	15.4642	2.84647	-2.44169	0.01655	0.0271736	yes	down-regulated	CAN62919.1	N/A	N/A	N/A	hypothetical protein VITISV_032124 [Vitis vinifera]
VAG0113318	Chr10:2996345-3003571	0.973582	3.29981	1.76101	5e-05	0.000119159	yes	up-regulated	CBI38460.3	VIT_200s0454g00030	N/A	Vitvi10g02298_t001	unnamed protein product, partial [Vitis vinifera]
VAG0113344	Chr10:3323399-3324877	156.073	325.328	1.05968	5e-05	0.000119159	yes	up-regulated	XP_002277380.3	VIT_200s1206g00010	Vitvi10g00294.t01	Vitvi00g04777_t001	PREDICTED: aspartyl protease family protein At5g10770 [Vitis vinifera]
VAG0113356	Chr10:3523880-3526721	3.62312	8.60063	1.24721	5e-05	0.000119159	yes	up-regulated	XP_019073985.1	N/A	Vitvi10g01729.t01	Vitvi10g01729_t001	PREDICTED: putative cysteine-rich receptor-like protein kinase 23, partial [Vitis vinifera]
VAG0113405	Chr10:3938357-3940662	5.71975	2.60688	-1.13363	0.01025	0.0175158	yes	down-regulated	XP_003635180.1	VIT_200s0271g00110	Vitvi10g02161.t01	Vitvi10g01734_t001	PREDICTED: probable NAD(P)H dehydrogenase (quinone) FQR1-like 1 [Vitis vinifera]_x0001_CBI41011.3 unnamed protein product, partial [Vitis vinifera]
VAG0113438	Chr10:4374568-4376247	6.55405	2.38012	-1.46135	0.0001	0.00023149	yes	down-regulated	CAN65140.1	VIT_200s0203g00160	Vitvi10g00344.t01	Vitvi10g00344_t001	hypothetical protein VITISV_034614 [Vitis vinifera]
VAG0113447	Chr10:4545793-4546632	4.27354	17.7769	2.0565	5e-05	0.000119159	yes	up-regulated	NP_001267935.1	VIT_200s0203g00080	Vitvi10g00330.t01	Vitvi17g00229_t001	MFT-like protein [Vitis vinifera]_x0001_ABI99469.1 MFT-like protein [Vitis vinifera]
VAG0113458	Chr10:4650268-4661116	4.87841	2.16512	-1.17196	5e-05	0.000119159	yes	down-regulated	CAA04511.1	N/A	Vitvi10g00358.t01	Vitvi10g00358_t001	hexose transporter [Vitis vinifera]
VAG0113460	Chr10:4674558-4676295	0.770751	1.87591	1.28326	0.00195	0.00380699	yes	up-regulated	XP_002270292.2	N/A	Vitvi10g00359.t01	Vitvi10g00359_t001	PREDICTED: vacuolar protein 8 [Vitis vinifera]
VAG0113463	Chr10:4702653-4715725	1.07604	3.437	1.67542	5e-05	0.000119159	yes	up-regulated	CAN66469.1	N/A	Vitvi00g01326.t01	Vitvi00g04582_t001	hypothetical protein VITISV_016566 [Vitis vinifera]
VAG0113512	Chr10:5347221-5348368	3.33633	10.8688	1.70386	5e-05	0.000119159	yes	up-regulated	XP_003635288.1	VIT_200s0375g00040	N/A	N/A	PREDICTED: NAC transcription factor 25 [Vitis vinifera]
VAG0113519	Chr10:5461093-5462926	10.1899	4.55203	-1.16256	5e-05	0.000119159	yes	down-regulated	ALP46091.1	VIT_200s0480g00060	Vitvi10g02336.t01	Vitvi10g04287_t001	polyphenol oxidase, partial [Vitis vinifera]
VAG0113520	Chr10:5464855-5466679	2.95099	0.956745	-1.62499	0.0003	0.000658344	yes	down-regulated	AKG51698.1	VIT_200s0480g00060	Vitvi10g02337.t01	N/A	polyphenol oxidase [Vitis vinifera]
VAG0113521	Chr10:5473904-5475728	3.33522	1.35301	-1.30161	5e-05	0.000119159	yes	down-regulated	P43311.1	VIT_200s0480g00060	Vitvi10g00442.t01	Vitvi10g04289_t001	RecName: Full=Polyphenol oxidase, chloroplastic; Short=PPO; AltName: Full=Catechol oxidase; Flags: Precursor_x0001_pir||S52629 catechol oxidase (EC 1.10.3.1) precursor - grape_x0001_CAA81798.1 polyphenol oxidase [Vitis vinifera]
VAG0113541	Chr10:5723662-5731411	85.0699	214.759	1.336	5e-05	0.000119159	yes	up-regulated	XP_019078060.1	N/A	Vitvi10g00473.t01	Vitvi10g00473_t001	PREDICTED: putative nuclear RNA export factor SDE5 [Vitis vinifera]
VAG0113553	Chr10:5820223-5822230	63.3341	20.5382	-1.62467	5e-05	0.000119159	yes	down-regulated	XP_002263191.1	VIT_200s0265g00090	Vitvi10g00459.t01	Vitvi10g00459_t001	PREDICTED: uncharacterized protein LOC100261530 [Vitis vinifera]
VAG0113560	Chr10:5913725-5917253	23.6204	52.5958	1.15492	5e-05	0.000119159	yes	up-regulated	OMO65211.1	N/A	N/A	Vitvi10g04325_t001	hypothetical protein COLO4_31450 [Corchorus olitorius]
VAG0113583	Chr10:6156773-6161680	4.84288	2.39408	-1.01639	0.0056	0.0100448	yes	down-regulated	XP_002279294.1	VIT_210s0003g00220	Vitvi10g01771.t01	Vitvi10g01771_t001	PREDICTED: protein E6 [Vitis vinifera]_x0001_CAN60306.1 hypothetical protein VITISV_005068 [Vitis vinifera]
VAG0113592	Chr10:6323997-6328439	34.0537	8.68538	-1.97115	5e-05	0.000119159	yes	down-regulated	XP_002273463.1	VIT_210s0003g00380	Vitvi10g01773.t01	Vitvi10g01773_t001	PREDICTED: homeobox-leucine zipper protein ATHB-52 [Vitis vinifera]_x0001_CAN64250.1 hypothetical protein VITISV_002432 [Vitis vinifera]
VAG0113661	Chr10:7105719-7108292	0.348561	1.57571	2.17651	0.00635	0.0112766	yes	up-regulated	XP_010646910.1	VIT_200s0286g00140	Vitvi10g00317.t01	Vitvi19g04177_t001	PREDICTED: G-type lectin S-receptor-like serine/threonine-protein kinase At1g11410 [Vitis vinifera]
VAG0113665	Chr10:7134557-7135930	4.24021	1.38953	-1.60954	0.03	0.0466328	yes	down-regulated	XP_002266522.2	VIT_210s0003g01260	Vitvi10g00581.t01	Vitvi10g00581_t001	PREDICTED: dof zinc finger protein DOF1.5 [Vitis vinifera]
VAG0113670	Chr10:7204300-7205344	222.455	108.528	-1.03545	5e-05	0.000119159	yes	down-regulated	XP_002272922.1	VIT_210s0003g01310	Vitvi10g00585.t01	Vitvi10g00585_t001	PREDICTED: uncharacterized protein LOC100265230 [Vitis vinifera]
VAG0113688	Chr10:7377687-7379040	0.382891	1.84927	2.27195	0.00125	0.00251746	yes	up-regulated	NP_001267894.1	VIT_208s0058g01040	Vitvi10g00599.t01	Vitvi10g00599_t001	CBL-interacting protein kinase 16 [Vitis vinifera]_x0001_ACQ83532.1 CBL-interacting protein kinase 16 [Vitis vinifera]
VAG0113749	Chr10:8205786-8218708	0.285295	2.12959	2.90005	0.0003	0.000658344	yes	up-regulated	XP_010655582.1	VIT_210s0003g01920	Vitvi10g00655.t01	Vitvi10g00655_t001	PREDICTED: probable LRR receptor-like serine/threonine-protein kinase At1g07650 isoform X3 [Vitis vinifera]
VAG0113760	Chr10:8384022-8385724	0.655296	2.57809	1.97608	0.01335	0.0223168	yes	up-regulated	XP_010655594.1	N/A	Vitvi10g00668.t01	Vitvi10g00668_t001	PREDICTED: GDSL esterase/lipase At1g29670 isoform X2 [Vitis vinifera]
VAG0113947	Chr10:12252402-12253140	7.91278	2.44118	-1.69661	0.0016	0.003163	yes	down-regulated	XP_003632998.2	VIT_210s0003g04710	Vitvi10g01901.t01	Vitvi10g01901_t001	PREDICTED: protein BZR1 homolog 3 [Vitis vinifera]
VAG0114003	Chr10:13681360-13682470	2.64925	5.51212	1.05702	0.01165	0.019707	yes	up-regulated	XP_002272255.1	VIT_210s0003g04090	N/A	N/A	PREDICTED: uncharacterized protein LOC100256651 isoform X1 [Vitis vinifera]_x0001_CBI30948.3 unnamed protein product, partial [Vitis vinifera]
VAG0114004	Chr10:13689250-13698789	12.0946	51.7186	2.09632	5e-05	0.000119159	yes	up-regulated	XP_010655433.1	N/A	Vitvi10g02353.t01	Vitvi10g02353_t001	PREDICTED: CBL-interacting protein kinase 04 isoform X1 [Vitis vinifera]_x0001_CBI30940.3 unnamed protein product, partial [Vitis vinifera]
VAG0114005	Chr10:13719304-13721221	2.34469	12.1119	2.36896	0.00295	0.00555835	yes	up-regulated	XP_003633034.1	VIT_210s0003g04070	N/A	N/A	PREDICTED: putative hydrolase C777.06c isoform X2 [Vitis vinifera]
VAG0114006	Chr10:13767722-13774142	7.00035	14.0324	1.00326	5e-05	0.000119159	yes	up-regulated	XP_002271780.1	VIT_210s0003g03980	Vitvi10g00844.t01	Vitvi10g00844_t001	PREDICTED: putative ALA-interacting subunit 2 [Vitis vinifera]_x0001_XP_010655690.1 PREDICTED: putative ALA-interacting subunit 2 [Vitis vinifera]_x0001_CBI30937.3 unnamed protein product, partial [Vitis vinifera]
VAG0114029	Chr10:13994286-13995094	5.0416	20.0403	1.99095	0.0046	0.00838731	yes	up-regulated	XP_002271197.1	VIT_210s0003g03790	Vitvi10g00828.t01	Vitvi10g00828_t001	PREDICTED: protein TIFY 5A [Vitis vinifera]
VAG0114076	Chr10:15220118-15229432	2.85489	6.69858	1.23042	5e-05	0.000119159	yes	up-regulated	XP_002270765.1	N/A	Vitvi03g01138.t01	Vitvi10g04544_t001	PREDICTED: UDP-arabinose 4-epimerase 1 [Vitis vinifera]_x0001_XP_010655777.1 PREDICTED: UDP-arabinose 4-epimerase 1 [Vitis vinifera]_x0001_XP_010655778.1 PREDICTED: UDP-arabinose 4-epimerase 1 [Vitis vinifera]_x0001_XP_010655779.1 PREDICTED: UDP-arabinose 4-epimerase 1 [Vitis vinifera]_x0001_XP_019078317.1 PREDICTED: UDP-arabinose 4-epimerase 1 [Vitis vinifera]_x0001_CBI31081.3 unnamed protein pr…
VAG0114087	Chr10:15553834-15556366	26.8872	13.01	-1.04729	0.0006	0.00126502	yes	down-regulated	CAN73931.1	N/A	Vitvi10g01940.t01	Vitvi19g02261_t001	hypothetical protein VITISV_044423 [Vitis vinifera]
VAG0114160	Chr10:17789421-17880418	1.18034	2.72824	1.20876	5e-05	0.000119159	yes	up-regulated	XP_002270976.3	VIT_210s0092g00470	Vitvi10g02383.t01	Vitvi10g01224_t001	PREDICTED: probable LRR receptor-like serine/threonine-protein kinase At1g56140 isoform X1 [Vitis vinifera]
VAG0114198	Chr10:19315665-19319544	0.436398	4.74742	3.44343	5e-05	0.000119159	yes	up-regulated	XP_002274319.3	VIT_210s0042g01240	Vitvi10g01336.t01	Vitvi10g01336_t001	PREDICTED: putative E3 ubiquitin-protein ligase LIN [Vitis vinifera]
VAG0114222	Chr10:20127010-20130083	0.610113	1.58033	1.37308	0.00755	0.0132211	yes	up-regulated	XP_002272283.1	VIT_210s0042g00960	Vitvi10g01384.t01	Vitvi10g01384_t001	PREDICTED: uncharacterized protein LOC100247733 [Vitis vinifera]
VAG0114249	Chr10:21231142-21234667	2.12013	7.2167	1.76719	5e-05	0.000119159	yes	up-regulated	CBI29030.3	VIT_214s0108g00280	Vitvi10g02022.t01	N/A	unnamed protein product, partial [Vitis vinifera]
VAG0114307	Chr10:23225404-23232020	3.94485	7.98031	1.01647	0.00605	0.0107837	yes	up-regulated	XP_010655900.2	VIT_210s0042g00180	Vitvi10g01465.t01	Vitvi10g01465_t001	PREDICTED: E2F-associated phosphoprotein isoform X2 [Vitis vinifera]
VAG0114325	Chr10:23913537-23916956	0.760028	2.07579	1.44954	0.0002	0.000448242	yes	up-regulated	ACD76095.1	VIT_210s0071g00190	Vitvi10g02048.t01	Vitvi10g02048_t001	VRP1-3 [Vitis hybrid cultivar]
VAG0114327	Chr10:23978087-23980827	1.40187	2.95534	1.07597	0.0001	0.00023149	yes	up-regulated	CBI35401.3	VIT_210s0071g00190	Vitvi10g02047.t01	Vitvi10g04692_t001	unnamed protein product, partial [Vitis vinifera]
VAG0114346	Chr10:24455946-24459020	2.1264	13.4075	2.65656	5e-05	0.000119159	yes	up-regulated	XP_002276047.1	VIT_210s0071g00310	Vitvi10g01508.t01	Vitvi10g01508_t001	PREDICTED: F-box/LRR-repeat protein 20 [Vitis vinifera]
VAG0114375	Chr10:25397419-25399455	0.379858	2.15517	2.50427	0.0128	0.0214811	yes	up-regulated	CAN61363.1	VIT_210s0071g00870	Vitvi10g01549.t01	N/A	hypothetical protein VITISV_034306 [Vitis vinifera]_x0001_CBI35359.3 unnamed protein product, partial [Vitis vinifera]
VAG0114418	Chr11:187650-188473	3.43832	17.9916	2.38754	5e-05	0.000119159	yes	up-regulated	XP_002276867.1	VIT_211s0052g01650	Vitvi11g01295.t01	Vitvi11g01295_t001	PREDICTED: pathogenesis-related protein PR-1 [Vitis vinifera]_x0001_CAN72926.1 hypothetical protein VITISV_033689 [Vitis vinifera]
VAG0114424	Chr11:335837-337007	205.844	80.8417	-1.34838	5e-05	0.000119159	yes	down-regulated	XP_002277953.1	VIT_211s0052g01800	Vitvi11g01309.t01	Vitvi11g01309_t001	PREDICTED: zinc finger protein CONSTANS-LIKE 5 [Vitis vinifera]_x0001_ATD87378.1 CONSTANS-like protein 5 [Vitis vinifera]
VAG0114427	Chr11:423275-427632	2.35809	0.930084	-1.34218	0.00445	0.00813588	yes	down-regulated	XP_002270905.1	N/A	Vitvi11g01284.t01	Vitvi11g01693_t001	PREDICTED: protein DETOXIFICATION 16 isoform X1 [Vitis vinifera]
VAG0114443	Chr11:606680-626080	0.118007	2.46224	4.38302	0.0036	0.0066855	yes	up-regulated	CBI17791.3	VIT_211s0052g01400	N/A	N/A	unnamed protein product, partial [Vitis vinifera]
VAG0114456	Chr11:744006-744623	5.80454	1.13168	-2.35871	0.00235	0.00452999	yes	down-regulated	XP_002274827.1	VIT_211s0052g01180	Vitvi11g01269.t01	N/A	PREDICTED: probable xyloglucan endotransglucosylase/hydrolase protein 23 [Vitis vinifera]_x0001_CAN77531.1 hypothetical protein VITISV_019831 [Vitis vinifera]
VAG0114494	Chr11:1237743-1239288	31.4344	11.4871	-1.45233	5e-05	0.000119159	yes	down-regulated	XP_002269013.2	VIT_211s0052g00970	Vitvi09g00747.t01	Vitvi11g01243_t001	PREDICTED: AAA-ATPase At5g57480 [Vitis vinifera]_x0001_CBI17831.3 unnamed protein product, partial [Vitis vinifera]
VAG0114554	Chr11:2118933-2120301	46.9396	23.0419	-1.02654	5e-05	0.000119159	yes	down-regulated	XP_002265583.1	VIT_211s0052g00400	N/A	N/A	PREDICTED: oligosaccharyltransferase complex subunit ostc [Vitis vinifera]_x0001_CBI17881.3 unnamed protein product, partial [Vitis vinifera]
VAG0114561	Chr11:2287754-2288525	1.76763	6.56339	1.89262	0.0064	0.0113578	yes	up-regulated	CBI17887.3	VIT_211s0052g00340	Vitvi05g02086.t01	Vitvi05g04334_t001	unnamed protein product, partial [Vitis vinifera]
VAG0114566	Chr11:2324970-2354595	9.85274	19.8856	1.01313	5e-05	0.000119159	yes	up-regulated	CBI17890.3	VIT_211s0052g00320	Vitvi09g01320.t01	Vitvi09g01320_t001	unnamed protein product, partial [Vitis vinifera]
VAG0114567	Chr11:2420824-2427543	2.12861	5.72264	1.42677	5e-05	0.000119159	yes	up-regulated	CBI17891.3	VIT_211s0052g00300	Vitvi11g01173.t01	Vitvi11g01173_t001	unnamed protein product, partial [Vitis vinifera]
VAG0114612	Chr11:3051065-3052075	6.37003	2.35664	-1.43457	0.02125	0.0341322	yes	down-regulated	XP_002263172.1	VIT_211s0052g00260	Vitvi11g01636.t01	Vitvi11g01636_t001	PREDICTED: accelerated cell death 11 [Vitis vinifera]
VAG0114647	Chr11:3643066-3643641	6.36346	67.8162	3.41375	5e-05	0.000119159	yes	up-regulated	XP_010656770.1	VIT_211s0103g00520	Vitvi11g01623.t01	Vitvi11g01623_t001	PREDICTED: uncharacterized protein LOC104880766 [Vitis vinifera]_x0001_CAN67198.1 hypothetical protein VITISV_001853 [Vitis vinifera]
VAG0114671	Chr11:4417340-4418522	4.11212	1.84518	-1.15612	0.00135	0.00270104	yes	down-regulated	XP_002267226.1	VIT_211s0103g00210	Vitvi11g01100.t01	Vitvi11g01100_t001	PREDICTED: F-box protein At5g07610 [Vitis vinifera]_x0001_CBI40128.3 unnamed protein product, partial [Vitis vinifera]
VAG0114711	Chr11:6078880-6087013	0.757892	1.57751	1.05759	0.0019	0.00371573	yes	up-regulated	XP_010656695.1	N/A	Vitvi11g00904.t01	Vitvi11g00904_t001	PREDICTED: uncharacterized protein LOC100241633 isoform X2 [Vitis vinifera]
VAG0114714	Chr11:6162521-6164400	1.78388	3.91433	1.13374	0.0029	0.00547209	yes	up-regulated	CBI24047.3	VIT_211s0065g00150	N/A	N/A	unnamed protein product, partial [Vitis vinifera]
VAG0114772	Chr11:7932349-7934297	98.6113	298.897	1.59982	5e-05	0.000119159	yes	up-regulated	XP_019078348.1	VIT_211s0065g00480	Vitvi11g00939.t01	Vitvi11g00939_t001	PREDICTED: prefoldin subunit 1 isoform X2 [Vitis vinifera]
VAG0114801	Chr11:8688467-8705719	4.58463	10.2452	1.16007	0.0001	0.00023149	yes	up-regulated	XP_019078649.1	N/A	Vitvi11g00813.t01	Vitvi11g00813_t001	PREDICTED: autophagy-related protein 18b isoform X3 [Vitis vinifera]_x0001_XP_019078650.1 PREDICTED: autophagy-related protein 18b isoform X3 [Vitis vinifera]
VAG0114804	Chr11:8821032-8822196	64.5741	27.5922	-1.22669	5e-05	0.000119159	yes	down-regulated	XP_010656642.2	VIT_211s0037g00950	Vitvi11g00811.t01	Vitvi11g00811_t001	PREDICTED: S-adenosylmethionine decarboxylase proenzyme [Vitis vinifera]
VAG0114862	Chr11:10244328-10265473	2.92203	6.74632	1.20713	5e-05	0.000119159	yes	up-regulated	XP_002276573.2	VIT_211s0037g00560	Vitvi11g00727.t01	Vitvi11g00727_t001	PREDICTED: AUGMIN subunit 8 [Vitis vinifera]_x0001_XP_010656622.1 PREDICTED: AUGMIN subunit 8 [Vitis vinifera]_x0001_XP_019078681.1 PREDICTED: AUGMIN subunit 8 [Vitis vinifera]
VAG0114870	Chr11:10390880-10392299	55.4679	24.3204	-1.18949	5e-05	0.000119159	yes	down-regulated	XP_002277474.1	VIT_209s0018g01190	Vitvi11g00720.t01	Vitvi11g00720_t001	PREDICTED: shikimate O-hydroxycinnamoyltransferase isoform X2 [Vitis vinifera]_x0001_CBI36545.3 unnamed protein product, partial [Vitis vinifera]
VAG0114924	Chr11:11428424-11433603	4.50968	9.28657	1.04212	0.0001	0.00023149	yes	up-regulated	XP_010656587.1	VIT_211s0206g00150	Vitvi11g00661.t01	Vitvi11g00661_t001	PREDICTED: uncharacterized protein LOC100257638 isoform X3 [Vitis vinifera]_x0001_XP_010656588.1 PREDICTED: uncharacterized protein LOC100257638 isoform X3 [Vitis vinifera]
VAG0114971	Chr11:12335009-12344703	1.33455	4.17042	1.64384	0.0049	0.00888918	yes	up-regulated	CBI40831.3	VIT_205s0136g00140	Vitvi18g03286.t01	N/A	unnamed protein product, partial [Vitis vinifera]
VAG0114978	Chr11:12491885-12495553	78.8302	33.1027	-1.2518	5e-05	0.000119159	yes	down-regulated	CAN80242.1	N/A	Vitvi11g00604.t01	Vitvi11g04147_t001	hypothetical protein VITISV_029130 [Vitis vinifera]
VAG0115001	Chr11:12807657-12808809	4.69607	1.88825	-1.31441	0.0198	0.0320006	yes	down-regulated	CAN72910.1	VIT_211s0118g00630	Vitvi11g00586.t01	Vitvi11g00586_t001	hypothetical protein VITISV_018847 [Vitis vinifera]
VAG0115015	Chr11:13021942-13023826	12.0191	5.07797	-1.243	5e-05	0.000119159	yes	down-regulated	XP_002263728.1	VIT_211s0118g00180	Vitvi11g00539.t01	Vitvi11g00539_t001	PREDICTED: heptahelical transmembrane protein 1 [Vitis vinifera]
VAG0115022	Chr11:13122229-13152845	2.26903	6.41817	1.50008	5e-05	0.000119159	yes	up-regulated	XP_002265034.1	N/A	Vitvi11g00547.t01	Vitvi11g00547_t001	PREDICTED: synaptotagmin-5 [Vitis vinifera]_x0001_CBI25543.3 unnamed protein product, partial [Vitis vinifera]
VAG0115070	Chr11:13891358-13892437	3.50261	7.786	1.15245	0.00025	0.000554063	yes	up-regulated	XP_002282262.3	N/A	Vitvi11g00486.t01	Vitvi11g00486_t001	PREDICTED: blue copper protein [Vitis vinifera]
VAG0115071	Chr11:13894017-13895124	150.227	348.236	1.21292	5e-05	0.000119159	yes	up-regulated	XP_002285304.1	VIT_211s0016g05550	Vitvi11g00485.t01	Vitvi11g00485_t001	PREDICTED: blue copper protein [Vitis vinifera]
VAG0115107	Chr11:14305945-14310302	23.177	54.5548	1.23501	5e-05	0.000119159	yes	up-regulated	CAN60462.1	VIT_211s0016g05130	N/A	N/A	hypothetical protein VITISV_012492 [Vitis vinifera]
VAG0115108	Chr11:14314093-14321885	13.3822	30.2699	1.17756	0.0022	0.00426014	yes	up-regulated	CBI28184.3	VIT_211s0016g05130	N/A	N/A	unnamed protein product, partial [Vitis vinifera]
VAG0115118	Chr11:14401623-14402486	64.7796	31.3219	-1.04837	5e-05	0.000119159	yes	down-regulated	XP_002285087.1	VIT_211s0016g05010	Vitvi11g00443.t01	Vitvi11g00443_t001	PREDICTED: uncharacterized protein LOC100244070 [Vitis vinifera]_x0001_CAN63501.1 hypothetical protein VITISV_011676 [Vitis vinifera]_x0001_CBI28173.3 unnamed protein product, partial [Vitis vinifera]
VAG0115125	Chr11:14477165-14480515	4.63416	9.45567	1.02887	5e-05	0.000119159	yes	up-regulated	XP_010656406.1	VIT_211s0016g04940	Vitvi11g00436.t01	Vitvi11g00436_t001	PREDICTED: zinc finger CCCH domain-containing protein 39 [Vitis vinifera]_x0001_XP_010656407.1 PREDICTED: zinc finger CCCH domain-containing protein 39 [Vitis vinifera]_x0001_XP_019078758.1 PREDICTED: zinc finger CCCH domain-containing protein 39 [Vitis vinifera]
VAG0115135	Chr11:14636135-14636759	31.4462	90.501	1.52505	5e-05	0.000119159	yes	up-regulated	XP_002284999.1	VIT_211s0016g04720	Vitvi11g00417.t01	Vitvi11g00417_t001	PREDICTED: EG45-like domain containing protein [Vitis vinifera]_x0001_XP_002284997.1 PREDICTED: EG45-like domain containing protein [Vitis vinifera]_x0001_XP_002284996.1 PREDICTED: EG45-like domain containing protein [Vitis vinifera]_x0001_XP_010656395.1 PREDICTED: EG45-like domain containing protein [Vitis vinifera]_x0001_XP_019078682.1 PREDICTED: EG45-like domain containing protein [Vitis vinif…
VAG0115172	Chr11:14989459-14997561	1.96415	5.15809	1.39293	0.00025	0.000554063	yes	up-regulated	XP_010656366.1	VIT_211s0016g04350	Vitvi11g00378.t01	Vitvi11g00378_t001	PREDICTED: tRNA (guanine(37)-N1)-methyltransferase 2 isoform X1 [Vitis vinifera]
VAG0115174	Chr11:15008183-15025132	4.4535	10.7512	1.27149	5e-05	0.000119159	yes	up-regulated	CBI28112.3	VIT_211s0016g04340	Vitvi11g01414.t01	Vitvi11g01414_t001	unnamed protein product, partial [Vitis vinifera]
VAG0115178	Chr11:15072785-15074910	1.65917	0.606332	-1.45228	0.0316	0.0488825	yes	down-regulated	XP_002284711.1	VIT_211s0016g04270	Vitvi11g00371.t01	Vitvi11g00371_t001	PREDICTED: strigolactone esterase D14 [Vitis vinifera]_x0001_CBI28106.3 unnamed protein product, partial [Vitis vinifera]
VAG0115179	Chr11:15083667-15088061	106.116	44.857	-1.24224	5e-05	0.000119159	yes	down-regulated	CBI28105.3	VIT_211s0016g04270	Vitvi11g00370.t01	Vitvi11g00370_t001	unnamed protein product, partial [Vitis vinifera]
VAG0115183	Chr11:15117441-15119372	90.8639	182.967	1.00981	0.0021	0.00407871	yes	up-regulated	CBI28102.3	N/A	N/A	N/A	unnamed protein product, partial [Vitis vinifera]
VAG0115186	Chr11:15158987-15164156	0.609052	1.52721	1.32627	0.01255	0.0210956	yes	up-regulated	XP_010656346.1	VIT_211s0016g04200	Vitvi03g00067.t01	Vitvi16g00688_t001	PREDICTED: probable serine incorporator isoform X2 [Vitis vinifera]_x0001_CBI28099.3 unnamed protein product, partial [Vitis vinifera]
VAG0115280	Chr11:15986682-15988363	11.9782	5.46793	-1.13134	0.00265	0.00503709	yes	down-regulated	XP_010656276.1	VIT_211s0016g03360	N/A	N/A	PREDICTED: uncharacterized protein LOC100247423 isoform X2 [Vitis vinifera]_x0001_CBI28019.3 unnamed protein product, partial [Vitis vinifera]
VAG0115293	Chr11:16102246-16102925	3.1302	27.4318	3.13152	5e-05	0.000119159	yes	up-regulated	XP_002283822.1	VIT_211s0016g03250	Vitvi11g00276.t01	Vitvi11g00276_t001	PREDICTED: lachrymatory-factor synthase-like [Vitis vinifera]
VAG0115298	Chr11:16162504-16174814	92.4836	209.033	1.17646	5e-05	0.000119159	yes	up-regulated	XP_002280468.3	VIT_211s0016g03180	Vitvi11g00270.t01	Vitvi11g00270_t001	PREDICTED: probable protein phosphatase 2C 68 isoform X2 [Vitis vinifera]
VAG0115304	Chr11:16208865-16214586	21.5635	44.4142	1.04243	5e-05	0.000119159	yes	up-regulated	XP_002280419.1	VIT_211s0016g03130	Vitvi11g00266.t01	Vitvi11g00266_t001	PREDICTED: uncharacterized protein LOC100264719 isoform X1 [Vitis vinifera]_x0001_CBI28001.3 unnamed protein product, partial [Vitis vinifera]
VAG0115309	Chr11:16238720-16240651	0.944408	4.01686	2.08859	5e-05	0.000119159	yes	up-regulated	XP_002280395.1	N/A	Vitvi11g00261.t01	Vitvi11g00261_t001	PREDICTED: receptor-like protein kinase 5 [Vitis vinifera]
VAG0115321	Chr11:16339007-16339662	185.06	79.7407	-1.21461	5e-05	0.000119159	yes	down-regulated	XP_002280262.1	VIT_211s0016g02980	Vitvi04g00036.t01	Vitvi11g00251_t001	PREDICTED: uncharacterized protein LOC100249186 [Vitis vinifera]
VAG0115339	Chr11:16466489-16473131	2.30059	0.729427	-1.65717	0.0022	0.00426014	yes	down-regulated	XP_002283119.1	VIT_211s0016g02800	Vitvi11g00231.t01	Vitvi11g01386_t001	PREDICTED: probable inositol oxygenase [Vitis vinifera]_x0001_CBI27969.3 unnamed protein product, partial [Vitis vinifera]
VAG0115341	Chr11:16495853-16497067	1.19517	3.40185	1.50911	0.01255	0.0210956	yes	up-regulated	XP_002280054.2	VIT_211s0016g02780	Vitvi11g00228.t01	Vitvi11g00228_t001	PREDICTED: transcription factor MYB36 [Vitis vinifera]_x0001_CBI27967.3 unnamed protein product, partial [Vitis vinifera]
VAG0115362	Chr11:16659166-16662186	5.07133	12.0631	1.25017	5e-05	0.000119159	yes	up-regulated	XP_002282754.1	VIT_211s0016g02520	Vitvi11g00207.t01	Vitvi11g00207_t001	PREDICTED: uncharacterized protein LOC100249262 [Vitis vinifera]
VAG0115363	Chr11:16662849-16666550	1.6691	4.11343	1.30127	5e-05	0.000119159	yes	up-regulated	XP_010656222.1	VIT_211s0016g02510	Vitvi11g00206.t01	Vitvi11g00206_t001	PREDICTED: uncharacterized protein LOC104880635 [Vitis vinifera]
VAG0115368	Chr11:16694822-16696366	1.10978	2.31932	1.06343	0.018	0.0293229	yes	up-regulated	CAN64107.1	VIT_211s0016g02460	Vitvi11g01378.t01	Vitvi11g01378_t001	hypothetical protein VITISV_013147, partial [Vitis vinifera]
VAG0115376	Chr11:16757259-16758422	1.94335	0.520122	-1.90162	0.02495	0.039438	yes	down-regulated	XP_002279746.4	VIT_211s0016g02380	Vitvi11g00195.t01	Vitvi11g00195_t001	PREDICTED: 1-aminocyclopropane-1-carboxylate oxidase 1 [Vitis vinifera]
VAG0115401	Chr11:16936430-16937213	43.2782	20.9037	-1.04988	5e-05	0.000119159	yes	down-regulated	XP_002281896.1	N/A	Vitvi11g01372.t01	Vitvi11g01372_t001	PREDICTED: uncharacterized protein LOC100247359 [Vitis vinifera]
VAG0115407	Chr11:16981438-16988293	17.0326	35.1294	1.04438	5e-05	0.000119159	yes	up-regulated	XP_002281686.1	VIT_211s0016g02080	Vitvi11g01369.t01	Vitvi11g01369_t001	PREDICTED: uncharacterized protein LOC100262728 [Vitis vinifera]_x0001_CBI27901.3 unnamed protein product, partial [Vitis vinifera]
VAG0115428	Chr11:17161454-17170987	77.5403	37.035	-1.06606	5e-05	0.000119159	yes	down-regulated	XP_019078714.1	VIT_200s0218g00150	Vitvi11g00145.t01	Vitvi11g04041_t001	PREDICTED: UDP-glycosyltransferase 91C1-like [Vitis vinifera]
VAG0115436	Chr11:17239743-17245910	80.7775	165.218	1.03234	5e-05	0.000119159	yes	up-regulated	XP_010656161.1	VIT_211s0016g01770	Vitvi03g00923.t01	Vitvi15g04165_t001	PREDICTED: mitogen-activated protein kinase kinase 2 [Vitis vinifera]_x0001_AAQ96337.1 putative mitogen-activated protein kinase kinase [Vitis aestivalis]_x0001_CBI27870.3 unnamed protein product, partial [Vitis vinifera]
VAG0115443	Chr11:17280632-17282201	71.8641	20.7537	-1.7919	5e-05	0.000119159	yes	down-regulated	XP_002279042.1	VIT_211s0016g01720	Vitvi11g00130.t01	Vitvi11g00130_t001	PREDICTED: threonine synthase, chloroplastic [Vitis vinifera]
VAG0115481	Chr11:17552403-17553567	12.971	5.27435	-1.29822	5e-05	0.000119159	yes	down-regulated	XP_002278368.1	VIT_211s0016g01450	Vitvi11g00106.t01	Vitvi11g00106_t001	PREDICTED: protein BIG GRAIN 1-like B [Vitis vinifera]
VAG0115514	Chr11:17840725-17852583	25.6038	55.7232	1.12192	5e-05	0.000119159	yes	up-regulated	XP_010656118.1	VIT_211s0016g01110	Vitvi11g00078.t01	Vitvi11g00078_t001	PREDICTED: uncharacterized protein LOC109121383 isoform X1 [Vitis vinifera]
VAG0115523	Chr11:17911633-17917879	3.40165	10.4271	1.61604	5e-05	0.000119159	yes	up-regulated	XP_002278462.1	VIT_211s0016g01020	N/A	N/A	PREDICTED: flavonoid 3'-monooxygenase [Vitis vinifera]
VAG0115547	Chr11:18084965-18086997	45.5714	20.7226	-1.13693	5e-05	0.000119159	yes	down-regulated	XP_002277280.1	VIT_211s0016g00730	Vitvi11g00052.t01	Vitvi11g00052_t001	PREDICTED: photosystem I chlorophyll a/b-binding protein 6, chloroplastic [Vitis vinifera]_x0001_CBI27778.3 unnamed protein product, partial [Vitis vinifera]
VAG0115561	Chr11:18201352-18214683	526.068	176.809	-1.57306	5e-05	0.000119159	yes	down-regulated	XP_002276089.1	VIT_211s0016g00590	Vitvi11g01325.t01	Vitvi11g01325_t001	PREDICTED: 21 kDa protein [Vitis vinifera]
VAG0115578	Chr11:18365484-18367770	7.4361	3.1175	-1.25416	0.0001	0.00023149	yes	down-regulated	XP_010656082.1	VIT_209s0018g01230	Vitvi11g00022.t01	Vitvi11g00022_t001	PREDICTED: probable E3 ubiquitin-protein ligase RNF144A-B [Vitis vinifera]_x0001_CBI27748.3 unnamed protein product, partial [Vitis vinifera]
VAG0115587	Chr11:18439619-18441409	3.71205	1.66141	-1.15981	0.0003	0.000658344	yes	down-regulated	XP_010656075.1	VIT_211s0016g00300	Vitvi11g00014.t01	Vitvi11g00014_t001	PREDICTED: probable pectinesterase/pectinesterase inhibitor 12 [Vitis vinifera]
VAG0115588	Chr11:18452205-18455974	24.2257	7.82752	-1.62991	5e-05	0.000119159	yes	down-regulated	XP_010656074.1	N/A	N/A	N/A	PREDICTED: pectinesterase [Vitis vinifera]
VAG0115615	Chr12:332073-338112	0.588989	1.73983	1.56263	5e-05	0.000119159	yes	up-regulated	XP_002269419.1	VIT_212s0035g02090	Vitvi12g02756.t01	Vitvi18g04541_t001	PREDICTED: probable leucine-rich repeat receptor-like protein kinase At5g49770 [Vitis vinifera]
VAG0115623	Chr12:496688-505480	116.066	290.875	1.32546	5e-05	0.000119159	yes	up-regulated	NP_001268091.1	VIT_212s0035g01900	Vitvi12g02137.t01	Vitvi12g02137_t001	pectin methylesterase PME1 precursor [Vitis vinifera]_x0001_AAK81875.1 pectin methylesterase PME1 [Vitis vinifera]
VAG0115756	Chr12:2843404-2860489	3.85192	10.4759	1.44342	5e-05	0.000119159	yes	up-regulated	XP_010657960.1	VIT_212s0035g01220	Vitvi12g02063.t01	Vitvi12g02063_t001	PREDICTED: non-lysosomal glucosylceramidase [Vitis vinifera]_x0001_XP_010657962.1 PREDICTED: non-lysosomal glucosylceramidase [Vitis vinifera]_x0001_XP_019079280.1 PREDICTED: non-lysosomal glucosylceramidase [Vitis vinifera]_x0001_CBI29681.3 unnamed protein product, partial [Vitis vinifera]
VAG0115823	Chr12:4052597-4060051	27.3649	56.4667	1.04507	5e-05	0.000119159	yes	up-regulated	XP_002264759.2	VIT_212s0035g00720	Vitvi12g02010.t01	Vitvi18g01671_t001	PREDICTED: probable magnesium transporter NIPA4 [Vitis vinifera]
VAG0115987	Chr12:6930908-6931861	15.4122	31.2705	1.02072	5e-05	0.000119159	yes	up-regulated	XP_002270155.1	VIT_212s0034g01870	Vitvi12g02658.t01	N/A	PREDICTED: glutelin type-A 3 isoform X1 [Vitis vinifera]_x0001_CBI23808.3 unnamed protein product, partial [Vitis vinifera]
VAG0116043	Chr12:8102751-8103321	20.3209	8.27864	-1.2955	0.0001	0.00023149	yes	down-regulated	XP_002275577.1	VIT_212s0034g01240	Vitvi12g02638.t01	Vitvi12g02638_t001	PREDICTED: elongation of fatty acids protein 3-like [Vitis vinifera]
VAG0116080	Chr12:8833642-8834836	3.46708	1.62765	-1.09093	0.00415	0.00762794	yes	down-regulated	XP_019078845.1	VIT_212s0055g00290	N/A	N/A	PREDICTED: anthocyanidin 3-O-glucosyltransferase 2-like [Vitis vinifera]
VAG0116261	Chr12:13800343-13806992	2.03532	4.82699	1.24587	0.00905	0.0156214	yes	up-regulated	XP_002274860.1	VIT_212s0142g00110	Vitvi12g00913.t01	Vitvi12g00913_t001	PREDICTED: serine/arginine-rich splicing factor SC35 [Vitis vinifera]_x0001_CBI32954.3 unnamed protein product, partial [Vitis vinifera]
VAG0116275	Chr12:14233209-14240138	79.3046	167.26	1.07661	5e-05	0.000119159	yes	up-regulated	NP_001268001.1	VIT_212s0142g00430	Vitvi12g00905.t01	Vitvi12g00905_t001	mitochondrial alternative oxidase 2 [Vitis vinifera]_x0001_ACB45425.1 mitochondrial alternative oxidase 2 [Vitis vinifera]
VAG0116334	Chr12:18202363-18202805	275.691	773.717	1.48875	5e-05	0.000119159	yes	up-regulated	XP_002263769.1	VIT_212s0057g01430	Vitvi12g02508.t01	Vitvi10g04093_t001	PREDICTED: uncharacterized protein LOC100252914 [Vitis vinifera]_x0001_CBI28484.3 unnamed protein product, partial [Vitis vinifera]
VAG0116343	Chr12:18254227-18255874	2.70302	12.6837	2.23033	0.00205	0.00398862	yes	up-regulated	CAN82068.1	VIT_212s0057g01330	Vitvi12g00755.t01	Vitvi12g00755_t001	hypothetical protein VITISV_037474 [Vitis vinifera]
VAG0116379	Chr12:18715091-18715685	68.6756	29.2406	-1.23182	5e-05	0.000119159	yes	down-regulated	XP_002268250.1	VIT_212s0057g01000	Vitvi12g00717.t01	Vitvi12g00717_t001	PREDICTED: uncharacterized protein LOC100264834 [Vitis vinifera]_x0001_CBI28443.3 unnamed protein product, partial [Vitis vinifera]
VAG0116382	Chr12:18812564-18830872	15.6239	6.60457	-1.24222	5e-05	0.000119159	yes	down-regulated	XP_002270126.1	VIT_202s0033g00870	N/A	N/A	PREDICTED: bifunctional nitrilase/nitrile hydratase NIT4B [Vitis vinifera]_x0001_CBI37431.3 unnamed protein product, partial [Vitis vinifera]
VAG0116467	Chr12:20029876-20030934	9.98982	4.90482	-1.02626	0.0045	0.00821912	yes	down-regulated	CBI17993.3	VIT_212s0134g00400	Vitvi12g02441.t01	Vitvi12g02441_t001	unnamed protein product, partial [Vitis vinifera]
VAG0116490	Chr12:20315714-20322785	16.3	32.8758	1.01215	5e-05	0.000119159	yes	up-regulated	XP_002281543.1	VIT_212s0134g00150	Vitvi06g00756.t01	Vitvi12g00585_t001	PREDICTED: geranylgeranyl transferase type-2 subunit beta 1 isoform X1 [Vitis vinifera]_x0001_XP_010657365.1 PREDICTED: geranylgeranyl transferase type-2 subunit beta 1 isoform X1 [Vitis vinifera]_x0001_CAN74579.1 hypothetical protein VITISV_024797 [Vitis vinifera]_x0001_CBI17976.3 unnamed protein product, partial [Vitis vinifera]
VAG0116507	Chr12:20501119-20501955	8.59093	1.97993	-2.11736	0.00055	0.00116537	yes	down-regulated	CBI17967.3	VIT_212s0134g00030	N/A	N/A	unnamed protein product, partial [Vitis vinifera]
VAG0116512	Chr12:20568291-20580175	6.55268	23.4152	1.83729	5e-05	0.000119159	yes	up-regulated	XP_019081379.1	VIT_216s0050g00410	Vitvi16g01038.t01	Vitvi16g01039_t001	PREDICTED: uncharacterized protein LOC100254969 [Vitis vinifera]
VAG0116517	Chr12:20632724-20639780	1.02633	2.32896	1.18219	5e-05	0.000119159	yes	up-regulated	CBI28983.3	VIT_212s0059g02740	N/A	N/A	unnamed protein product, partial [Vitis vinifera]
VAG0116563	Chr12:21120177-21121575	34.2412	85.2402	1.3158	5e-05	0.000119159	yes	up-regulated	XP_002279761.1	VIT_212s0059g02280	Vitvi12g00519.t01	Vitvi19g00070_t001	PREDICTED: septum-promoting GTP-binding protein 1 [Vitis vinifera]
VAG0116597	Chr12:21429024-21432316	8.46155	4.17356	-1.01964	5e-05	0.000119159	yes	down-regulated	XP_010657274.1	VIT_212s0059g01850	Vitvi12g00478.t01	Vitvi12g00478_t001	PREDICTED: mpv17-like protein [Vitis vinifera]_x0001_CBI28907.3 unnamed protein product, partial [Vitis vinifera]
VAG0116615	Chr12:21583269-21584606	20.0158	6.82006	-1.55328	5e-05	0.000119159	yes	down-regulated	XP_002271985.2	VIT_212s0059g01640	Vitvi12g00462.t01	Vitvi12g00462_t001	PREDICTED: uncharacterized protein LOC100243092 [Vitis vinifera]
VAG0116622	Chr12:21671864-21676477	40.8601	103.365	1.33898	5e-05	0.000119159	yes	up-regulated	XP_002276520.1	N/A	Vitvi12g00453.t01	Vitvi12g00453_t001	PREDICTED: protein disulfide isomerase-like 2-3 [Vitis vinifera]_x0001_CBI28881.3 unnamed protein product, partial [Vitis vinifera]
VAG0116632	Chr12:21813441-21814683	82.6218	173.212	1.06795	5e-05	0.000119159	yes	up-regulated	CBI28867.3	VIT_212s0059g01380	Vitvi12g00445.t01	Vitvi12g00445_t001	unnamed protein product, partial [Vitis vinifera]
VAG0116644	Chr12:21954593-21957713	1.90866	6.00539	1.6537	5e-05	0.000119159	yes	up-regulated	XP_002271094.2	VIT_212s0059g01250	Vitvi12g00430.t01	Vitvi12g00430_t001	PREDICTED: endoglucanase 11 [Vitis vinifera]
VAG0116697	Chr12:22804067-22806421	2.099	12.3275	2.55411	5e-05	0.000119159	yes	up-regulated	XP_002269739.2	VIT_212s0059g00760	Vitvi12g00381.t01	Vitvi12g00381_t001	PREDICTED: 5'-adenylylsulfate reductase 3, chloroplastic isoform X2 [Vitis vinifera]_x0001_CBI28810.3 unnamed protein product, partial [Vitis vinifera]
VAG0116706	Chr12:22889191-22893555	19.5776	48.3947	1.30564	5e-05	0.000119159	yes	up-regulated	XP_002268282.1	N/A	Vitvi12g00369.t01	Vitvi12g00369_t001	PREDICTED: probable beta-1,3-galactosyltransferase 2 isoform X1 [Vitis vinifera]_x0001_CBI28801.3 unnamed protein product, partial [Vitis vinifera]
VAG0116722	Chr12:23054608-23055051	11.4421	63.8251	2.47977	0.0039	0.00719993	yes	up-regulated	XP_002268249.1	N/A	Vitvi12g00355.t01	N/A	PREDICTED: uncharacterized protein LOC100263637 [Vitis vinifera]
VAG0116725	Chr12:23093333-23093959	28.4318	2.57624	-3.46417	0.0048	0.0087214	yes	down-regulated	XP_002265274.1	VIT_212s0059g00440	Vitvi12g02353.t01	Vitvi12g02353_t001	PREDICTED: keratin-associated protein 6-2 [Vitis vinifera]_x0001_CBI28782.3 unnamed protein product, partial [Vitis vinifera]
VAG0116736	Chr12:23203729-23204512	226.964	105.636	-1.10336	5e-05	0.000119159	yes	down-regulated	CAN69977.1	VIT_209s0002g03340	Vitvi09g00275.t01	Vitvi09g00275_t001	hypothetical protein VITISV_011279 [Vitis vinifera]
VAG0116751	Chr12:23294005-23296158	0.642664	2.53631	1.98059	0.005	0.00905391	yes	up-regulated	XP_002263345.1	VIT_212s0059g00200	Vitvi03g01641.t01	Vitvi17g01234_t001	PREDICTED: lanC-like protein GCL2 [Vitis vinifera]_x0001_XP_010657174.1 PREDICTED: lanC-like protein GCL2 [Vitis vinifera]_x0001_XP_010657175.1 PREDICTED: lanC-like protein GCL2 [Vitis vinifera]_x0001_XP_019079156.1 PREDICTED: lanC-like protein GCL2 [Vitis vinifera]_x0001_CBI28768.3 unnamed protein product, partial [Vitis vinifera]
VAG0116780	Chr12:23651527-23656129	2.36953	5.16136	1.12315	0.0015	0.00297781	yes	up-regulated	XP_002273804.1	VIT_212s0028g03910	Vitvi12g00325.t01	Vitvi12g00325_t001	PREDICTED: uncharacterized protein LOC100265959 isoform X1 [Vitis vinifera]
VAG0116800	Chr12:23901203-23946707	4.35522	10.2173	1.2302	5e-05	0.000119159	yes	up-regulated	XP_010656956.1	VIT_212s0028g03700	Vitvi12g00306.t01	Vitvi12g00306_t001	PREDICTED: two pore channel 1 isoform X1 [Vitis vinifera]_x0001_CBI21853.3 unnamed protein product, partial [Vitis vinifera]
VAG0116810	Chr12:24092351-24093491	173.116	27.2157	-2.66923	5e-05	0.000119159	yes	down-regulated	XP_002274226.1	VIT_212s0028g03560	Vitvi12g00298.t01	Vitvi12g00298_t001	PREDICTED: uncharacterized protein LOC100248895 [Vitis vinifera]_x0001_CBI21862.3 unnamed protein product, partial [Vitis vinifera]
VAG0116851	Chr12:24588615-24591334	12.4984	6.19512	-1.01254	5e-05	0.000119159	yes	down-regulated	XP_002275230.1	VIT_212s0028g03100	Vitvi12g00260.t01	Vitvi12g00260_t001	PREDICTED: transcription activator GLK1 [Vitis vinifera]
VAG0116862	Chr12:24770067-24773271	448.953	172.942	-1.37627	5e-05	0.000119159	yes	down-regulated	XP_002277888.1	VIT_212s0028g02960	Vitvi12g02293.t01	Vitvi12g02293_t001	PREDICTED: bromodomain-containing protein 4 [Vitis vinifera]
VAG0116882	Chr12:25004026-25006348	13.4702	29.0334	1.10794	5e-05	0.000119159	yes	up-regulated	XP_002278749.1	VIT_212s0028g02650	Vitvi12g00233.t01	Vitvi12g00233_t001	PREDICTED: ras-related protein Rab11B [Vitis vinifera]_x0001_CAN83336.1 hypothetical protein VITISV_029113 [Vitis vinifera]
VAG0116893	Chr12:25126376-25127126	23.9582	108.675	2.18142	5e-05	0.000119159	yes	up-regulated	XP_002279296.2	VIT_212s0028g02530	Vitvi10g01788.t01	Vitvi10g01788_t001	PREDICTED: RING-H2 finger protein ATL40 [Vitis vinifera]
VAG0116918	Chr12:25337483-25342128	2.47299	9.03372	1.86907	5e-05	0.000119159	yes	up-regulated	XP_019078784.1	VIT_212s0028g02210	Vitvi12g00189.t01	Vitvi12g00189_t001	PREDICTED: bifunctional riboflavin kinase/FMN phosphatase isoform X1 [Vitis vinifera]_x0001_CBI21981.3 unnamed protein product, partial [Vitis vinifera]
VAG0116961	Chr12:25870437-25872968	1.16884	2.95544	1.3383	0.00015	0.000341077	yes	up-regulated	CAN67059.1	N/A	Vitvi12g02231.t01	Vitvi12g02231_t001	hypothetical protein VITISV_036716 [Vitis vinifera]
VAG0116979	Chr12:26069012-26082261	1.1381	3.37359	1.56766	0.00295	0.00555835	yes	up-regulated	XP_002277992.2	VIT_212s0028g01420	Vitvi12g00122.t01	Vitvi12g00122_t001	PREDICTED: probable sugar phosphate/phosphate translocator At1g06470 [Vitis vinifera]_x0001_XP_010657075.1 PREDICTED: probable sugar phosphate/phosphate translocator At1g06470 [Vitis vinifera]_x0001_XP_010657076.1 PREDICTED: probable sugar phosphate/phosphate translocator At1g06470 [Vitis vinifera]
VAG0116985	Chr12:26116620-26121834	14.7422	31.7401	1.10635	5e-05	0.000119159	yes	up-regulated	XP_002278078.2	VIT_212s0028g01370	Vitvi12g00118.t01	Vitvi12g00118_t001	PREDICTED: protein trichome birefringence-like 43 [Vitis vinifera]
VAG0116986	Chr12:26129462-26137714	10.1984	4.51547	-1.17539	5e-05	0.000119159	yes	down-regulated	CBI22044.3	N/A	Vitvi12g00117.t01	Vitvi12g00117_t001	unnamed protein product, partial [Vitis vinifera]
VAG0116997	Chr12:26314535-26317634	1.83773	5.97093	1.70003	5e-05	0.000119159	yes	up-regulated	POE57864.1	VIT_212s0028g01160	N/A	N/A	protein detoxification 41 [Quercus suber]
VAG0117003	Chr12:26475155-26478014	4.10749	12.6058	1.61776	5e-05	0.000119159	yes	up-regulated	XP_002282907.1	VIT_212s0028g01160	Vitvi12g00100.t01	Vitvi12g00101_t001	PREDICTED: protein DETOXIFICATION 41 [Vitis vinifera]
VAG0117014	Chr12:26676958-26702835	0.777493	1.60532	1.04596	0.0002	0.000448242	yes	up-regulated	XP_002278608.2	VIT_212s0028g01050	Vitvi12g00088.t01	Vitvi12g00088_t001	PREDICTED: DExH-box ATP-dependent RNA helicase DExH6 [Vitis vinifera]
VAG0117016	Chr12:26715040-26729576	155.122	76.0686	-1.02803	5e-05	0.000119159	yes	down-regulated	CBI22074.3	VIT_212s0028g01030	Vitvi12g00086.t01	Vitvi12g00086_t001	unnamed protein product, partial [Vitis vinifera]
VAG0117036	Chr12:27003953-27006926	1.27052	2.77373	1.12641	0.01025	0.0175158	yes	up-regulated	XP_019078795.1	VIT_212s0028g00510	Vitvi12g00060.t01	Vitvi12g00738_t001	PREDICTED: GDSL esterase/lipase At4g10955 isoform X1 [Vitis vinifera]
VAG0117047	Chr12:27197865-27198922	28.0828	11.0304	-1.34821	5e-05	0.000119159	yes	down-regulated	XP_002283566.1	VIT_207s0005g02220	N/A	N/A	PREDICTED: chlorophyll a-b binding protein of LHCII type 1 [Vitis vinifera]_x0001_CAN74831.1 hypothetical protein VITISV_023674 [Vitis vinifera]
VAG0117086	Chr12:27969055-27971723	1.53523	3.56683	1.21619	5e-05	0.000119159	yes	up-regulated	XP_010656947.1	VIT_212s0142g00630	Vitvi00g02332.t01	Vitvi12g00005_t001	PREDICTED: serine/threonine-protein phosphatase 7 long form homolog isoform X1 [Vitis vinifera]_x0001_XP_010656949.1 PREDICTED: serine/threonine-protein phosphatase 7 long form homolog isoform X1 [Vitis vinifera]
VAG0117094	Chr13:130786-134092	1.77669	0.561681	-1.66137	0.0133	0.0222407	yes	down-regulated	XP_002273427.2	VIT_213s0047g00230	Vitvi05g01815.t01	Vitvi05g01815_t001	PREDICTED: probable pectinesterase/pectinesterase inhibitor 25 [Vitis vinifera]_x0001_CBI29156.3 unnamed protein product, partial [Vitis vinifera]
VAG0117195	Chr13:3476618-3479846	39.5731	16.3443	-1.27573	5e-05	0.000119159	yes	down-regulated	CAN77678.1	VIT_218s0001g06720	N/A	N/A	hypothetical protein VITISV_018103 [Vitis vinifera]
VAG0117216	Chr13:4428678-4445517	27.3368	57.13	1.0634	5e-05	0.000119159	yes	up-regulated	CBI32198.3	VIT_213s0101g00100	Vitvi13g00934.t01	Vitvi13g00934_t001	unnamed protein product, partial [Vitis vinifera]
VAG0117220	Chr13:4553748-4555040	44.0032	20.2331	-1.12089	5e-05	0.000119159	yes	down-regulated	XP_002269516.1	N/A	N/A	N/A	PREDICTED: uncharacterized protein LOC100265438 isoform X1 [Vitis vinifera]_x0001_CBI32217.3 unnamed protein product, partial [Vitis vinifera]
VAG0117222	Chr13:4588184-4624328	4.0621	2.00795	-1.0165	0.01315	0.022014	yes	down-regulated	PQQ06219.1	N/A	N/A	N/A	ribonuclease H2 subunit A isoform X1 [Prunus yedoensis var. nudiflora]
VAG0117321	Chr13:7923352-7925121	7.46526	15.8283	1.08424	5e-05	0.000119159	yes	up-regulated	XP_002275776.1	VIT_213s0067g01830	Vitvi13g01259.t01	Vitvi13g01264_t001	PREDICTED: steroid 5-alpha-reductase DET2 [Vitis vinifera]_x0001_XP_019073162.1 PREDICTED: steroid 5-alpha-reductase DET2 [Vitis vinifera]
VAG0117386	Chr13:9489132-9490976	0.953345	2.78575	1.54699	0.0179	0.0291766	yes	up-regulated	CAN80780.1	N/A	Vitvi03g01632.t01	Vitvi18g02024_t001	hypothetical protein VITISV_011466 [Vitis vinifera]
VAG0117494	Chr13:11678765-11690076	1.39705	2.86845	1.03789	0.0006	0.00126502	yes	up-regulated	XP_010659083.1	VIT_213s0084g00600	Vitvi13g01355.t01	Vitvi13g01355_t001	PREDICTED: DNA-directed RNA polymerase I subunit 2 isoform X2 [Vitis vinifera]_x0001_XP_010659084.1 PREDICTED: DNA-directed RNA polymerase I subunit 2 isoform X2 [Vitis vinifera]
VAG0117510	Chr13:12032732-12034579	1.53781	0.512525	-1.58518	0.0302	0.0469166	yes	down-regulated	XP_002264626.1	VIT_213s0084g00820	Vitvi13g01337.t01	Vitvi13g01337_t001	PREDICTED: aspartyl protease AED3 [Vitis vinifera]
VAG0117512	Chr13:12075058-12095107	5.40233	13.3796	1.30838	5e-05	0.000119159	yes	up-regulated	XP_002264860.2	VIT_213s0084g00830	Vitvi13g01336.t01	Vitvi13g01336_t001	PREDICTED: hydroxyproline O-arabinosyltransferase 3 [Vitis vinifera]_x0001_XP_010659124.1 PREDICTED: hydroxyproline O-arabinosyltransferase 3 [Vitis vinifera]
VAG0117674	Chr13:15372586-15374005	4.41769	10.5941	1.2619	5e-05	0.000119159	yes	up-regulated	XP_002271281.1	VIT_213s0158g00150	Vitvi13g01626.t01	Vitvi13g01626_t001	PREDICTED: serine/threonine-protein kinase-like protein At3g51990 [Vitis vinifera]
VAG0117882	Chr13:18137392-18138391	4.9338	0.850012	-2.53714	0.0003	0.000658344	yes	down-regulated	CBI24849.3	N/A	Vitvi13g01771.t01	Vitvi13g01772_t001	unnamed protein product, partial [Vitis vinifera]
VAG0117966	Chr13:19282300-19283374	6.27815	37.0138	2.55965	5e-05	0.000119159	yes	up-regulated	XP_002268131.1	N/A	Vitvi13g01825.t01	Vitvi13g01825_t001	PREDICTED: uncharacterized protein LOC100261320 [Vitis vinifera]
VAG0117967	Chr13:19284662-19285436	6.3564	36.9583	2.53961	5e-05	0.000119159	yes	up-regulated	XP_021675059.1	N/A	Vitvi13g01826.t01	Vitvi13g04767_t001	uncharacterized protein LOC110660911 [Hevea brasiliensis]
VAG0117977	Chr13:19382998-19386305	70.9334	27.1141	-1.38742	5e-05	0.000119159	yes	down-regulated	XP_002271062.1	VIT_213s0156g00140	Vitvi13g01834.t01	Vitvi13g01834_t001	PREDICTED: E3 ubiquitin-protein ligase RING1-like [Vitis vinifera]
VAG0117980	Chr13:19408728-19412422	7.62827	16.6175	1.12328	5e-05	0.000119159	yes	up-regulated	XP_002270525.2	N/A	Vitvi13g01840.t01	Vitvi13g01840_t001	PREDICTED: major facilitator superfamily domain-containing protein 12 [Vitis vinifera]_x0001_XP_010659543.1 PREDICTED: major facilitator superfamily domain-containing protein 12 [Vitis vinifera]_x0001_XP_010659545.1 PREDICTED: major facilitator superfamily domain-containing protein 12 [Vitis vinifera]_x0001_XP_010659546.1 PREDICTED: major facilitator superfamily domain-containing protein 12 [Viti…
VAG0118012	Chr13:19777236-19777602	179.574	759.809	2.08106	0.0001	0.00023149	yes	up-regulated	XP_002271449.1	VIT_213s0067g00630	N/A	N/A	PREDICTED: protein yippee-like isoform X2 [Vitis vinifera]_x0001_XP_010658288.1 PREDICTED: protein yippee-like isoform X2 [Vitis vinifera]_x0001_CBI25495.3 unnamed protein product, partial [Vitis vinifera]
VAG0118025	Chr13:19962348-19965458	19.1867	42.6541	1.15258	5e-05	0.000119159	yes	up-regulated	XP_002273217.1	VIT_213s0067g00870	Vitvi03g01843.t01	Vitvi13g00046_t001	PREDICTED: peptidyl-prolyl cis-trans isomerase CYP20-1 [Vitis vinifera]_x0001_CBI25479.3 unnamed protein product, partial [Vitis vinifera]
VAG0118037	Chr13:20087790-20091629	0.63114	2.96822	2.23356	0.02915	0.0454281	yes	up-regulated	XP_002272140.2	VIT_213s0067g01110	Vitvi13g00059.t01	Vitvi13g00059_t001	PREDICTED: N-(5'-phosphoribosyl)anthranilate isomerase 1, chloroplastic isoform X1 [Vitis vinifera]_x0001_CBI25468.3 unnamed protein product, partial [Vitis vinifera]
VAG0118055	Chr13:20269421-20287705	0.581585	1.50096	1.36783	0.0043	0.00788314	yes	up-regulated	XP_002269905.1	VIT_213s0067g01290	Vitvi09g01367.t01	N/A	PREDICTED: clathrin heavy chain 1 [Vitis vinifera]_x0001_CAN79917.1 hypothetical protein VITISV_005429 [Vitis vinifera]_x0001_CBI25457.3 unnamed protein product, partial [Vitis vinifera]
VAG0118065	Chr13:20358429-20360227	1.62629	3.45095	1.08541	0.0001	0.00023149	yes	up-regulated	XP_002272996.1	VIT_213s0067g01460	Vitvi13g00086.t01	Vitvi13g00086_t001	PREDICTED: U-box domain-containing protein 1 [Vitis vinifera]
VAG0118086	Chr13:20548594-20558053	10.3472	22.6943	1.13308	5e-05	0.000119159	yes	up-regulated	XP_010658221.1	VIT_213s0067g01890	Vitvi13g00110.t01	Vitvi13g00110_t001	PREDICTED: cytosolic endo-beta-N-acetylglucosaminidase 1 isoform X1 [Vitis vinifera]
VAG0118094	Chr13:20622123-20622497	2143.39	839.662	-1.35201	5e-05	0.000119159	yes	down-regulated	CBI25417.3	N/A	Vitvi13g01898.t01	Vitvi13g04025_t001	unnamed protein product, partial [Vitis vinifera]
VAG0118097	Chr13:20654768-20656978	1.7112	0.640676	-1.41734	0.02085	0.0335447	yes	down-regulated	XP_002278107.1	VIT_213s0067g02050	Vitvi13g00122.t01	Vitvi13g00122_t001	PREDICTED: uncharacterized protein LOC100263842 isoform X1 [Vitis vinifera]_x0001_CBI25414.3 unnamed protein product, partial [Vitis vinifera]
VAG0118166	Chr13:21200179-21213639	12.9349	42.4834	1.71563	5e-05	0.000119159	yes	up-regulated	XP_002280623.1	VIT_208s0058g01330	Vitvi13g00181.t01	Vitvi13g00181_t001	PREDICTED: uncharacterized protein LOC100251828 [Vitis vinifera]_x0001_CBI25353.3 unnamed protein product, partial [Vitis vinifera]
VAG0118181	Chr13:21314086-21315634	0.347374	1.75968	2.34076	0.00535	0.00963278	yes	up-regulated	XP_002275508.1	VIT_213s0067g03230	Vitvi13g00195.t01	Vitvi13g00195_t001	PREDICTED: protein NETWORKED 4B [Vitis vinifera]
VAG0118188	Chr13:21421138-21422144	0.966833	5.59972	2.53401	0.0152	0.0251318	yes	up-regulated	CBI25345.3	VIT_213s0067g03140	Vitvi13g01916.t01	Vitvi13g01916_t001	unnamed protein product, partial [Vitis vinifera]
VAG0118189	Chr13:21423110-21425114	0.368598	3.97233	3.42987	0.00285	0.00538498	yes	up-regulated	XP_002275373.1	VIT_213s0067g03130	Vitvi13g00189.t01	Vitvi13g00189_t001	PREDICTED: WRKY transcription factor 55 [Vitis vinifera]
VAG0118231	Chr13:21868057-21869747	1.06586	2.723	1.35318	0.0023	0.00444044	yes	up-regulated	XP_002279540.2	VIT_213s0019g00420	Vitvi13g01951.t01	Vitvi13g04075_t001	PREDICTED: F-box protein At2g39490 [Vitis vinifera]_x0001_CAN68497.1 hypothetical protein VITISV_041096 [Vitis vinifera]_x0001_CBI31727.3 unnamed protein product, partial [Vitis vinifera]
VAG0118232	Chr13:21882630-21891263	2.5334	11.4197	2.17238	5e-05	0.000119159	yes	up-regulated	AIK66517.1	VIT_213s0019g00330	N/A	N/A	putative aquaporin [Vitis vinifera]_x0001_AQY15180.1 aquaporin TIP1;1 [Vitis quinquangularis]
VAG0118239	Chr13:21903980-21905389	17.3404	69.0828	1.99419	5e-05	0.000119159	yes	up-regulated	AAF78757.1	VIT_213s0019g00330	Vitvi13g00255.t01	Vitvi13g00255_t001	putative aquaporin TIP3 [Vitis cinerea var. helleri x Vitis rupestris]
VAG0118265	Chr13:22156191-22160307	94.0927	44.2356	-1.08887	5e-05	0.000119159	yes	down-regulated	XP_010658590.1	VIT_213s0019g00840	Vitvi13g01308.t01	N/A	PREDICTED: UDP-glucuronic acid decarboxylase 5 [Vitis vinifera]_x0001_XP_010658591.1 PREDICTED: UDP-glucuronic acid decarboxylase 5 [Vitis vinifera]_x0001_XP_010658592.1 PREDICTED: UDP-glucuronic acid decarboxylase 5 [Vitis vinifera]_x0001_XP_019079959.1 PREDICTED: UDP-glucuronic acid decarboxylase 5 [Vitis vinifera]_x0001_CAN65700.1 hypothetical protein VITISV_010481 [Vitis vinifera]_x0001_CBI31…
VAG0118266	Chr13:22164112-22170981	1.76001	4.08245	1.21385	0.00835	0.0145087	yes	up-regulated	CAN74951.1	VIT_213s0019g00860	Vitvi05g00525.t01	Vitvi00g04645_t001	hypothetical protein VITISV_030567, partial [Vitis vinifera]
VAG0118279	Chr13:22283720-22291385	0.33514	3.73463	3.47813	0.005	0.00905391	yes	up-regulated	XP_003633476.1	VIT_213s0019g01360	Vitvi13g01972.t01	Vitvi13g01972_t001	PREDICTED: uncharacterized protein LOC100854071 [Vitis vinifera]
VAG0118297	Chr13:22544872-22550210	0.180721	2.00116	3.469	0.0195	0.0315611	yes	up-regulated	CAN84045.1	VIT_213s0019g01360	N/A	N/A	hypothetical protein VITISV_019433 [Vitis vinifera]
VAG0118301	Chr13:22585155-22586031	0.827555	18.0835	4.44967	0.0001	0.00023149	yes	up-regulated	XP_010658571.1	VIT_213s0019g01360	Vitvi13g01981.t01	Vitvi13g01981_t001	PREDICTED: uncharacterized protein LOC104881135 [Vitis vinifera]
VAG0118306	Chr13:22640344-22641863	27.6261	2.44884	-3.49586	5e-05	0.000119159	yes	down-regulated	XP_002283358.1	VIT_213s0019g01650	Vitvi13g00309.t01	Vitvi13g00309_t001	PREDICTED: expansin-A4 [Vitis vinifera]_x0001_CBI31662.3 unnamed protein product, partial [Vitis vinifera]
VAG0118329	Chr13:22860420-22862460	14.7126	3.19974	-2.20102	5e-05	0.000119159	yes	down-regulated	XP_002282979.1	VIT_213s0019g02050	Vitvi06g00513.t01	Vitvi13g01328_t001	PREDICTED: ribulose bisphosphate carboxylase/oxygenase activase, chloroplastic [Vitis vinifera]_x0001_XP_010658538.1 PREDICTED: ribulose bisphosphate carboxylase/oxygenase activase, chloroplastic [Vitis vinifera]
VAG0118345	Chr13:23020005-23020319	37.2915	98.4051	1.39989	0.0277	0.0433707	yes	up-regulated	XP_002282703.1	N/A	N/A	N/A	PREDICTED: protein phosphatase 2C 37 [Vitis vinifera]
VAG0118422	Chr13:23886811-23892415	0.415473	2.68905	2.69427	0.0128	0.0214811	yes	up-regulated	XP_002281394.1	VIT_213s0019g02770	Vitvi13g02017.t01	Vitvi00g04703_t001	PREDICTED: 18.2 kDa class I heat shock protein [Vitis vinifera]
VAG0118432	Chr13:23952075-23953961	10.2788	4.97525	-1.04683	5e-05	0.000119159	yes	down-regulated	XP_002281465.1	VIT_213s0019g02730	Vitvi13g02013.t01	Vitvi13g02013_t001	PREDICTED: uncharacterized protein LOC100256408 [Vitis vinifera]
VAG0118437	Chr13:23988341-23989909	22.6268	8.98681	-1.33215	5e-05	0.000119159	yes	down-regulated	XP_002280528.1	VIT_213s0019g03100	Vitvi13g00487.t01	N/A	PREDICTED: 7-deoxyloganetic acid glucosyltransferase [Vitis vinifera]
VAG0118439	Chr13:24006878-24007640	5.22606	13.6192	1.38185	0.0006	0.00126502	yes	up-regulated	XP_002280821.1	VIT_213s0019g03000	Vitvi13g02021.t01	Vitvi13g04137_t001	PREDICTED: 18.1 kDa class I heat shock protein [Vitis vinifera]
VAG0118544	Chr13:25465227-25466849	7.68388	3.71935	-1.04678	0.00035	0.000761265	yes	down-regulated	XP_002273502.1	VIT_213s0019g04390	Vitvi13g00614.t01	Vitvi13g00614_t001	PREDICTED: GATA transcription factor 8 [Vitis vinifera]
VAG0118550	Chr13:25541347-25545279	1.89021	4.33622	1.19789	5e-05	0.000119159	yes	up-regulated	XP_002272997.1	N/A	Vitvi13g00621.t01	Vitvi13g00621_t001	PREDICTED: synaptotagmin-3 isoform X1 [Vitis vinifera]_x0001_CBI31446.3 unnamed protein product, partial [Vitis vinifera]
VAG0118568	Chr13:25706598-25711868	10.4496	23.0773	1.14303	5e-05	0.000119159	yes	up-regulated	XP_010658387.1	VIT_213s0019g04610	Vitvi08g01009.t01	Vitvi13g00639_t001	PREDICTED: probable receptor-like protein kinase At5g47070 [Vitis vinifera]_x0001_XP_010658388.1 PREDICTED: probable receptor-like protein kinase At5g47070 [Vitis vinifera]
VAG0118579	Chr13:25977641-25980284	7.93525	3.96298	-1.00169	0.01695	0.0277665	yes	down-regulated	XP_002273219.1	VIT_213s0019g04730	N/A	N/A	PREDICTED: glycerol-3-phosphate dehydrogenase SDP6, mitochondrial [Vitis vinifera]
VAG0118583	Chr13:26021065-26025435	1.10366	3.10934	1.49431	0.01605	0.0264144	yes	up-regulated	CBI31422.3	VIT_213s0019g04760	Vitvi13g00658.t01	Vitvi13g00658_t001	unnamed protein product, partial [Vitis vinifera]
VAG0118590	Chr13:26160228-26161089	10.494	25.8542	1.30083	5e-05	0.000119159	yes	up-regulated	CBI31416.3	VIT_213s0019g04880	Vitvi13g00665.t01	Vitvi13g00665_t001	unnamed protein product, partial [Vitis vinifera]
VAG0118592	Chr13:26188376-26201592	57.2424	26.901	-1.08942	5e-05	0.000119159	yes	down-regulated	NP_001268017.1	VIT_213s0019g04910	Vitvi18g03375.t01	Vitvi13g00667_t001	probable pectate lyase 12-like precursor [Vitis vinifera]_x0001_ADU02586.1 pectate lyase-like protein 1 [Vitis vinifera]
VAG0118602	Chr13:26344982-26347727	15.9961	7.55479	-1.08226	5e-05	0.000119159	yes	down-regulated	XP_010658343.1	VIT_213s0019g05130	N/A	N/A	PREDICTED: serine carboxypeptidase-like isoform X4 [Vitis vinifera]_x0001_CBI31399.3 unnamed protein product, partial [Vitis vinifera]
VAG0118607	Chr13:26407863-26412312	40.1041	19.6032	-1.03266	5e-05	0.000119159	yes	down-regulated	XP_010658342.1	VIT_213s0019g05130	N/A	N/A	PREDICTED: serine carboxypeptidase-like isoform X3 [Vitis vinifera]
VAG0118645	Chr13:27113707-27115726	12.273	26.1293	1.09018	5e-05	0.000119159	yes	up-regulated	XP_002262699.1	VIT_213s0074g00110	Vitvi13g00716.t01	Vitvi13g00716_t001	PREDICTED: bark storage protein A [Vitis vinifera]_x0001_CBI40192.3 unnamed protein product, partial [Vitis vinifera]
VAG0118660	Chr13:27534233-27535781	2.92057	1.10607	-1.40081	0.002	0.00389791	yes	down-regulated	CAN65790.1	VIT_213s0074g00390	Vitvi13g00738.t01	Vitvi13g00738_t001	hypothetical protein VITISV_042049 [Vitis vinifera]
VAG0118673	Chr13:27873648-27875653	0.323352	1.84166	2.50983	0.0141	0.0234637	yes	up-regulated	XP_010658710.1	VIT_213s0074g00470	N/A	N/A	PREDICTED: uncharacterized protein LOC100245448 [Vitis vinifera]_x0001_CBI40221.3 unnamed protein product, partial [Vitis vinifera]
VAG0118708	Chr13:28606865-28611179	0.595402	1.62559	1.44903	0.0238	0.0378064	yes	up-regulated	XP_002264646.1	VIT_213s0074g00760	Vitvi13g02104.t01	Vitvi13g02104_t001	PREDICTED: IQ domain-containing protein IQM3 isoform X1 [Vitis vinifera]_x0001_CBI40249.3 unnamed protein product, partial [Vitis vinifera]
VAG0118874	Chr14:975490-976526	29.7413	11.2092	-1.40779	5e-05	0.000119159	yes	down-regulated	CBI39493.3	VIT_214s0060g02430	Vitvi14g02511.t01	Vitvi14g02511_t001	unnamed protein product, partial [Vitis vinifera]
VAG0118912	Chr14:1490196-1491596	12.1009	25.0836	1.05164	0.00355	0.00659959	yes	up-regulated	CAN60820.1	VIT_214s0060g02140	N/A	N/A	hypothetical protein VITISV_033223 [Vitis vinifera]
VAG0118938	Chr14:1689721-1691285	1.70004	4.05905	1.25557	0.00255	0.00488818	yes	up-regulated	XP_002283462.1	N/A	Vitvi14g00152.t01	Vitvi14g00152_t001	PREDICTED: bifunctional epoxide hydrolase 2 isoform X1 [Vitis vinifera]
VAG0118946	Chr14:1777880-1781383	30.2754	65.4388	1.112	5e-05	0.000119159	yes	up-regulated	XP_002283253.1	VIT_214s0060g01750	Vitvi14g00144.t01	Vitvi14g00144_t001	PREDICTED: serine/threonine-protein phosphatase PP1 [Vitis vinifera]
VAG0118949	Chr14:1793117-1794581	30495.2	14187.1	-1.104	5e-05	0.000119159	yes	down-regulated	XP_002283180.1	VIT_214s0060g01720	Vitvi14g00142.t01	Vitvi14g00142_t001	PREDICTED: dormancy-associated protein homolog 3 [Vitis vinifera]_x0001_CBI39550.3 unnamed protein product, partial [Vitis vinifera]
VAG0118961	Chr14:1899253-1910175	0.810695	1.63959	1.01611	0.00065	0.00136353	yes	up-regulated	CAN74504.1	VIT_214s0060g01570	Vitvi14g00127.t01	Vitvi14g00127_t001	hypothetical protein VITISV_015888 [Vitis vinifera]
VAG0118970	Chr14:2012671-2017481	14.9663	41.2368	1.46221	5e-05	0.000119159	yes	up-regulated	CAN82842.1	VIT_214s0060g01470	Vitvi14g00118.t01	Vitvi14g00118_t001	hypothetical protein VITISV_019567 [Vitis vinifera]
VAG0118997	Chr14:2256254-2257139	5.22565	2.59881	-1.00776	0.0053	0.00954946	yes	down-regulated	CAN65138.1	N/A	Vitvi14g02474.t01	Vitvi14g02474_t001	hypothetical protein VITISV_020491 [Vitis vinifera]
VAG0119022	Chr14:2509691-2511400	8.24509	26.3314	1.67518	5e-05	0.000119159	yes	up-regulated	XP_002281369.1	VIT_214s0060g00810	Vitvi14g02458.t01	Vitvi14g02458_t001	PREDICTED: galactinol synthase 2 [Vitis vinifera]_x0001_CBI39626.3 unnamed protein product, partial [Vitis vinifera]
VAG0119024	Chr14:2519633-2521401	13.2929	28.3436	1.09237	5e-05	0.000119159	yes	up-regulated	CAN66209.1	VIT_214s0060g00760	N/A	Vitvi14g00065_t001	hypothetical protein VITISV_035072 [Vitis vinifera]
VAG0119025	Chr14:2529403-2529926	3.58613	16.6086	2.21143	0.002	0.00389791	yes	up-regulated	XP_002281369.1	VIT_214s0060g00810	N/A	N/A	PREDICTED: galactinol synthase 2 [Vitis vinifera]_x0001_CBI39626.3 unnamed protein product, partial [Vitis vinifera]
VAG0119026	Chr14:2530045-2531148	6.92313	21.2424	1.61745	0.0011	0.00223354	yes	up-regulated	CAN66209.1	VIT_214s0060g00760	N/A	N/A	hypothetical protein VITISV_035072 [Vitis vinifera]
VAG0119032	Chr14:2562749-2569675	2.17798	6.41183	1.55775	5e-05	0.000119159	yes	up-regulated	CBI39639.3	VIT_214s0060g00680	Vitvi14g00059.t01	Vitvi14g00059_t001	unnamed protein product, partial [Vitis vinifera]
VAG0119056	Chr14:2783525-2788011	3.11637	10.3108	1.72621	5e-05	0.000119159	yes	up-regulated	CAN62190.1	VIT_207s0005g02440	N/A	N/A	hypothetical protein VITISV_020113 [Vitis vinifera]
VAG0119086	Chr14:3076586-3089854	2.4925	5.90728	1.2449	5e-05	0.000119159	yes	up-regulated	KZM87481.1	VIT_214s0030g00710	Vitvi14g00346.t01	Vitvi14g00346_t001	hypothetical protein DCAR_024615 [Daucus carota subsp. sativus]
VAG0119088	Chr14:3145024-3159529	0.685205	1.9946	1.54149	0.0177	0.0288767	yes	up-regulated	CAN60563.1	VIT_214s0030g00670	N/A	N/A	hypothetical protein VITISV_034026 [Vitis vinifera]
VAG0119234	Chr14:5596979-5610030	1.0177	2.0445	1.00644	5e-05	0.000119159	yes	up-regulated	XP_019080441.1	VIT_215s0045g00710	Vitvi14g02608.t01	Vitvi14g02608_t001	PREDICTED: uncharacterized protein LOC100251264 isoform X9 [Vitis vinifera]
VAG0119241	Chr14:5743188-5744364	12.2711	4.74295	-1.3714	5e-05	0.000119159	yes	down-regulated	XP_010659958.1	VIT_214s0030g01300	Vitvi14g00387.t01	Vitvi14g00387_t001	PREDICTED: uncharacterized protein LOC104881423 [Vitis vinifera]
VAG0119263	Chr14:6018055-6022908	2.52913	6.97757	1.46409	5e-05	0.000119159	yes	up-regulated	CAN71717.1	VIT_214s0030g01560	N/A	N/A	hypothetical protein VITISV_017301 [Vitis vinifera]
VAG0119299	Chr14:6587727-6589400	3.37781	7.76882	1.20161	0.0066	0.0116832	yes	up-regulated	XP_002272890.1	VIT_214s0030g01890	Vitvi14g00438.t01	Vitvi14g00438_t001	PREDICTED: 28 kDa ookinete surface antigen isoform X1 [Vitis vinifera]_x0001_CBI34190.3 unnamed protein product, partial [Vitis vinifera]
VAG0119307	Chr14:6739242-6747477	0.762233	1.92973	1.34009	0.0295	0.0459304	yes	up-regulated	XP_002273125.1	VIT_214s0030g01960	Vitvi14g00446.t01	Vitvi14g00446_t001	PREDICTED: probable aldo-keto reductase 1 isoform X1 [Vitis vinifera]_x0001_CBI34183.3 unnamed protein product, partial [Vitis vinifera]
VAG0119330	Chr14:7214755-7216864	4.71267	12.7749	1.4387	0.0033	0.00616623	yes	up-regulated	XP_019080322.1	N/A	Vitvi14g00468.t01	Vitvi14g00468_t001	PREDICTED: calmodulin [Vitis vinifera]_x0001_CBI34166.3 unnamed protein product, partial [Vitis vinifera]
VAG0119332	Chr14:7250538-7257079	38.7643	98.5106	1.34555	5e-05	0.000119159	yes	up-regulated	XP_002279350.1	VIT_214s0030g02170	Vitvi14g00470.t01	Vitvi14g00470_t001	PREDICTED: uncharacterized protein LOC100265852 [Vitis vinifera]_x0001_CAN78056.1 hypothetical protein VITISV_010933 [Vitis vinifera]_x0001_CBI34164.3 unnamed protein product, partial [Vitis vinifera]
VAG0119351	Chr14:7556250-7556798	61.1004	11.4242	-2.41909	5e-05	0.000119159	yes	down-regulated	AKF40631.1	VIT_214s0081g00050	N/A	N/A	pathogenesis-related protein 4-2 [Vitis pseudoreticulata]
VAG0119354	Chr14:7580904-7581439	537.886	1120.26	1.05846	5e-05	0.000119159	yes	up-regulated	XP_002264720.1	VIT_214s0081g00030	Vitvi14g00487.t01	Vitvi14g00487_t001	PREDICTED: pathogenesis-related protein PR-4 [Vitis vinifera]_x0001_CBI35210.3 unnamed protein product, partial [Vitis vinifera]
VAG0119355	Chr14:7588702-7589916	229.65	44.7432	-2.3597	5e-05	0.000119159	yes	down-regulated	XP_002264647.1	VIT_214s0081g00050	Vitvi14g00488.t01	Vitvi14g00488_t001	PREDICTED: pathogenesis-related protein PR-4 [Vitis vinifera]
VAG0119444	Chr14:10023480-10029822	1.4902	2.99022	1.00475	0.0008	0.00165784	yes	up-regulated	XP_010660198.1	VIT_214s0036g01060	N/A	Vitvi14g04285_t001	PREDICTED: uncharacterized protein LOC100261475 [Vitis vinifera]_x0001_XP_010660199.1 PREDICTED: uncharacterized protein LOC100261475 [Vitis vinifera]_x0001_XP_010660200.1 PREDICTED: uncharacterized protein LOC100261475 [Vitis vinifera]
VAG0119515	Chr14:12176174-12178904	7.14498	15.7559	1.14089	5e-05	0.000119159	yes	up-regulated	XP_002263468.1	VIT_214s0036g01450	N/A	N/A	PREDICTED: uncharacterized protein LOC100263054 [Vitis vinifera]_x0001_CAN61465.1 hypothetical protein VITISV_005001 [Vitis vinifera]
VAG0119564	Chr14:13754677-13781880	2.96009	7.00033	1.24178	0.01475	0.0244503	yes	up-regulated	XP_002264962.1	VIT_214s0006g00430	N/A	N/A	PREDICTED: isoprenylcysteine alpha-carbonyl methylesterase ICME isoform X1 [Vitis vinifera]_x0001_XP_010660297.1 PREDICTED: isoprenylcysteine alpha-carbonyl methylesterase ICME isoform X2 [Vitis vinifera]_x0001_CBI33475.3 unnamed protein product, partial [Vitis vinifera]
VAG0119616	Chr14:16544887-16561469	11.1922	30.7321	1.45725	5e-05	0.000119159	yes	up-regulated	XP_003633718.2	VIT_214s0006g01600	Vitvi14g00971.t01	Vitvi14g00972_t001	PREDICTED: uncharacterized protein LOC100243237 [Vitis vinifera]_x0001_CBI33546.3 unnamed protein product, partial [Vitis vinifera]
VAG0119626	Chr14:16897189-16936650	1.23014	8.77869	2.83519	0.00195	0.00380699	yes	up-regulated	CBI33543.3	VIT_214s0006g01580	N/A	N/A	unnamed protein product, partial [Vitis vinifera]
VAG0119629	Chr14:17118180-17121043	2.41329	4.92983	1.03054	0.00215	0.00417017	yes	up-regulated	XP_002271101.1	VIT_214s0006g01750	Vitvi14g00993.t01	Vitvi14g00994_t001	PREDICTED: uncharacterized protein LOC100253581 isoform X1 [Vitis vinifera]_x0001_XP_019080590.1 PREDICTED: uncharacterized protein LOC100253581 isoform X1 [Vitis vinifera]_x0001_CBI33556.3 unnamed protein product, partial [Vitis vinifera]
VAG0119659	Chr14:17797549-17803748	46.946	21.7856	-1.10763	5e-05	0.000119159	yes	down-regulated	XP_002268383.2	VIT_214s0006g02140	N/A	N/A	PREDICTED: UDP-glycosyltransferase 89A2 [Vitis vinifera]
VAG0119669	Chr14:18074578-18093642	1.7025	9.23084	2.43881	0.00115	0.00232792	yes	up-regulated	XP_002268613.1	N/A	Vitvi14g01037.t01	Vitvi14g01037_t001	PREDICTED: uncharacterized protein LOC100258732 [Vitis vinifera]
VAG0119681	Chr14:18443902-18444778	1.58558	3.8201	1.2686	0.0184	0.0299277	yes	up-regulated	XP_010660384.1	VIT_214s0006g02290	Vitvi14g01067.t01	Vitvi14g01067_t001	PREDICTED: ethylene-responsive transcription factor ERF038-like [Vitis vinifera]
VAG0119706	Chr14:18950602-18956072	10.7083	22.2434	1.05464	5e-05	0.000119159	yes	up-regulated	XP_010660387.1	N/A	Vitvi01g01958.t01	Vitvi14g02866_t001	PREDICTED: uncharacterized protein LOC104881559 [Vitis vinifera]
VAG0119724	Chr14:19448889-19454874	2.94207	1.2351	-1.2522	0.02005	0.0323719	yes	down-regulated	XP_010660404.1	N/A	N/A	N/A	PREDICTED: LEAF RUST 10 DISEASE-RESISTANCE LOCUS RECEPTOR-LIKE PROTEIN KINASE-like 1.4 isoform X3 [Vitis vinifera]
VAG0119734	Chr14:19596837-19605352	4.8542	10.082	1.05448	5e-05	0.000119159	yes	up-regulated	XP_002280570.2	VIT_214s0006g02760	Vitvi14g01162.t01	Vitvi14g01162_t001	PREDICTED: uncharacterized protein LOC100263470 [Vitis vinifera]_x0001_CBI33639.3 unnamed protein product, partial [Vitis vinifera]
VAG0119740	Chr14:19752869-19759664	4.35401	9.96056	1.19388	0.0001	0.00023149	yes	up-regulated	XP_002283944.1	VIT_214s0006g02800	Vitvi14g01176.t01	Vitvi14g01176_t001	PREDICTED: uncharacterized protein LOC100253235 [Vitis vinifera]_x0001_CBI33640.3 unnamed protein product, partial [Vitis vinifera]
VAG0119749	Chr14:19873253-19882889	4.3079	13.7371	1.67301	5e-05	0.000119159	yes	up-regulated	XP_010660426.1	VIT_214s0006g02900	Vitvi14g01187.t01	Vitvi14g01187_t001	PREDICTED: caffeoylshikimate esterase [Vitis vinifera]_x0001_CBI33650.3 unnamed protein product, partial [Vitis vinifera]
VAG0119750	Chr14:19888084-19894575	5.35892	12.4832	1.21997	5e-05	0.000119159	yes	up-regulated	XP_010660426.1	VIT_214s0006g02900	N/A	N/A	PREDICTED: caffeoylshikimate esterase [Vitis vinifera]_x0001_CBI33650.3 unnamed protein product, partial [Vitis vinifera]
VAG0119772	Chr14:20474800-20480849	27.224	59.8304	1.136	0.00965	0.0165727	yes	up-regulated	XP_002283503.1	N/A	Vitvi14g02888.t01	Vitvi14g02889_t001	PREDICTED: uncharacterized protein DDB_G0275933 [Vitis vinifera]_x0001_CBI33671.3 unnamed protein product, partial [Vitis vinifera]
VAG0119802	Chr14:20967221-20983751	19.5209	43.0836	1.14212	5e-05	0.000119159	yes	up-regulated	XP_002268835.1	VIT_209s0054g00980	N/A	N/A	PREDICTED: E3 ubiquitin-protein ligase MARCH1 [Vitis vinifera]_x0001_XP_010655261.1 PREDICTED: E3 ubiquitin-protein ligase MARCH1 [Vitis vinifera]_x0001_CBI18431.3 unnamed protein product, partial [Vitis vinifera]
VAG0119823	Chr14:21321059-21324134	3.25062	0.864126	-1.9114	0.00105	0.00213772	yes	down-regulated	XP_002279300.3	VIT_214s0083g00400	Vitvi14g01272.t01	Vitvi14g01272_t001	PREDICTED: protein trichome birefringence-like 19 [Vitis vinifera]
VAG0119863	Chr14:21992456-22003771	5.56532	15.2175	1.4512	5e-05	0.000119159	yes	up-regulated	XP_002281545.1	VIT_214s0083g01020	Vitvi14g01340.t01	Vitvi14g01340_t001	PREDICTED: ultraviolet-B receptor UVR8 isoform X2 [Vitis vinifera]_x0001_CBI16933.3 unnamed protein product, partial [Vitis vinifera]
VAG0119872	Chr14:22136024-22140582	4.85801	9.77735	1.00908	5e-05	0.000119159	yes	up-regulated	XP_019080789.1	VIT_217s0000g05060	Vitvi14g01358.t01	Vitvi17g00480_t001	PREDICTED: protein COBRA [Vitis vinifera]
VAG0119877	Chr14:22221566-22231390	1.66989	3.35137	1.005	0.01775	0.0289522	yes	up-regulated	XP_003633751.1	VIT_214s0083g01170	N/A	N/A	PREDICTED: solute carrier family 25 member 44 isoform X2 [Vitis vinifera]_x0001_CBI16947.3 unnamed protein product, partial [Vitis vinifera]
VAG0119881	Chr14:22254286-22256896	1.64316	3.36427	1.03382	0.0027	0.00512444	yes	up-regulated	CBI21192.3	VIT_214s0068g00010	Vitvi14g01373.t01	Vitvi14g01373_t001	unnamed protein product, partial [Vitis vinifera]
VAG0119883	Chr14:22279954-22292959	16.0135	34.107	1.09078	5e-05	0.000119159	yes	up-regulated	XP_010660577.1	VIT_214s0068g00070	Vitvi14g02920.t01	Vitvi14g02920_t001	PREDICTED: receptor-like protein kinase FERONIA [Vitis vinifera]
VAG0119892	Chr14:22421592-22428279	8.78046	3.2829	-1.41932	0.00715	0.0125746	yes	down-regulated	unamed	N/A	N/A	N/A	unnamed
VAG0119919	Chr14:22822418-22823751	16.489	6.19524	-1.41227	0.0008	0.00165784	yes	down-regulated	CBI21209.3	VIT_214s0068g00280	Vitvi14g01391.t01	Vitvi14g01391_t001	unnamed protein product, partial [Vitis vinifera]
VAG0119921	Chr14:22836756-22839634	2.58849	5.34091	1.04497	0.0017	0.00334677	yes	up-regulated	CAN77669.1	VIT_214s0068g00300	Vitvi14g01394.t01	Vitvi14g01394_t001	hypothetical protein VITISV_038107 [Vitis vinifera]
VAG0119948	Chr14:23308341-23321144	1.0646	2.15312	1.01612	0.0002	0.000448242	yes	up-regulated	XP_019080672.1	VIT_214s0068g00810	Vitvi14g01436.t01	Vitvi14g01436_t001	PREDICTED: ATP-dependent DNA helicase At3g02060, chloroplastic [Vitis vinifera]
VAG0119957	Chr14:23365034-23366347	0.987678	2.19165	1.14991	0.0121	0.020402	yes	up-regulated	BAB84112.1	VIT_214s0068g00920	Vitvi05g01044.t01	Vitvi14g01449_t001	chalcone synthase [Vitis vinifera]_x0001_AMB19072.1 chalcone synthase [Vitis amurensis]
VAG0119958	Chr14:23399160-23423761	2.85152	5.75154	1.01222	5e-05	0.000119159	yes	up-regulated	CAN73905.1	VIT_214s0068g00940	Vitvi14g01450.t01	Vitvi14g01451_t001	hypothetical protein VITISV_039777 [Vitis vinifera]
VAG0119961	Chr14:23466201-23483759	1.31068	3.04595	1.21658	0.0281	0.043943	yes	up-regulated	XP_002276803.1	N/A	N/A	N/A	PREDICTED: rRNA-processing protein UTP23 homolog [Vitis vinifera]_x0001_CBI21261.3 unnamed protein product, partial [Vitis vinifera]
VAG0119964	Chr14:23512367-23528917	17.4756	46.2038	1.40267	5e-05	0.000119159	yes	up-regulated	XP_002275991.1	VIT_214s0068g01000	Vitvi14g01454.t01	Vitvi14g01454_t001	PREDICTED: uncharacterized protein LOC100241226 [Vitis vinifera]
VAG0119990	Chr14:23777202-23784034	10.189	21.2116	1.05784	5e-05	0.000119159	yes	up-regulated	XP_010660694.1	VIT_214s0068g01300	Vitvi14g01481.t01	Vitvi14g01481_t001	PREDICTED: long chain base biosynthesis protein 2a isoform X1 [Vitis vinifera]
VAG0120001	Chr14:23869636-23873077	11.8457	3.9265	-1.59304	5e-05	0.000119159	yes	down-regulated	XP_010660698.1	VIT_214s0068g01380	Vitvi14g01487.t01	Vitvi14g01487_t001	PREDICTED: zinc finger protein CONSTANS-LIKE 14 isoform X1 [Vitis vinifera]_x0001_ATD87384.1 CONSTANS-like protein 14a [Vitis vinifera]
VAG0120003	Chr14:23875430-23877547	2.90919	7.95378	1.45102	5e-05	0.000119159	yes	up-regulated	XP_002274410.1	VIT_214s0068g01390	Vitvi14g01488.t01	Vitvi14g01488_t001	PREDICTED: BRO1 domain-containing protein BROX homolog isoform X2 [Vitis vinifera]_x0001_CBI21299.3 unnamed protein product, partial [Vitis vinifera]
VAG0120020	Chr14:24053526-24058565	20.7932	8.20324	-1.34184	0.0019	0.00371573	yes	down-regulated	XP_002272852.1	VIT_214s0068g01570	Vitvi14g01507.t01	Vitvi14g01507_t001	PREDICTED: glutaredoxin-C1 [Vitis vinifera]
VAG0120032	Chr14:24151994-24155325	7.23175	22.5833	1.64284	5e-05	0.000119159	yes	up-regulated	XP_002272024.1	VIT_214s0068g01670	Vitvi14g01517.t01	Vitvi14g01517_t001	PREDICTED: ACT domain-containing protein ACR6 isoform X1 [Vitis vinifera]_x0001_CBI21324.3 unnamed protein product, partial [Vitis vinifera]
VAG0120077	Chr14:24567117-24568348	2.94901	0.784739	-1.90995	0.01595	0.0262661	yes	down-regulated	XP_010660764.1	N/A	Vitvi14g01558.t01	Vitvi14g01558_t001	PREDICTED: uncharacterized protein At4g15970-like [Vitis vinifera]
VAG0120081	Chr14:24620885-24622886	1.21895	2.53548	1.05662	0.0049	0.00888918	yes	up-regulated	XP_003635224.1	VIT_214s0171g00040	N/A	N/A	PREDICTED: leucine-rich repeat receptor protein kinase EMS1-like [Vitis vinifera]
VAG0120108	Chr14:24979957-24982182	1.45592	3.12305	1.10103	0.00055	0.00116537	yes	up-regulated	XP_003635305.2	VIT_200s0400g00020	N/A	N/A	PREDICTED: leucine-rich repeat receptor protein kinase EMS1-like, partial [Vitis vinifera]
VAG0120119	Chr14:25077674-25082015	5.32584	11.4527	1.10461	0.0001	0.00023149	yes	up-regulated	CAN68423.1	VIT_214s0171g00220	Vitvi14g01582.t01	Vitvi14g01582_t001	hypothetical protein VITISV_018268 [Vitis vinifera]
VAG0120136	Chr14:25233540-25237111	21.4257	46.4445	1.11617	5e-05	0.000119159	yes	up-regulated	XP_002265308.1	N/A	Vitvi14g01596.t01	Vitvi14g01596_t001	PREDICTED: lysine histidine transporter 1 [Vitis vinifera]_x0001_CBI40080.3 unnamed protein product, partial [Vitis vinifera]
VAG0120157	Chr14:25411320-25422629	33.6812	83.015	1.30143	5e-05	0.000119159	yes	up-regulated	XP_002268329.1	VIT_214s0219g00130	Vitvi14g01624.t01	Vitvi14g01624_t001	PREDICTED: cystinosin homolog [Vitis vinifera]_x0001_CBI17703.3 unnamed protein product, partial [Vitis vinifera]
VAG0120166	Chr14:25479612-25483528	51.8632	110.699	1.09386	5e-05	0.000119159	yes	up-regulated	XP_002269112.1	VIT_214s0219g00250	Vitvi14g01636.t01	Vitvi14g01636_t001	PREDICTED: mitochondrial inner membrane protease ATP23 homolog isoform X2 [Vitis vinifera]_x0001_CBI17714.3 unnamed protein product, partial [Vitis vinifera]
VAG0120196	Chr14:25815662-25817174	21.621	10.6367	-1.02339	5e-05	0.000119159	yes	down-regulated	XP_002271320.2	VIT_214s0066g00250	Vitvi14g01665.t01	Vitvi14g04611_t001	PREDICTED: GDSL esterase/lipase At5g14450 [Vitis vinifera]
VAG0120206	Chr14:25895344-25899699	1.49777	3.039	1.02078	0.00015	0.000341077	yes	up-regulated	XP_002272412.3	VIT_214s0066g00360	Vitvi14g01677.t01	Vitvi14g01677_t001	PREDICTED: uncharacterized CRM domain-containing protein At3g25440, chloroplastic [Vitis vinifera]
VAG0120207	Chr14:25901133-25906985	1.00015	3.47129	1.79526	0.0014	0.00279471	yes	up-regulated	XP_002272446.1	N/A	Vitvi12g00147.t01	Vitvi14g01678_t001	PREDICTED: NAC domain-containing protein 8 isoform X2 [Vitis vinifera]_x0001_CBI34849.3 unnamed protein product, partial [Vitis vinifera]
VAG0120223	Chr14:26050627-26053025	43.2904	20.4354	-1.08298	5e-05	0.000119159	yes	down-regulated	XP_002274411.1	VIT_214s0066g00600	Vitvi06g01635.t01	Vitvi14g03003_t001	PREDICTED: uncharacterized protein LOC100268049 [Vitis vinifera]_x0001_CAN59885.1 hypothetical protein VITISV_026167 [Vitis vinifera]
VAG0120249	Chr14:26321500-26322265	16.8505	34.6438	1.0398	5e-05	0.000119159	yes	up-regulated	XP_002277810.1	VIT_214s0066g01190	Vitvi14g01761.t01	Vitvi14g01761_t001	PREDICTED: uncharacterized protein LOC100254241 [Vitis vinifera]
VAG0120251	Chr14:26337493-26341547	15.6242	77.173	2.30432	5e-05	0.000119159	yes	up-regulated	XP_002277957.1	VIT_214s0066g01210	Vitvi14g01763.t01	Vitvi14g01763_t001	PREDICTED: carbonic anhydrase 2 isoform X1 [Vitis vinifera]_x0001_CBI34917.3 unnamed protein product, partial [Vitis vinifera]
VAG0120269	Chr14:26472366-26474551	2.48115	0.405565	-2.613	0.00925	0.0159422	yes	down-regulated	XP_002274582.1	VIT_214s0066g01420	Vitvi14g01783.t01	Vitvi14g01783_t001	PREDICTED: bidirectional sugar transporter SWEET6b [Vitis vinifera]_x0001_CBI34938.3 unnamed protein product, partial [Vitis vinifera]
VAG0120298	Chr14:26685224-26689191	0.919445	2.71478	1.562	0.0066	0.0116832	yes	up-regulated	CAN82134.1	VIT_214s0066g01710	Vitvi14g01811.t01	Vitvi14g01811_t001	hypothetical protein VITISV_002644 [Vitis vinifera]
VAG0120311	Chr14:26780960-26802451	4.36082	12.1033	1.47273	5e-05	0.000119159	yes	up-regulated	XP_003633808.1	VIT_214s0066g01830	Vitvi14g03030.t01	Vitvi14g04644_t001	PREDICTED: senescence-associated carboxylesterase 101 [Vitis vinifera]
VAG0120313	Chr14:26811875-26814174	10.3474	58.533	2.49998	5e-05	0.000119159	yes	up-regulated	XP_010660963.1	VIT_214s0066g01830	Vitvi14g03032.t01	Vitvi14g03032_t001	PREDICTED: senescence-associated carboxylesterase 101 isoform X1 [Vitis vinifera]
VAG0120330	Chr14:26952387-26953935	1.85226	7.4711	2.01203	5e-05	0.000119159	yes	up-regulated	XP_002280981.1	VIT_214s0066g02040	Vitvi14g01837.t01	Vitvi14g01837_t001	PREDICTED: AAA-ATPase At3g28580 [Vitis vinifera]
VAG0120333	Chr14:26976653-26978233	0.470703	14.2717	4.9222	0.0001	0.00023149	yes	up-regulated	XP_002275823.3	VIT_214s0066g02060	Vitvi14g03042.t01	Vitvi14g03042_t001	PREDICTED: AAA-ATPase ASD, mitochondrial [Vitis vinifera]
VAG0120334	Chr14:26980782-26981592	0.900677	2.92351	1.69862	0.02555	0.0402991	yes	up-regulated	XP_002281222.2	VIT_214s0066g02090	N/A	N/A	PREDICTED: AAA-ATPase ASD, mitochondrial-like isoform X1 [Vitis vinifera]_x0001_XP_010660982.1 PREDICTED: AAA-ATPase ASD, mitochondrial-like isoform X2 [Vitis vinifera]
VAG0120335	Chr14:26984470-26986012	1.55115	3.80503	1.29457	0.0001	0.00023149	yes	up-regulated	XP_019080414.1	VIT_214s0066g02100	Vitvi14g03044.t01	Vitvi14g03044_t001	PREDICTED: AAA-ATPase ASD, mitochondrial [Vitis vinifera]
VAG0120356	Chr14:27167562-27178534	1.54861	3.27667	1.08125	5e-05	0.000119159	yes	up-regulated	XP_002281791.2	VIT_214s0066g02330	Vitvi10g00206.t01	Vitvi16g00833_t001	PREDICTED: paired amphipathic helix protein Sin3-like 2 [Vitis vinifera]
VAG0120358	Chr14:27183254-27186483	22.0627	52.5692	1.25261	5e-05	0.000119159	yes	up-regulated	XP_002281766.1	VIT_201s0026g00980	N/A	N/A	PREDICTED: probable galacturonosyltransferase-like 10 [Vitis vinifera]
VAG0120365	Chr14:27216709-27255136	5.12761	11.0278	1.10478	5e-05	0.000119159	yes	up-regulated	XP_019080826.1	VIT_212s0059g02000	Vitvi14g03050.t01	Vitvi14g03050_t001	PREDICTED: proline-, glutamic acid- and leucine-rich protein 1 [Vitis vinifera]
VAG0120391	Chr14:27516616-27538378	0.404228	5.73563	3.82671	5e-05	0.000119159	yes	up-regulated	XP_019080691.1	VIT_214s0108g00280	Vitvi14g03058.t01	Vitvi14g04662_t001	PREDICTED: probable leucine-rich repeat receptor-like protein kinase At1g35710 isoform X2 [Vitis vinifera]
VAG0120394	Chr14:27570232-27576286	1.93889	4.02241	1.05283	0.00095	0.00194657	yes	up-regulated	XP_002282330.1	VIT_214s0066g02630	Vitvi14g01896.t01	Vitvi14g01896_t001	PREDICTED: protein CLP1 homolog [Vitis vinifera]_x0001_CBI35041.3 unnamed protein product, partial [Vitis vinifera]
VAG0120395	Chr14:27576971-27580513	17.6509	37.1935	1.07531	5e-05	0.000119159	yes	up-regulated	XP_002282375.1	VIT_214s0066g02620	Vitvi14g01895.t01	Vitvi14g01895_t001	PREDICTED: probable RNA 3'-terminal phosphate cyclase-like protein [Vitis vinifera]_x0001_CBI35040.3 unnamed protein product, partial [Vitis vinifera]
VAG0120397	Chr14:27602946-27605201	0.68893	1.84939	1.42462	0.0135	0.0225479	yes	up-regulated	XP_003633850.1	VIT_214s0108g00100	Vitvi14g03060.t01	Vitvi14g03060_t001	PREDICTED: serine carboxypeptidase-like 46 [Vitis vinifera]_x0001_CBI22165.3 unnamed protein product, partial [Vitis vinifera]
VAG0120414	Chr14:27921474-27924335	0.33692	1.57429	2.22422	0.00055	0.00116537	yes	up-regulated	XP_002277606.1	VIT_214s0108g00340	N/A	N/A	PREDICTED: probable leucine-rich repeat receptor-like protein kinase At1g35710 isoform X1 [Vitis vinifera]
VAG0120424	Chr14:28029904-28030856	4.37692	10.8109	1.3045	0.0018	0.00353159	yes	up-regulated	XP_010661048.1	VIT_214s0108g00450	Vitvi14g03078.t01	Vitvi14g03078_t001	PREDICTED: uncharacterized protein LOC100242238 [Vitis vinifera]
VAG0120448	Chr14:28317659-28320091	108.523	46.2907	-1.22921	5e-05	0.000119159	yes	down-regulated	XP_002283533.1	VIT_214s0108g00750	Vitvi10g01457.t01	Vitvi10g01457_t001	PREDICTED: zinc-finger homeodomain protein 9 [Vitis vinifera]
VAG0120456	Chr14:28398320-28400312	5.64682	12.579	1.15551	5e-05	0.000119159	yes	up-regulated	XP_010661071.1	N/A	N/A	N/A	PREDICTED: beta-1,3-galactosyltransferase GALT1 [Vitis vinifera]_x0001_CBI22225.3 unnamed protein product, partial [Vitis vinifera]
VAG0120460	Chr14:28419251-28423921	1.60728	26.6353	4.05065	5e-05	0.000119159	yes	up-regulated	XP_002278445.1	VIT_214s0108g00930	Vitvi14g01967.t01	Vitvi14g01967_t001	PREDICTED: uncharacterized protein LOC100266209 [Vitis vinifera]
VAG0120515	Chr14:28871979-28872784	129.98	305.442	1.2326	0.0012	0.00242282	yes	up-regulated	XP_002279000.1	VIT_214s0108g01480	N/A	N/A	PREDICTED: uncharacterized protein LOC100243877 isoform X2 [Vitis vinifera]_x0001_XP_010661122.1 PREDICTED: uncharacterized protein LOC100243877 isoform X1 [Vitis vinifera]_x0001_CAN69515.1 hypothetical protein VITISV_009952 [Vitis vinifera]
VAG0120567	Chr15:519681-527741	2.36287	0.734614	-1.68548	0.01025	0.0175158	yes	down-regulated	XP_002272417.2	VIT_215s0046g03410	Vitvi15g01174.t01	Vitvi15g01174_t001	PREDICTED: putative threonine aspartase [Vitis vinifera]_x0001_CBI40309.3 unnamed protein product, partial [Vitis vinifera]
VAG0120599	Chr15:1094509-1100628	7.12345	14.4507	1.0205	5e-05	0.000119159	yes	up-regulated	XP_010661771.1	VIT_215s0046g02900	Vitvi02g00328.t01	Vitvi02g00328_t001	PREDICTED: probable serine/threonine-protein kinase At5g41260 isoform X1 [Vitis vinifera]
VAG0120623	Chr15:1587175-1588491	98.3243	37.4643	-1.39203	0.00035	0.000761265	yes	down-regulated	XP_003633949.1	N/A	N/A	N/A	PREDICTED: rRNA-processing protein FCF1 homolog [Vitis vinifera]_x0001_XP_002267791.2 PREDICTED: rRNA-processing protein FCF1 homolog [Vitis vinifera]_x0001_XP_002267836.2 PREDICTED: rRNA-processing protein FCF1 homolog [Vitis vinifera]_x0001_XP_010661783.1 PREDICTED: rRNA-processing protein FCF1 homolog [Vitis vinifera]_x0001_XP_010661784.1 PREDICTED: rRNA-processing protein FCF1 homolog [Vitis …
VAG0120670	Chr15:2067144-2070477	9.77533	21.7031	1.15068	5e-05	0.000119159	yes	up-regulated	CAN73362.1	VIT_215s0046g02140	Vitvi15g01086.t01	Vitvi15g01086_t001	hypothetical protein VITISV_006167 [Vitis vinifera]
VAG0120671	Chr15:2071175-2084744	1.98877	5.10664	1.3605	5e-05	0.000119159	yes	up-regulated	XP_010661811.1	VIT_215s0046g02130	Vitvi15g01085.t01	Vitvi15g01085_t001	PREDICTED: E4 SUMO-protein ligase PIAL2 isoform X1 [Vitis vinifera]_x0001_XP_010661814.1 PREDICTED: E4 SUMO-protein ligase PIAL2 isoform X1 [Vitis vinifera]_x0001_XP_010661817.1 PREDICTED: E4 SUMO-protein ligase PIAL2 isoform X1 [Vitis vinifera]_x0001_XP_019081218.1 PREDICTED: E4 SUMO-protein ligase PIAL2 isoform X1 [Vitis vinifera]_x0001_XP_019081219.1 PREDICTED: E4 SUMO-protein ligase PIAL2 iso…
VAG0120673	Chr15:2106038-2107028	100.258	41.9799	-1.25595	5e-05	0.000119159	yes	down-regulated	XP_002277223.1	VIT_215s0046g02110	Vitvi15g01084.t01	Vitvi15g01084_t001	PREDICTED: late embryogenesis abundant protein Lea14-A [Vitis vinifera]_x0001_CAN73360.1 hypothetical protein VITISV_006164 [Vitis vinifera]_x0001_CBI40415.3 unnamed protein product, partial [Vitis vinifera]
VAG0120712	Chr15:2407375-2414702	1.25175	4.33906	1.79344	0.00025	0.000554063	yes	up-regulated	XP_002279076.1	VIT_215s0046g01740	Vitvi15g01052.t01	Vitvi15g01052_t001	PREDICTED: U11/U12 small nuclear ribonucleoprotein 59 kDa protein isoform X1 [Vitis vinifera]_x0001_CBI40446.3 unnamed protein product, partial [Vitis vinifera]
VAG0120745	Chr15:2710955-2714792	6.79509	17.6825	1.37976	5e-05	0.000119159	yes	up-regulated	XP_002279966.2	VIT_215s0046g01440	Vitvi15g01027.t01	Vitvi15g01027_t001	PREDICTED: common plant regulatory factor 1 isoform X1 [Vitis vinifera]_x0001_CBI40468.3 unnamed protein product, partial [Vitis vinifera]
VAG0120765	Chr15:2913390-2917039	10.8233	38.7168	1.83882	5e-05	0.000119159	yes	up-regulated	XP_002281055.1	N/A	Vitvi15g01002.t01	Vitvi15g01002_t001	PREDICTED: transcription factor TRY [Vitis vinifera]_x0001_XP_010661898.1 PREDICTED: transcription factor TRY [Vitis vinifera]_x0001_CAN77791.1 hypothetical protein VITISV_033192 [Vitis vinifera]_x0001_CBI40494.3 unnamed protein product, partial [Vitis vinifera]
VAG0120850	Chr15:4061214-4065793	0.629702	1.77318	1.4936	5e-05	0.000119159	yes	up-regulated	XP_002264585.2	VIT_215s0046g00040	Vitvi15g00925.t01	Vitvi15g00925_t001	PREDICTED: calcium-transporting ATPase, endoplasmic reticulum-type [Vitis vinifera]_x0001_XP_010661979.1 PREDICTED: calcium-transporting ATPase, endoplasmic reticulum-type [Vitis vinifera]
VAG0120852	Chr15:4075538-4076106	5.1154	56.7896	3.47271	5e-05	0.000119159	yes	up-regulated	XP_002267259.1	VIT_215s0046g00070	Vitvi15g00928.t01	Vitvi15g00928_t001	PREDICTED: calcium-binding protein KIC [Vitis vinifera]
VAG0120860	Chr15:4135779-4140111	0.977198	2.03932	1.06137	0.0009	0.00185043	yes	up-regulated	XP_019081297.1	VIT_215s0046g00160	Vitvi07g03096.t01	Vitvi15g04532_t001	PREDICTED: WD repeat-containing protein YMR102C [Vitis vinifera]
VAG0120861	Chr15:4144404-4145352	3.96676	22.8785	2.52796	5e-05	0.000119159	yes	up-regulated	NP_001268160.1	VIT_215s0046g00170	Vitvi15g00938.t01	Vitvi15g00938_t001	MYBPA1 protein [Vitis vinifera]_x0001_CAJ90831.1 MYBPA1 protein [Vitis vinifera]
VAG0120883	Chr15:4298926-4300190	3.9049	8.75055	1.16409	0.00115	0.00232792	yes	up-regulated	CBI40560.3	VIT_215s0046g00350	Vitvi15g00951.t01	Vitvi15g00951_t001	unnamed protein product, partial [Vitis vinifera]
VAG0120886	Chr15:4336262-4337110	24.8956	79.2891	1.67123	5e-05	0.000119159	yes	up-regulated	XP_002262950.3	VIT_215s0048g02870	Vitvi15g00912.t01	Vitvi15g00912_t001	PREDICTED: homeobox-leucine zipper protein ATHB-12 [Vitis vinifera]
VAG0120916	Chr15:4658646-4659953	128.289	46.6937	-1.4581	5e-05	0.000119159	yes	down-regulated	CAN75451.1	VIT_215s0048g02500	Vitvi15g01549.t01	Vitvi15g01549_t001	hypothetical protein VITISV_028013 [Vitis vinifera]
VAG0120934	Chr15:4826229-4828818	0.149912	1.92381	3.68178	0.0027	0.00512444	yes	up-regulated	XP_010661529.1	VIT_202s0025g03020	Vitvi15g01543.t01	Vitvi15g01543_t001	PREDICTED: protein NTM1-like 9 isoform X1 [Vitis vinifera]_x0001_XP_019081130.1 PREDICTED: protein NTM1-like 9 isoform X1 [Vitis vinifera]
VAG0120935	Chr15:4830756-4838106	3.48355	12.4467	1.83713	5e-05	0.000119159	yes	up-regulated	XP_010661527.1	N/A	Vitvi15g01541.t01	Vitvi15g01541_t001	PREDICTED: protein NTM1-like 9 isoform X4 [Vitis vinifera]
VAG0120937	Chr15:4844173-4851900	10.5154	22.8341	1.11869	5e-05	0.000119159	yes	up-regulated	XP_010661535.1	VIT_216s0098g00750	Vitvi15g00859.t01	Vitvi15g00859_t001	PREDICTED: protein NTM1-like 9 isoform X2 [Vitis vinifera]
VAG0120944	Chr15:4890425-4895228	0.521083	2.07517	1.99364	0.02055	0.0331077	yes	up-regulated	XP_002270341.1	VIT_215s0048g02190	Vitvi15g00854.t01	Vitvi15g00854_t001.1.6037826c	PREDICTED: probable plastid-lipid-associated protein 10, chloroplastic [Vitis vinifera]_x0001_XP_019081176.1 PREDICTED: probable plastid-lipid-associated protein 10, chloroplastic [Vitis vinifera]_x0001_CBI38749.3 unnamed protein product, partial [Vitis vinifera]
VAG0120975	Chr15:5300486-5301737	3.07153	1.38908	-1.14483	0.00885	0.0153083	yes	down-regulated	BAJ34929.1	VIT_215s0048g01750	Vitvi15g00816.t01	Vitvi15g00816_t001	fasciclin-like arabinogalactan protein [Vitis hybrid cultivar]
VAG0121003	Chr15:5825248-5839423	3.72457	1.50121	-1.31095	0.01705	0.0279131	yes	down-regulated	NP_001268111.1	VIT_215s0048g01270	Vitvi15g00776.t01	Vitvi15g00776_t001	MADS-box protein 3 [Vitis vinifera]_x0001_AAM21343.1 MADS-box protein 3 [Vitis vinifera]_x0001_CBI38823.3 unnamed protein product, partial [Vitis vinifera]
VAG0121007	Chr15:5898821-5899504	16.8723	7.79766	-1.11355	0.0001	0.00023149	yes	down-regulated	XP_002272563.1	VIT_215s0048g01220	N/A	N/A	PREDICTED: CRS2-associated factor 1, mitochondrial [Vitis vinifera]_x0001_CBI38828.3 unnamed protein product, partial [Vitis vinifera]
VAG0121060	Chr15:6536294-6549041	2.50456	8.89932	1.82914	5e-05	0.000119159	yes	up-regulated	XP_003633921.2	VIT_215s0048g00630	Vitvi15g00714.t01	Vitvi15g00714_t001	PREDICTED: putative lipid-binding protein At4g00165 [Vitis vinifera]
VAG0121064	Chr15:6624559-6627053	85.4435	36.7209	-1.21837	5e-05	0.000119159	yes	down-regulated	XP_002280334.1	VIT_215s0048g00550	Vitvi15g00708.t01	Vitvi15g00708_t001	PREDICTED: axial regulator YABBY 1 isoform X2 [Vitis vinifera]_x0001_CBI38884.3 unnamed protein product, partial [Vitis vinifera]
VAG0121068	Chr15:6686372-6688718	1.90019	0.900034	-1.07809	0.00945	0.0162558	yes	down-regulated	XP_010661658.1	VIT_215s0048g00500	Vitvi15g00703.t01	Vitvi15g00703_t001	PREDICTED: probable pectinesterase/pectinesterase inhibitor 36 isoform X1 [Vitis vinifera]_x0001_CBI38889.3 unnamed protein product, partial [Vitis vinifera]
VAG0121091	Chr15:6971051-6977472	10.8648	5.07939	-1.09693	5e-05	0.000119159	yes	down-regulated	XP_019081194.1	VIT_215s0048g00300	Vitvi15g01488.t01	Vitvi15g01488_t001	PREDICTED: tRNA 2'-phosphotransferase 1 isoform X1 [Vitis vinifera]_x0001_CBI38906.3 unnamed protein product, partial [Vitis vinifera]
VAG0121117	Chr15:7360167-7363697	1.67309	4.022	1.2654	0.00075	0.00156025	yes	up-regulated	XP_010661328.1	VIT_215s0021g02410	Vitvi15g00628.t01	Vitvi15g00628_t001	PREDICTED: malate dehydrogenase, cytoplasmic isoform X1 [Vitis vinifera]
VAG0121118	Chr15:7367734-7368586	2.2167	0.895033	-1.3084	0.03045	0.0472647	yes	down-regulated	XP_019081277.1	N/A	Vitvi15g01466.t01	Vitvi15g04388_t001	PREDICTED: uncharacterized protein LOC104881796 [Vitis vinifera]
VAG0121121	Chr15:7401225-7401663	6.33918	19.0315	1.58602	0.02415	0.038275	yes	up-regulated	XP_019081277.1	N/A	N/A	N/A	PREDICTED: uncharacterized protein LOC104881796 [Vitis vinifera]
VAG0121149	Chr15:7872891-7877858	9.13145	18.6358	1.02916	5e-05	0.000119159	yes	up-regulated	XP_002277999.1	VIT_215s0021g02520	Vitvi15g01469.t01	Vitvi15g01469_t001	PREDICTED: uncharacterized protein LOC100266783 [Vitis vinifera]_x0001_CBI16597.3 unnamed protein product, partial [Vitis vinifera]
VAG0121156	Chr15:8019614-8022871	5.88763	2.77327	-1.0861	5e-05	0.000119159	yes	down-regulated	XP_002275629.2	VIT_215s0021g02690	Vitvi15g00642.t01	Vitvi15g00642_t001	PREDICTED: transcription factor UNE10 [Vitis vinifera]
VAG0121159	Chr15:8066754-8067837	8.66189	18.0685	1.06072	5e-05	0.000119159	yes	up-regulated	XP_002278670.1	VIT_215s0021g02720	Vitvi15g01472.t01	Vitvi15g01472_t001	PREDICTED: zinc finger protein ZAT4 [Vitis vinifera]
VAG0121201	Chr15:9644148-9654062	144.637	304.735	1.07512	5e-05	0.000119159	yes	up-regulated	XP_002263322.1	N/A	Vitvi15g00373.t01	Vitvi15g00890_t001	PREDICTED: UMP-CMP kinase 3 [Vitis vinifera]_x0001_XP_003633878.1 PREDICTED: UMP-CMP kinase 3 [Vitis vinifera]_x0001_CBI38106.3 unnamed protein product, partial [Vitis vinifera]
VAG0121240	Chr15:11295343-11310741	2.04207	0.575816	-1.82635	0.006	0.0107014	yes	down-regulated	CBI16745.3	VIT_215s0021g00270	Vitvi15g00431.t01	Vitvi15g00431_t001	unnamed protein product, partial [Vitis vinifera]
VAG0121247	Chr15:11498239-11518697	3.10674	7.08371	1.1891	5e-05	0.000119159	yes	up-regulated	XP_002265039.1	VIT_215s0021g00430	Vitvi15g00440.t01	Vitvi15g00440_t001	PREDICTED: protoheme IX farnesyltransferase, mitochondrial [Vitis vinifera]_x0001_CBI16735.3 unnamed protein product, partial [Vitis vinifera]
VAG0121268	Chr15:11894544-11941277	18.2275	42.4792	1.22064	5e-05	0.000119159	yes	up-regulated	XP_010661244.1	VIT_215s0045g00620	Vitvi15g01350.t01	Vitvi15g01350_t001	PREDICTED: uncharacterized protein LOC100262416 isoform X1 [Vitis vinifera]_x0001_XP_010661245.1 PREDICTED: uncharacterized protein LOC100262416 isoform X1 [Vitis vinifera]
VAG0121269	Chr15:11950467-11971773	4.56792	9.92438	1.11944	0.0001	0.00023149	yes	up-regulated	XP_010661244.1	N/A	N/A	N/A	PREDICTED: uncharacterized protein LOC100262416 isoform X1 [Vitis vinifera]_x0001_XP_010661245.1 PREDICTED: uncharacterized protein LOC100262416 isoform X1 [Vitis vinifera]
VAG0121303	Chr15:12722667-12729182	4.39081	19.0106	2.11424	0.00305	0.00573344	yes	up-regulated	ONI22222.1	N/A	N/A	N/A	hypothetical protein PRUPE_2G115200 [Prunus persica]
VAG0121306	Chr15:12764093-12765008	6.91555	2.78363	-1.31288	0.00035	0.000761265	yes	down-regulated	XP_010661433.1	VIT_215s0021g00650	N/A	N/A	PREDICTED: probable purine permease 11 isoform X2 [Vitis vinifera]
VAG0121352	Chr15:13773759-13781609	3.17498	8.01406	1.33578	5e-05	0.000119159	yes	up-regulated	XP_002270460.2	N/A	Vitvi15g00534.t01	Vitvi15g01422_t001	PREDICTED: uncharacterized protein LOC100264971 [Vitis vinifera]
VAG0121391	Chr15:14739598-14740243	13.0487	5.96137	-1.13019	0.0084	0.014589	yes	down-regulated	XP_002271614.1	N/A	N/A	N/A	PREDICTED: ethylene-responsive transcription factor 2-like [Vitis vinifera]
VAG0121412	Chr15:15233613-15235023	1.26774	3.25679	1.36119	0.00075	0.00156025	yes	up-regulated	XP_002273653.1	N/A	Vitvi15g00597.t01	Vitvi15g00597_t001	PREDICTED: hydroquinone glucosyltransferase [Vitis vinifera]
VAG0121446	Chr15:15890528-15893920	84.5912	254.092	1.58677	5e-05	0.000119159	yes	up-regulated	XP_002265262.1	VIT_215s0107g00550	Vitvi15g00263.t01	Vitvi15g00263_t001	PREDICTED: protein SULFUR DEFICIENCY-INDUCED 2 isoform X1 [Vitis vinifera]_x0001_CBI38220.3 unnamed protein product, partial [Vitis vinifera]
VAG0121461	Chr15:16544951-16556134	1.41881	4.07816	1.52323	0.0085	0.0147487	yes	up-regulated	CBI38205.3	VIT_215s0107g00270	N/A	N/A	unnamed protein product, partial [Vitis vinifera]
VAG0121628	Chr15:21695687-21696432	49.9202	112.023	1.1661	5e-05	0.000119159	yes	up-regulated	XP_002271399.1	N/A	Vitvi15g00018.t01	Vitvi15g00018_t001	PREDICTED: protein PHLOEM PROTEIN 2-LIKE A1 isoform X2 [Vitis vinifera]_x0001_CBI40027.3 unnamed protein product, partial [Vitis vinifera]
VAG0121680	Chr16:622257-623283	13.5498	2.41835	-2.48617	5e-05	0.000119159	yes	down-regulated	XP_002267400.1	VIT_216s0050g02400	Vitvi16g01201.t01	Vitvi16g01201_t001	PREDICTED: ethylene-responsive transcription factor CRF4 [Vitis vinifera]_x0001_CAN74147.1 hypothetical protein VITISV_018946 [Vitis vinifera]
VAG0121691	Chr16:736303-738406	2.29106	5.45644	1.25194	0.00015	0.000341077	yes	up-regulated	AQS95512.1	VIT_216s0050g02510	Vitvi16g01213.t01	Vitvi16g01213_t001	WRKY transcription factor 52 [Vitis quinquangularis]
VAG0121745	Chr16:1939807-1950698	1.7299	0.803492	-1.10634	0.0241	0.0382028	yes	down-regulated	XP_010662993.1	N/A	Vitvi16g01275.t01	Vitvi16g02040_t001	PREDICTED: rust resistance kinase Lr10 isoform X1 [Vitis vinifera]
VAG0121747	Chr16:1961210-1963657	4.12052	10.0875	1.29167	5e-05	0.000119159	yes	up-regulated	CBI23148.3	VIT_216s0098g00250	Vitvi16g01279.t01	Vitvi16g01279_t001	unnamed protein product, partial [Vitis vinifera]
VAG0121805	Chr16:2494920-2499079	2.82855	24.4088	3.10927	5e-05	0.000119159	yes	up-regulated	NP_001267994.1	VIT_216s0098g00860	N/A	N/A	uncharacterized protein LOC100854106 [Vitis vinifera]_x0001_CAN76696.1 hypothetical protein VITISV_035675 [Vitis vinifera]_x0001_CBI23094.3 unnamed protein product, partial [Vitis vinifera]_x0001_AGQ42622.1 2ODDlike2 [Vitis vinifera]
VAG0121811	Chr16:2533465-2537698	4.34647	25.8996	2.57502	0.0191	0.0309637	yes	up-regulated	CAN73792.1	N/A	N/A	N/A	hypothetical protein VITISV_034893 [Vitis vinifera]
VAG0121818	Chr16:2587648-2589479	0.698507	11.5866	4.05204	0.00015	0.000341077	yes	up-regulated	CBI23085.3	VIT_216s0098g00970	N/A	N/A	unnamed protein product, partial [Vitis vinifera]
VAG0121859	Chr16:2935082-2939979	4.46306	10.1165	1.1806	5e-05	0.000119159	yes	up-regulated	XP_019081728.1	N/A	Vitvi16g01386.t01	Vitvi16g01386_t001	PREDICTED: exonuclease mut-7 homolog [Vitis vinifera]
VAG0121867	Chr16:3015257-3018988	12.1762	31.2969	1.36195	5e-05	0.000119159	yes	up-regulated	XP_002276268.2	N/A	Vitvi16g01391.t01	Vitvi16g01391_t001	PREDICTED: luminal-binding protein 5 isoform X2 [Vitis vinifera]
VAG0121899	Chr16:3319607-3327644	4.75623	11.6348	1.29056	5e-05	0.000119159	yes	up-regulated	XP_010662653.1	VIT_216s0050g01850	Vitvi16g01163.t01	Vitvi16g01163_t001	PREDICTED: nuclear valosin-containing protein-like [Vitis vinifera]_x0001_XP_019081663.1 PREDICTED: nuclear valosin-containing protein-like [Vitis vinifera]_x0001_XP_019081664.1 PREDICTED: nuclear valosin-containing protein-like [Vitis vinifera]_x0001_XP_019081665.1 PREDICTED: nuclear valosin-containing protein-like [Vitis vinifera]_x0001_CBI22603.3 unnamed protein product, partial [Vitis vinifer…
VAG0121900	Chr16:3333953-3339599	3.92847	14.1601	1.8498	5e-05	0.000119159	yes	up-regulated	XP_010662651.1	VIT_216s0050g01840	Vitvi16g01958.t01	Vitvi16g01958_t001	PREDICTED: cell division control protein 48 isoform X1 [Vitis vinifera]
VAG0121904	Chr16:3362493-3363579	1.43808	4.31896	1.58654	0.00595	0.0106206	yes	up-regulated	XP_002275506.2	VIT_216s0050g01780	N/A	Vitvi16g04397_t001	PREDICTED: probable membrane-associated kinase regulator 2 [Vitis vinifera]
VAG0121916	Chr16:3585031-3586465	2.27917	4.63188	1.02309	5e-05	0.000119159	yes	up-regulated	XP_019081383.1	VIT_216s0050g01660	Vitvi16g01149.t01	Vitvi16g01149_t001	PREDICTED: UDP-glycosyltransferase 88B1 [Vitis vinifera]_x0001_CBI22615.3 unnamed protein product, partial [Vitis vinifera]
VAG0121927	Chr16:3704677-3706111	0.463693	7.67909	4.04969	0.0002	0.000448242	yes	up-regulated	XP_003634093.1	VIT_216s0050g01590	N/A	N/A	PREDICTED: UDP-glycosyltransferase 88A1-like [Vitis vinifera]
VAG0121956	Chr16:4006778-4007306	119.864	457.501	1.93238	5e-05	0.000119159	yes	up-regulated	XP_002274512.1	N/A	N/A	N/A	PREDICTED: heavy metal-associated isoprenylated plant protein 39 [Vitis vinifera]_x0001_CBI22644.3 unnamed protein product, partial [Vitis vinifera]
VAG0121957	Chr16:4011569-4012348	344.066	49.2778	-2.80368	0.0002	0.000448242	yes	down-regulated	CBI22645.3	N/A	Vitvi16g01111.t01	N/A	unnamed protein product, partial [Vitis vinifera]
VAG0121959	Chr16:4023272-4024368	676.948	1430.13	1.07903	5e-05	0.000119159	yes	up-regulated	CBI22643.3	N/A	N/A	Vitvi16g01926_t001	unnamed protein product, partial [Vitis vinifera]
VAG0122055	Chr16:5367271-5374589	0.462655	2.29077	2.30782	0.0041	0.00754245	yes	up-regulated	CBI22723.3	VIT_216s0050g00410	Vitvi12g00818.t01	N/A	unnamed protein product, partial [Vitis vinifera]
VAG0122058	Chr16:5394803-5396586	65.4371	17.0158	-1.94323	5e-05	0.000119159	yes	down-regulated	XP_002267380.1	N/A	Vitvi02g00340.t01	Vitvi16g01029_t001	PREDICTED: tubulin beta-1 chain [Vitis vinifera]
VAG0122062	Chr16:5457994-5459026	60.6057	30.2953	-1.00036	5e-05	0.000119159	yes	down-regulated	XP_017224800.1	N/A	N/A	N/A	PREDICTED: tubulin beta-2 chain-like [Daucus carota subsp. sativus]
VAG0122068	Chr16:5528849-5529689	28.4915	82.0407	1.52581	5e-05	0.000119159	yes	up-regulated	XP_002267610.1	VIT_216s0050g00400	Vitvi16g01037.t01	Vitvi16g04365_t001	PREDICTED: uncharacterized protein LOC100251502 [Vitis vinifera]_x0001_CBI22724.3 unnamed protein product, partial [Vitis vinifera]
VAG0122072	Chr16:5601183-5602997	0.546168	2.28617	2.06552	0.00085	0.0017546	yes	up-regulated	XP_019081526.1	VIT_216s0050g00200	Vitvi16g00636.t01	Vitvi16g01894_t001	PREDICTED: LRR receptor-like serine/threonine-protein kinase GSO2 [Vitis vinifera]
VAG0122132	Chr16:6441307-6442261	5.96526	2.4494	-1.28416	0.00045	0.000964348	yes	down-regulated	AFN21501.1	VIT_216s0100g01110	N/A	N/A	stilbene synthase [Vitis pseudoreticulata]
VAG0122134	Chr16:6470801-6476479	5.94524	2.78899	-1.09199	5e-05	0.000119159	yes	down-regulated	AFM56664.1	VIT_216s0100g01110	N/A	N/A	stilbene synthase [Vitis quinquangularis]_x0001_AFN21515.1 stilbene synthase [Vitis pseudoreticulata]_x0001_AFN21522.1 stilbene synthase [Vitis pseudoreticulata]
VAG0122137	Chr16:6501922-6503461	3.43748	7.54559	1.13428	0.00015	0.000341077	yes	up-regulated	AFM56664.1	VIT_216s0100g01110	N/A	Vitvi16g04345_t001	stilbene synthase [Vitis quinquangularis]_x0001_AFN21515.1 stilbene synthase [Vitis pseudoreticulata]_x0001_AFN21522.1 stilbene synthase [Vitis pseudoreticulata]
VAG0122142	Chr16:6561419-6565851	3.86712	1.79937	-1.10377	0.0006	0.00126502	yes	down-regulated	AFM56667.1	VIT_216s0100g01110	N/A	N/A	stilbene synthase [Vitis quinquangularis]
VAG0122144	Chr16:6578224-6579611	1.89614	4.51801	1.25262	0.00025	0.000554063	yes	up-regulated	XP_002264989.1	VIT_216s0100g01110	Vitvi16g00995.t01	Vitvi16g04351_t001	PREDICTED: stilbene synthase 4 [Vitis vinifera]
VAG0122149	Chr16:6629285-6630655	0.874115	2.34986	1.42668	0.0135	0.0225479	yes	up-regulated	XP_003634075.1	VIT_216s0100g01110	Vitvi16g01460.t01	N/A	PREDICTED: stilbene synthase 4-like [Vitis vinifera]
VAG0122180	Chr16:7096965-7098570	4.17229	1.4111	-1.56402	5e-05	0.000119159	yes	down-regulated	XP_002274808.1	VIT_216s0100g00460	Vitvi11g00259.t01	Vitvi16g00951_t001	PREDICTED: protein DETOXIFICATION 49 [Vitis vinifera]
VAG0122185	Chr16:7197571-7216681	14.2581	3.40257	-2.06708	5e-05	0.000119159	yes	down-regulated	XP_002280097.1	VIT_216s0100g00380	Vitvi16g00941.t01	Vitvi00g04528_t001	PREDICTED: dehydration-responsive element-binding protein 1B isoform X1 [Vitis vinifera]_x0001_ABE96792.1 CBF4 transcription factor [Vitis vinifera]_x0001_BAF95879.1 CBF4 transcription factor [Vitis hybrid cultivar]_x0001_AIL00759.1 C-repeat binding factor 4 [Vitis labrusca]_x0001_AIL00760.1 C-repeat binding factor 4 [Vitis labrusca]_x0001_AIL00761.1 C-repeat binding factor 4 [Vitis labrusca]_x00…
VAG0122201	Chr16:7380778-7398845	184.753	78.0652	-1.24284	5e-05	0.000119159	yes	down-regulated	KHG27122.1	VIT_216s0100g00290	Vitvi16g01857.t01	Vitvi16g01857_t001	L-idonate 5-dehydrogenase [Gossypium arboreum]
VAG0122292	Chr16:9115669-9121739	3.95096	9.42699	1.25459	5e-05	0.000119159	yes	up-regulated	CBI24517.3	VIT_216s0022g01770	Vitvi16g00831.t01	Vitvi16g00831_t001	unnamed protein product, partial [Vitis vinifera]
VAG0122318	Chr16:9767940-9768942	120.896	54.3661	-1.15299	5e-05	0.000119159	yes	down-regulated	XP_002264723.2	VIT_216s0022g01430	Vitvi16g00793.t01	Vitvi16g00793_t001	PREDICTED: protein EXORDIUM-like 3 [Vitis vinifera]
VAG0122394	Chr16:11485269-11486532	14.059	6.4536	-1.12332	0.01	0.0171216	yes	down-regulated	XP_019077393.1	N/A	N/A	N/A	PREDICTED: uncharacterized protein LOC100252970 isoform X5 [Vitis vinifera]
VAG0122407	Chr16:11748507-11751063	0.717345	7.42202	3.37107	0.0001	0.00023149	yes	up-regulated	XP_010662410.1	VIT_216s0022g00660	Vitvi16g00712.t01	Vitvi16g00712_t001	PREDICTED: trehalose-phosphate phosphatase A [Vitis vinifera]_x0001_XP_010662412.1 PREDICTED: trehalose-phosphate phosphatase A [Vitis vinifera]_x0001_XP_010662413.1 PREDICTED: trehalose-phosphate phosphatase A [Vitis vinifera]_x0001_XP_010662414.1 PREDICTED: trehalose-phosphate phosphatase A [Vitis vinifera]_x0001_CAN71555.1 hypothetical protein VITISV_039552 [Vitis vinifera]_x0001_CBI24586.3 un…
VAG0122431	Chr16:12400036-12444689	5.227	1.87613	-1.47822	0.001	0.00204234	yes	down-regulated	XP_002267934.1	VIT_216s0022g00470	Vitvi16g00673.t01	Vitvi16g00673_t001	PREDICTED: peroxisomal membrane protein 11B [Vitis vinifera]_x0001_CBI24599.3 unnamed protein product, partial [Vitis vinifera]
VAG0122432	Chr16:12448251-12458048	123.696	260.624	1.07517	5e-05	0.000119159	yes	up-regulated	XP_002267975.1	VIT_216s0022g00450	Vitvi16g00672.t01	Vitvi16g00672_t001	PREDICTED: cell number regulator 6 [Vitis vinifera]_x0001_CBI24601.3 unnamed protein product, partial [Vitis vinifera]
VAG0122467	Chr16:13357781-13360291	0.30966	2.01281	2.70046	0.0063	0.0111945	yes	up-regulated	XP_002270042.1	VIT_216s0022g00310	Vitvi16g01541.t01	N/A	PREDICTED: receptor-like protein 12 isoform X1 [Vitis vinifera]
VAG0122554	Chr16:16790764-16791420	43.6589	120.655	1.46654	5e-05	0.000119159	yes	up-regulated	CAN62308.1	N/A	N/A	Vitvi16g04182_t001	hypothetical protein VITISV_029039 [Vitis vinifera]
VAG0122556	Chr16:16820226-16831032	2.4089	5.71853	1.24727	0.0002	0.000448242	yes	up-regulated	XP_002263694.1	VIT_216s0013g02140	Vitvi16g00527.t01	Vitvi16g00527_t001	PREDICTED: uncharacterized protein LOC100260717 [Vitis vinifera]_x0001_CBI38675.3 unnamed protein product, partial [Vitis vinifera]
VAG0122578	Chr16:17555764-17559066	1.36147	29.5303	4.43896	5e-05	0.000119159	yes	up-regulated	XP_002266374.1	N/A	Vitvi16g01701.t01	Vitvi16g01701_t001	PREDICTED: derlin-1.1 [Vitis vinifera]
VAG0122581	Chr16:17654216-17672535	2.3237	5.65853	1.284	5e-05	0.000119159	yes	up-regulated	XP_010662269.1	VIT_216s0013g01750	Vitvi16g00463.t01	Vitvi16g00463_t001	PREDICTED: ceramide kinase [Vitis vinifera]_x0001_CBI38644.3 unnamed protein product, partial [Vitis vinifera]
VAG0122582	Chr16:17699602-17710080	3.12281	8.061	1.36811	5e-05	0.000119159	yes	up-regulated	XP_010662269.1	VIT_216s0013g01750	N/A	N/A	PREDICTED: ceramide kinase [Vitis vinifera]_x0001_CBI38644.3 unnamed protein product, partial [Vitis vinifera]
VAG0122611	Chr16:18614850-18626600	1.65575	5.04379	1.60703	5e-05	0.000119159	yes	up-regulated	XP_010662257.1	VIT_216s0013g01510	Vitvi16g00436.t01	Vitvi16g00436_t001	PREDICTED: WD repeat-containing protein WRAP73 [Vitis vinifera]_x0001_XP_010662258.1 PREDICTED: WD repeat-containing protein WRAP73 [Vitis vinifera]_x0001_CBI38624.3 unnamed protein product, partial [Vitis vinifera]
VAG0122630	Chr16:19726268-19727105	1.95495	4.18857	1.09933	0.01665	0.0273195	yes	up-regulated	XP_003634026.2	VIT_216s0013g01090	N/A	Vitvi16g04137_t001	PREDICTED: ethylene-responsive transcription factor 5-like [Vitis vinifera]
VAG0122695	Chr16:21409626-21410415	1.21508	6.86319	2.49783	0.01975	0.0319273	yes	up-regulated	XP_002281286.1	VIT_216s0013g00590	Vitvi16g00309.t01	Vitvi16g00309_t001	PREDICTED: mavicyanin [Vitis vinifera]_x0001_CBI38573.3 unnamed protein product, partial [Vitis vinifera]
VAG0122707	Chr16:21712867-21739377	4.08884	9.97067	1.286	0.0001	0.00023149	yes	up-regulated	unamed	N/A	N/A	N/A	unnamed
VAG0122734	Chr16:22305211-22306068	4.69102	1.80897	-1.37473	0.0263	0.0413785	yes	down-regulated	ATN29817.1	VIT_216s0013g00220	N/A	N/A	metacaspase-2 [Vitis rupestris]
VAG0122795	Chr16:23548543-23555537	531.262	159.564	-1.73529	5e-05	0.000119159	yes	down-regulated	XP_002274959.1	VIT_216s0039g02550	Vitvi16g00182.t01	Vitvi12g04377_t001	PREDICTED: uncharacterized protein LOC100247770 isoform X1 [Vitis vinifera]
VAG0122871	Chr16:25388334-25406110	23.0355	53.0307	1.20297	5e-05	0.000119159	yes	up-regulated	XP_002277013.1	VIT_216s0039g02000	N/A	N/A	PREDICTED: peptidyl-tRNA hydrolase 2, mitochondrial isoform X1 [Vitis vinifera]_x0001_XP_019081823.1 PREDICTED: peptidyl-tRNA hydrolase 2, mitochondrial isoform X1 [Vitis vinifera]_x0001_CBI26515.3 unnamed protein product, partial [Vitis vinifera]
VAG0122897	Chr16:25862326-25863864	1.92681	5.55507	1.52759	5e-05	0.000119159	yes	up-regulated	XP_002272528.1	VIT_216s0039g01870	Vitvi16g02145.t01	Vitvi04g04372_t001	PREDICTED: rust resistance kinase Lr10-like [Vitis vinifera]
VAG0122969	Chr16:27074819-27075397	6.73986	16.7212	1.31088	0.0008	0.00165784	yes	up-regulated	CAN62033.1	N/A	N/A	N/A	hypothetical protein VITISV_041060 [Vitis vinifera]
VAG0122982	Chr16:27236378-27240916	10.2035	4.76017	-1.09998	5e-05	0.000119159	yes	down-regulated	XP_002271171.1	N/A	N/A	N/A	PREDICTED: putative gamma-glutamylcyclotransferase At3g02910 [Vitis vinifera]
VAG0122995	Chr16:27549195-27562446	1.46427	3.03019	1.04923	5e-05	0.000119159	yes	up-regulated	XP_010662077.1	VIT_216s0039g01390	Vitvi16g00069.t01	Vitvi16g00069_t001	PREDICTED: alanine--tRNA ligase [Vitis vinifera]
VAG0123081	Chr16:28490986-28498510	9.886	22.0965	1.16036	5e-05	0.000119159	yes	up-regulated	XP_003633645.1	VIT_214s0128g00890	N/A	N/A	PREDICTED: sucrose nonfermenting 4-like protein isoform X1 [Vitis vinifera]_x0001_CBI36807.3 unnamed protein product, partial [Vitis vinifera]
VAG0123083	Chr16:28535029-28535809	298.006	89.2954	-1.73868	5e-05	0.000119159	yes	down-regulated	CBI36778.3	N/A	N/A	N/A	unnamed protein product, partial [Vitis vinifera]
VAG0123104	Chr16:28716341-28727252	1.27103	2.60182	1.03352	5e-05	0.000119159	yes	up-regulated	NP_001268178.1	VIT_214s0128g00780	Vitvi06g00164.t01	Vitvi06g04049_t001	lipoxygenase [Vitis vinifera]_x0001_ACZ17392.1 lipoxygenase [Vitis vinifera]
VAG0123131	Chr17:83947-86394	2.11731	4.35184	1.03939	0.00355	0.00659959	yes	up-regulated	CAN73076.1	VIT_217s0000g00200	Vitvi17g00025.t01	Vitvi17g00025_t001	hypothetical protein VITISV_032388 [Vitis vinifera]
VAG0123150	Chr17:286079-287684	2.78786	17.8287	2.67697	5e-05	0.000119159	yes	up-regulated	XP_002284464.1	VIT_217s0000g00430	Vitvi17g00046.t01	Vitvi17g00046_t001	PREDICTED: transcription factor bHLH137 [Vitis vinifera]_x0001_CBI15739.3 unnamed protein product, partial [Vitis vinifera]
VAG0123157	Chr17:353641-354400	63.2511	27.1963	-1.21768	5e-05	0.000119159	yes	down-regulated	A7PHN8.2	VIT_217s0000g00560	Vitvi17g00053.t01	Vitvi17g00053_t001	RecName: Full=CASP-like protein 1F1; Short=VvCASPL1F1_x0001_CBI15732.3 unnamed protein product, partial [Vitis vinifera]
VAG0123215	Chr17:920647-922881	8.37625	4.11313	-1.02607	5e-05	0.000119159	yes	down-regulated	XP_002283867.1	VIT_217s0000g01290	Vitvi17g00103.t01	Vitvi17g00103_t001	PREDICTED: UDP-arabinopyranose mutase 1 isoform X2 [Vitis vinifera]
VAG0123218	Chr17:936601-940772	2.30998	7.43674	1.68679	5e-05	0.000119159	yes	up-regulated	XP_002280125.1	VIT_217s0000g01330	Vitvi17g00105.t01	Vitvi17g00105_t001	PREDICTED: uncharacterized protein LOC100249081 isoform X1 [Vitis vinifera]_x0001_XP_019082096.1 PREDICTED: uncharacterized protein LOC100249081 isoform X1 [Vitis vinifera]_x0001_CBI15673.3 unnamed protein product, partial [Vitis vinifera]
VAG0123231	Chr17:1041388-1042927	0.415432	2.94321	2.82471	0.00205	0.00398862	yes	up-regulated	XP_002279981.1	VIT_217s0000g01490	Vitvi17g00119.t01	Vitvi17g00119_t001	PREDICTED: cytochrome P450 94B3 [Vitis vinifera]
VAG0123268	Chr17:1512356-1517235	22.5214	53.4761	1.2476	5e-05	0.000119159	yes	up-regulated	XP_010656471.2	VIT_211s0016g05770	Vitvi11g00513.t01	Vitvi11g00513_t001	PREDICTED: probable galactinol--sucrose galactosyltransferase 6 isoform X1 [Vitis vinifera]
VAG0123274	Chr17:1600475-1601887	37.7269	16.7976	-1.16734	5e-05	0.000119159	yes	down-regulated	XP_019078713.1	N/A	Vitvi11g00518.t01	Vitvi11g00518_t001	PREDICTED: 36.4 kDa proline-rich protein [Vitis vinifera]
VAG0123277	Chr17:1655334-1658120	0.723454	2.18273	1.59316	0.00305	0.00573344	yes	up-regulated	XP_010656475.1	VIT_211s0016g05870	Vitvi11g01453.t01	Vitvi11g04116_t001	PREDICTED: uncharacterized protein LOC104880668 [Vitis vinifera]
VAG0123328	Chr17:2217113-2232295	2.41396	4.87049	1.01266	0.0032	0.00599258	yes	up-regulated	CBI15579.3	VIT_217s0000g02320	N/A	N/A	unnamed protein product, partial [Vitis vinifera]
VAG0123340	Chr17:2402444-2403697	215.117	82.0004	-1.39142	5e-05	0.000119159	yes	down-regulated	CAN76041.1	VIT_217s0000g02530	Vitvi17g01370.t01	Vitvi17g01370_t001	hypothetical protein VITISV_002168 [Vitis vinifera]
VAG0123341	Chr17:2404600-2424231	3.0569	6.4069	1.06756	5e-05	0.000119159	yes	up-regulated	XP_003634285.1	VIT_217s0000g02540	Vitvi17g00222.t01	Vitvi17g00222_t001	PREDICTED: serine/threonine-protein kinase EDR1 isoform X4 [Vitis vinifera]
VAG0123346	Chr17:2483170-2484601	5.154	2.44084	-1.07832	0.0007	0.00146207	yes	down-regulated	XP_003634199.1	VIT_217s0000g02600	Vitvi17g00228.t01	Vitvi17g00228_t001	PREDICTED: uncharacterized GPI-anchored protein At4g28100 [Vitis vinifera]
VAG0123349	Chr17:2532026-2533128	12.7886	4.52481	-1.49893	0.00155	0.00307024	yes	down-regulated	XP_002281502.1	N/A	Vitvi17g00231.t01	Vitvi17g00231_t001	PREDICTED: transcription repressor MYB6 isoform X1 [Vitis vinifera]_x0001_CAN84078.1 hypothetical protein VITISV_005932 [Vitis vinifera]
VAG0123365	Chr17:2711767-2718893	5.24158	11.1695	1.09149	5e-05	0.000119159	yes	up-regulated	XP_010663657.1	VIT_217s0000g02840	N/A	N/A	PREDICTED: pre-mRNA-splicing factor SPF27 homolog [Vitis vinifera]_x0001_XP_019082243.1 PREDICTED: pre-mRNA-splicing factor SPF27 homolog [Vitis vinifera]
VAG0123385	Chr17:3077505-3092268	1.85443	4.79241	1.36977	0.00725	0.0127356	yes	up-regulated	CBI15506.3	VIT_217s0000g03120	N/A	N/A	unnamed protein product, partial [Vitis vinifera]
VAG0123391	Chr17:3144767-3148201	3.08806	9.59872	1.63614	0.013	0.0217879	yes	up-regulated	XP_010279430.1	N/A	N/A	Vitvi17g04071_t001	PREDICTED: uncharacterized protein LOC104613349 [Nelumbo nucifera]
VAG0123404	Chr17:3254033-3256790	1.93362	6.10911	1.65966	5e-05	0.000119159	yes	up-regulated	XP_010663614.1	VIT_217s0000g03370	Vitvi17g00291.t01	Vitvi17g00291_t001	PREDICTED: protein SAR DEFICIENT 1 [Vitis vinifera]_x0001_CBI15484.3 unnamed protein product, partial [Vitis vinifera]
VAG0123433	Chr17:3515045-3516480	16.5746	38.5986	1.21958	5e-05	0.000119159	yes	up-regulated	XP_002276526.3	VIT_217s0000g03560	Vitvi17g00309.t01	Vitvi17g00309_t001	PREDICTED: transcription factor MYB108 [Vitis vinifera]
VAG0123461	Chr17:3883412-3884762	0.500461	2.21118	2.14348	0.01945	0.0314873	yes	up-regulated	XP_010663577.1	VIT_217s0000g03960	Vitvi17g00347.t01	Vitvi17g00347_t001	PREDICTED: protein PLANT CADMIUM RESISTANCE 6 [Vitis vinifera]_x0001_CBI15431.3 unnamed protein product, partial [Vitis vinifera]
VAG0123464	Chr17:3932365-3933856	3.13323	1.47765	-1.08434	0.0004	0.000862985	yes	down-regulated	XP_002275164.1	VIT_217s0000g03990	Vitvi17g00350.t01	Vitvi17g00350_t001	PREDICTED: protein ASPARTIC PROTEASE IN GUARD CELL 1 [Vitis vinifera]
VAG0123473	Chr17:4052067-4066699	8.36204	17.5738	1.0715	5e-05	0.000119159	yes	up-regulated	XP_002274587.1	VIT_217s0000g04050	Vitvi07g03102.t01	Vitvi17g00359_t001	PREDICTED: uncharacterized protein LOC100252671 [Vitis vinifera]
VAG0123497	Chr17:4483564-4489811	0.796576	1.92454	1.27263	0.02395	0.0379891	yes	up-regulated	XP_003634276.1	VIT_217s0000g04360	Vitvi17g00392.t01	Vitvi17g00392_t001	PREDICTED: wall-associated receptor kinase-like 8 [Vitis vinifera]
VAG0123558	Chr17:5290509-5292031	3.02229	6.61066	1.12915	5e-05	0.000119159	yes	up-regulated	CBI15352.3	VIT_217s0000g04860	Vitvi17g01434.t01	Vitvi17g01434_t001	unnamed protein product, partial [Vitis vinifera]
VAG0123572	Chr17:5456960-5457992	5.93686	1.18052	-2.33028	0.00015	0.000341077	yes	down-regulated	XP_002272968.2	VIT_213s0064g00430	Vitvi05g00601.t01	Vitvi05g00601_t001	PREDICTED: cytosolic sulfotransferase 13-like [Vitis vinifera]
VAG0123578	Chr17:5531612-5548426	1.4113	3.01119	1.09331	0.02325	0.0370106	yes	up-regulated	XP_002264965.2	VIT_217s0000g04970	Vitvi17g00468.t01	Vitvi17g00468_t001	PREDICTED: ADP,ATP carrier protein ER-ANT1 isoform X1 [Vitis vinifera]
VAG0123582	Chr17:5598933-5606376	0.827945	1.79153	1.11359	0.0096	0.0164936	yes	up-regulated	XP_010663469.1	VIT_217s0000g05020	Vitvi17g00473.t01	Vitvi17g04132_t001	PREDICTED: squamosa promoter-binding-like protein 6 isoform X1 [Vitis vinifera]_x0001_XP_010663470.1 PREDICTED: squamosa promoter-binding-like protein 6 isoform X1 [Vitis vinifera]
VAG0123600	Chr17:5776080-5781852	0.810281	1.77916	1.1347	0.00025	0.000554063	yes	up-regulated	XP_002265665.1	VIT_217s0000g05210	Vitvi17g00494.t01	Vitvi17g00494_t001	PREDICTED: protein LONGIFOLIA 1 [Vitis vinifera]_x0001_XP_019082028.1 PREDICTED: protein LONGIFOLIA 1 [Vitis vinifera]
VAG0123619	Chr17:5949548-5954698	24.6504	96.3756	1.96706	5e-05	0.000119159	yes	up-regulated	XP_002267507.1	VIT_217s0000g05360	Vitvi17g01451.t01	Vitvi17g01451_t001	PREDICTED: germin-like protein subfamily T member 2 [Vitis vinifera]
VAG0123648	Chr17:6190862-6193110	0.31471	1.5578	2.30742	0.0176	0.0287293	yes	up-regulated	XP_003634314.2	VIT_217s0000g05690	Vitvi17g00547.t01	Vitvi17g00547_t001	PREDICTED: mitochondrial outer membrane protein porin of 36 kDa isoform X1 [Vitis vinifera]_x0001_CBI15271.3 unnamed protein product, partial [Vitis vinifera]
VAG0123655	Chr17:6252336-6276313	2.13328	4.8568	1.18693	0.00015	0.000341077	yes	up-regulated	XP_002273058.2	VIT_212s0059g01670	Vitvi17g00552.t01	Vitvi17g00552_t001	PREDICTED: nuclear ribonuclease Z [Vitis vinifera]_x0001_CBI15262.3 unnamed protein product, partial [Vitis vinifera]
VAG0123662	Chr17:6344348-6355888	0.949861	2.21505	1.22155	5e-05	0.000119159	yes	up-regulated	XP_002274303.1	N/A	Vitvi07g00809.t01	Vitvi07g00809_t001	PREDICTED: ABC transporter A family member 7 [Vitis vinifera]
VAG0123673	Chr17:6509506-6510371	7.76955	2.6601	-1.54635	0.00015	0.000341077	yes	down-regulated	XP_002268569.1	VIT_217s0000g06020	Vitvi17g00581.t01	Vitvi17g00581_t001	PREDICTED: transcription factor TCP15 [Vitis vinifera]
VAG0123735	Chr17:7086434-7088422	2.76714	1.28174	-1.11029	0.0017	0.00334677	yes	down-regulated	XP_010663338.1	VIT_217s0000g06690	Vitvi17g01479.t01	Vitvi17g04183_t001	PREDICTED: protein WEAK CHLOROPLAST MOVEMENT UNDER BLUE LIGHT 1 isoform X1 [Vitis vinifera]_x0001_XP_010663339.1 PREDICTED: protein WEAK CHLOROPLAST MOVEMENT UNDER BLUE LIGHT 1 isoform X1 [Vitis vinifera]
VAG0123745	Chr17:7199567-7201451	2.72773	5.46144	1.00158	0.0276	0.0432289	yes	up-regulated	XP_019082079.1	VIT_217s0000g06730	Vitvi17g01485.t01	Vitvi17g01485_t001	PREDICTED: zinc finger RNA-binding protein isoform X2 [Vitis vinifera]
VAG0123773	Chr17:7655307-7656862	1.30368	7.49134	2.52263	5e-05	0.000119159	yes	up-regulated	XP_002284355.1	VIT_214s0068g00460	Vitvi17g01493.t01	Vitvi17g04195_t001	PREDICTED: UDP-glycosyltransferase 83A1 isoform X1 [Vitis vinifera]_x0001_BAS68506.1 putative glycosyltransferase [Vitis labrusca x Vitis vinifera]
VAG0123774	Chr17:7661478-7689681	0.162412	1.48759	3.19525	5e-05	0.000119159	yes	up-regulated	CBI15142.3	VIT_214s0068g00460	Vitvi17g01497.t01	Vitvi17g01497_t001	unnamed protein product, partial [Vitis vinifera]
VAG0123798	Chr17:7956722-7958710	9.12704	44.9028	2.29859	5e-05	0.000119159	yes	up-regulated	XP_002280729.1	VIT_217s0000g07370	N/A	N/A	PREDICTED: protein EDS1L-like [Vitis vinifera]
VAG0123802	Chr17:8006227-8008602	1.62712	11.6868	2.84448	0.0016	0.003163	yes	up-regulated	XP_002280729.1	VIT_217s0000g07420	N/A	Vitvi17g04217_t001	PREDICTED: protein EDS1L-like [Vitis vinifera]
VAG0123806	Chr17:8053807-8055794	6.30711	21.54	1.77197	5e-05	0.000119159	yes	up-regulated	CAN73888.1	VIT_217s0000g07370	N/A	N/A	hypothetical protein VITISV_021049 [Vitis vinifera]
VAG0123809	Chr17:8100761-8102749	0.334965	2.21664	2.72629	0.00255	0.00488818	yes	up-regulated	XP_002280729.1	VIT_217s0000g07370	Vitvi17g01515.t01	Vitvi17g01515_t001	PREDICTED: protein EDS1L-like [Vitis vinifera]
VAG0123810	Chr17:8145230-8147217	1.05451	3.54599	1.74962	5e-05	0.000119159	yes	up-regulated	XP_002280729.1	VIT_217s0000g07370	N/A	N/A	PREDICTED: protein EDS1L-like [Vitis vinifera]
VAG0123874	Chr17:8820119-8821141	62.7586	278.89	2.15181	5e-05	0.000119159	yes	up-regulated	CBI15060.3	VIT_217s0000g08000	Vitvi17g00777.t01	Vitvi17g00777_t001	unnamed protein product, partial [Vitis vinifera]
VAG0123882	Chr17:8937224-8939264	1.03643	3.23026	1.64003	5e-05	0.000119159	yes	up-regulated	XP_002279989.1	VIT_217s0000g08080	Vitvi17g00787.t01	Vitvi17g00787_t001	PREDICTED: U-box domain-containing protein 19-like [Vitis vinifera]
VAG0123902	Chr17:9341040-9345047	0.659008	2.18032	1.72617	0.01715	0.0280618	yes	up-regulated	CBI15033.3	N/A	N/A	N/A	unnamed protein product, partial [Vitis vinifera]
VAG0123935	Chr17:9830108-9833185	0.311121	8.57661	4.78486	0.0026	0.00496245	yes	up-regulated	CBI15002.3	VIT_217s0000g08720	Vitvi17g00854.t01	Vitvi17g00854_t001	unnamed protein product, partial [Vitis vinifera]
VAG0123973	Chr17:10455111-10458688	0.769234	2.17142	1.49714	0.0026	0.00496245	yes	up-regulated	XP_002281408.1	VIT_217s0000g08990	Vitvi07g01117.t01	Vitvi17g00889_t001	PREDICTED: tryptophan aminotransferase-related protein 2 [Vitis vinifera]_x0001_CBI14976.3 unnamed protein product, partial [Vitis vinifera]
VAG0123976	Chr17:10495231-10497193	0.975631	2.71121	1.47453	5e-05	0.000119159	yes	up-regulated	XP_002278135.1	VIT_214s0066g00750	Vitvi17g01555.t01	Vitvi17g01555_t001	PREDICTED: probable disease resistance protein At1g58602 [Vitis vinifera]
VAG0124022	Chr17:11333041-11336149	3.88659	10.0695	1.37342	5e-05	0.000119159	yes	up-regulated	XP_002279018.1	VIT_217s0000g09640	N/A	N/A	PREDICTED: E3 ubiquitin-protein ligase RGLG2 [Vitis vinifera]_x0001_XP_010663074.1 PREDICTED: E3 ubiquitin-protein ligase RGLG2 [Vitis vinifera]_x0001_XP_010663075.1 PREDICTED: E3 ubiquitin-protein ligase RGLG2 [Vitis vinifera]_x0001_XP_019082135.1 PREDICTED: E3 ubiquitin-protein ligase RGLG2 [Vitis vinifera]_x0001_CBI14914.3 unnamed protein product, partial [Vitis vinifera]
VAG0124024	Chr17:11366497-11373483	24.5752	11.9194	-1.04389	5e-05	0.000119159	yes	down-regulated	XP_002276527.1	VIT_217s0000g09620	Vitvi17g00953.t01	Vitvi17g00953_t001	PREDICTED: rhodanese-like domain-containing protein 11, chloroplastic isoform X1 [Vitis vinifera]_x0001_CBI14916.3 unnamed protein product, partial [Vitis vinifera]
VAG0124025	Chr17:11375483-11376452	6.28184	12.6615	1.01119	5e-05	0.000119159	yes	up-regulated	XP_002276558.3	VIT_217s0000g09610	N/A	N/A	PREDICTED: cytochrome P450 71A1-like [Vitis vinifera]
VAG0124026	Chr17:11395361-11397817	6.94904	17.7187	1.35039	5e-05	0.000119159	yes	up-regulated	XP_002279018.1	VIT_217s0000g09640	Vitvi17g00954.t01	Vitvi17g00954_t001	PREDICTED: E3 ubiquitin-protein ligase RGLG2 [Vitis vinifera]_x0001_XP_010663074.1 PREDICTED: E3 ubiquitin-protein ligase RGLG2 [Vitis vinifera]_x0001_XP_010663075.1 PREDICTED: E3 ubiquitin-protein ligase RGLG2 [Vitis vinifera]_x0001_XP_019082135.1 PREDICTED: E3 ubiquitin-protein ligase RGLG2 [Vitis vinifera]_x0001_CBI14914.3 unnamed protein product, partial [Vitis vinifera]
VAG0124037	Chr17:11584938-11586837	18.7343	43.1812	1.20472	5e-05	0.000119159	yes	up-regulated	XP_002276125.1	VIT_217s0000g09710	Vitvi17g00964.t01	Vitvi17g00964_t001	PREDICTED: leucine-rich repeat receptor-like serine/threonine/tyrosine-protein kinase SOBIR1 [Vitis vinifera]
VAG0124044	Chr17:11674800-11676360	6.21864	1.73071	-1.84523	5e-05	0.000119159	yes	down-regulated	XP_002278323.2	VIT_217s0000g09770	Vitvi17g00973.t01	Vitvi17g00973_t001	PREDICTED: vignain [Vitis vinifera]
VAG0124104	Chr17:13123873-13131802	0.73325	1.599	1.12479	0.0021	0.00407871	yes	up-regulated	CAN67143.1	VIT_200s0201g00070	Vitvi17g01279.t01	Vitvi17g01279_t001	hypothetical protein VITISV_044254 [Vitis vinifera]
VAG0124156	Chr17:15113128-15131248	4.21153	14.2011	1.75358	5e-05	0.000119159	yes	up-regulated	XP_010663937.1	VIT_217s0053g00810	N/A	N/A	PREDICTED: probable cyclic nucleotide-gated ion channel 20, chloroplastic isoform X1 [Vitis vinifera]_x0001_XP_010663938.1 PREDICTED: probable cyclic nucleotide-gated ion channel 20, chloroplastic isoform X1 [Vitis vinifera]_x0001_CBI35306.3 unnamed protein product, partial [Vitis vinifera]
VAG0124157	Chr17:15143595-15175609	0.941634	3.12518	1.7307	0.01485	0.0245994	yes	up-regulated	XP_019082053.1	N/A	N/A	N/A	PREDICTED: probable cyclic nucleotide-gated ion channel 20, chloroplastic isoform X5 [Vitis vinifera]
VAG0124159	Chr17:15234035-15239661	7.66298	16.6999	1.12386	0.0003	0.000658344	yes	up-regulated	XP_010663941.1	VIT_217s0053g00810	N/A	N/A	PREDICTED: probable cyclic nucleotide-gated ion channel 20, chloroplastic isoform X1 [Vitis vinifera]_x0001_XP_010663942.1 PREDICTED: probable cyclic nucleotide-gated ion channel 20, chloroplastic isoform X1 [Vitis vinifera]_x0001_CBI35308.3 unnamed protein product, partial [Vitis vinifera]
VAG0124208	Chr17:17239688-17244162	51.2144	109.236	1.09283	5e-05	0.000119159	yes	up-regulated	XP_002269277.1	VIT_217s0053g00040	Vitvi17g01148.t01	Vitvi17g01148_t001	PREDICTED: probable metal-nicotianamine transporter YSL7 isoform X1 [Vitis vinifera]
VAG0124225	Chr17:17782662-17787976	0.782241	3.14283	2.00638	5e-05	0.000119159	yes	up-regulated	XP_002266657.1	VIT_217s0053g00380	Vitvi17g01183.t01	Vitvi17g01183_t001	PREDICTED: probable metal-nicotianamine transporter YSL7 [Vitis vinifera]
VAG0124258	Chr18:160314-163420	8.16087	19.3676	1.24685	5e-05	0.000119159	yes	up-regulated	XP_019072369.1	VIT_218s0089g00340	Vitvi18g02358.t01	Vitvi18g02358_t001	PREDICTED: uncharacterized protein slp1 isoform X2 [Vitis vinifera]
VAG0124262	Chr18:280909-281899	11.6107	5.4954	-1.07916	5e-05	0.000119159	yes	down-regulated	XP_019071786.1	VIT_218s0089g00400	Vitvi18g02363.t01	Vitvi18g02363_t001	PREDICTED: probable carboxylesterase 18 isoform X2 [Vitis vinifera]
VAG0124267	Chr18:320482-328740	0.821529	1.87866	1.19332	0.0107	0.0182199	yes	up-regulated	NP_001267857.1	VIT_218s0089g00410	N/A	N/A	sucrose-phosphate synthase 1 [Vitis vinifera]_x0001_AAW82754.1 sucrose-phosphate synthase 1 [Vitis vinifera]
VAG0124270	Chr18:450165-450672	9.84743	4.50938	-1.12682	0.0247	0.0390736	yes	down-regulated	CAN82140.1	VIT_201s0011g03640	N/A	Vitvi18g04755_t001	hypothetical protein VITISV_035548 [Vitis vinifera]
VAG0124451	Chr18:4361527-4363206	2.12276	7.57995	1.83624	0.0187	0.0303717	yes	up-regulated	XP_002275612.1	N/A	N/A	N/A	PREDICTED: phospholipase SGR2 isoform X2 [Vitis vinifera]_x0001_CBI31316.3 unnamed protein product, partial [Vitis vinifera]
VAG0124494	Chr18:5419347-5420023	1.95534	0.441349	-2.14743	0.02805	0.0438711	yes	down-regulated	CBI31208.3	N/A	N/A	N/A	unnamed protein product, partial [Vitis vinifera]
VAG0124513	Chr18:6198883-6206180	1.21853	4.19937	1.78503	0.00505	0.00913672	yes	up-regulated	CAN64140.1	VIT_218s0001g06010	N/A	N/A	hypothetical protein VITISV_012858 [Vitis vinifera]
VAG0124618	Chr18:8599747-8601635	2.7137	1.28137	-1.08257	0.02435	0.0385645	yes	down-regulated	XP_003634577.1	N/A	Vitvi18g02140.t01	Vitvi00g04370_t001	PREDICTED: putative 12-oxophytodienoate reductase 11 [Vitis vinifera]
VAG0124742	Chr18:11735293-11748339	3.21693	7.12352	1.14691	5e-05	0.000119159	yes	up-regulated	CBI39335.3	N/A	Vitvi18g01981.t01	Vitvi18g01982_t001	unnamed protein product, partial [Vitis vinifera]
VAG0124770	Chr18:12416808-12436561	12.3364	31.346	1.34536	5e-05	0.000119159	yes	up-regulated	XP_010665423.1	VIT_218s0041g00100	Vitvi10g01531.t01	N/A	PREDICTED: carnosine N-methyltransferase [Vitis vinifera]_x0001_CBI39364.3 unnamed protein product, partial [Vitis vinifera]
VAG0124982	Chr18:20764037-20764773	9.35458	4.32897	-1.11165	0.00155	0.00307024	yes	down-regulated	XP_002274963.1	VIT_218s0164g00030	Vitvi18g01431.t01	Vitvi18g01431_t001	PREDICTED: ATP synthase delta chain, chloroplastic [Vitis vinifera]
VAG0124988	Chr18:20960138-20971860	4.4366	9.04881	1.02827	5e-05	0.000119159	yes	up-regulated	XP_010665036.1	VIT_218s0086g00710	Vitvi18g01427.t01	Vitvi18g01427_t001	PREDICTED: putative 1-phosphatidylinositol-3-phosphate 5-kinase FAB1D [Vitis vinifera]
VAG0125009	Chr18:21882157-21883004	10.8403	4.76531	-1.18577	0.0019	0.00371573	yes	down-regulated	XP_002263051.1	VIT_218s0075g00250	Vitvi18g01735.t01	Vitvi18g03009_t001	PREDICTED: uncharacterized protein LOC100266309 [Vitis vinifera]
VAG0125040	Chr18:23119331-23122279	3.56677	10.6892	1.58346	5e-05	0.000119159	yes	up-regulated	XP_003634534.1	VIT_218s0072g00990	Vitvi18g01676.t01	Vitvi18g01676_t001	PREDICTED: leucine-rich repeat receptor-like tyrosine-protein kinase PXC3 [Vitis vinifera]
VAG0125041	Chr18:23125027-23126854	3.37603	9.20917	1.44774	5e-05	0.000119159	yes	up-regulated	XP_003634534.1	VIT_218s0072g00990	Vitvi18g01675.t01	Vitvi18g01675_t001	PREDICTED: leucine-rich repeat receptor-like tyrosine-protein kinase PXC3 [Vitis vinifera]
VAG0125048	Chr18:23247670-23250085	0.221976	7.43047	5.06498	0.0209	0.0336163	yes	up-regulated	XP_019071813.1	VIT_218s0072g00920	Vitvi18g02994.t01	Vitvi18g01669_t001	PREDICTED: caffeic acid 3-O-methyltransferase isoform X2 [Vitis vinifera]
VAG0125163	Chr18:25663549-25697212	9.14482	21.4208	1.22799	5e-05	0.000119159	yes	up-regulated	XP_010665083.1	N/A	Vitvi18g01574.t01	Vitvi18g04408_t001	PREDICTED: type IV inositol polyphosphate 5-phosphatase 3 isoform X4 [Vitis vinifera]_x0001_XP_010665084.1 PREDICTED: type IV inositol polyphosphate 5-phosphatase 3 isoform X4 [Vitis vinifera]_x0001_XP_019072229.1 PREDICTED: type IV inositol polyphosphate 5-phosphatase 3 isoform X4 [Vitis vinifera]
VAG0125170	Chr18:25778996-25783146	2.33946	16.8003	2.84424	5e-05	0.000119159	yes	up-regulated	CBI22772.3	VIT_218s0157g00170	Vitvi18g01570.t01	Vitvi18g01570_t001	unnamed protein product, partial [Vitis vinifera]
VAG0125204	Chr18:27069174-27071258	11.3804	3.61401	-1.65488	5e-05	0.000119159	yes	down-regulated	CAN67869.1	VIT_201s0026g01960	Vitvi18g01315.t01	Vitvi18g01315_t001	hypothetical protein VITISV_020809 [Vitis vinifera]
VAG0125222	Chr18:27639449-27640154	21.7127	4.84498	-2.16398	5e-05	0.000119159	yes	down-regulated	XP_019071878.1	N/A	Vitvi18g02848.t01	Vitvi18g02848_t001	PREDICTED: extensin [Vitis vinifera]
VAG0125246	Chr18:27944600-27946073	62.8166	31.3261	-1.00378	5e-05	0.000119159	yes	down-regulated	CBI19981.3	VIT_218s0001g15700	Vitvi18g01251.t01	Vitvi18g01251_t001	unnamed protein product, partial [Vitis vinifera]
VAG0125256	Chr18:28043661-28044061	54.274	498.618	3.1996	0.00085	0.0017546	yes	up-regulated	CBI35488.3	N/A	Vitvi18g02845.t01	Vitvi18g04293_t001	unnamed protein product, partial [Vitis vinifera]
VAG0125269	Chr18:28278327-28280300	8.74156	3.9215	-1.15649	0.0012	0.00242282	yes	down-regulated	XP_002265836.1	VIT_218s0001g15330	Vitvi18g01215.t01	Vitvi18g01215_t001	PREDICTED: bidirectional sugar transporter SWEET1 [Vitis vinifera]_x0001_CBI19954.3 unnamed protein product, partial [Vitis vinifera]
VAG0125281	Chr18:28440180-28441185	6.95378	31.5005	2.1795	5e-05	0.000119159	yes	up-regulated	CBI19944.3	VIT_218s0001g15220	Vitvi18g01202.t01	Vitvi18g01202_t001	unnamed protein product, partial [Vitis vinifera]
VAG0125286	Chr18:28526418-28539896	9.00076	24.8482	1.46502	5e-05	0.000119159	yes	up-regulated	XP_002278947.1	VIT_218s0001g15120	Vitvi18g02824.t01	Vitvi18g02824_t001	PREDICTED: uncharacterized protein LOC100243642 [Vitis vinifera]
VAG0125287	Chr18:28542554-28543553	43.4882	96.0272	1.14282	5e-05	0.000119159	yes	up-regulated	CBI19938.3	VIT_218s0001g15120	Vitvi18g02823.t01	Vitvi18g02823_t001	unnamed protein product, partial [Vitis vinifera]
VAG0125298	Chr18:28756704-28760752	92.8784	42.8229	-1.11696	5e-05	0.000119159	yes	down-regulated	XP_002268860.1	VIT_218s0001g14980	Vitvi18g01174.t01	Vitvi18g01174_t001	PREDICTED: 2-oxoisovalerate dehydrogenase subunit alpha 1, mitochondrial [Vitis vinifera]_x0001_CBI19927.3 unnamed protein product, partial [Vitis vinifera]
VAG0125325	Chr18:29132909-29138565	10.1206	26.7778	1.40374	5e-05	0.000119159	yes	up-regulated	XP_002273785.1	VIT_218s0001g14500	Vitvi18g01133.t01	Vitvi18g01133_t001	PREDICTED: endoplasmin homolog [Vitis vinifera]_x0001_CBI19885.3 unnamed protein product, partial [Vitis vinifera]
VAG0125330	Chr18:29188196-29190368	94.4303	27.6406	-1.77246	5e-05	0.000119159	yes	down-regulated	CAN73239.1	VIT_204s0023g03470	Vitvi18g01129.t01	Vitvi18g01129_t001	hypothetical protein VITISV_035335 [Vitis vinifera]
VAG0125360	Chr18:29430219-29432168	20.8872	10.3339	-1.01524	5e-05	0.000119159	yes	down-regulated	XP_002276294.1	VIT_218s0001g14130	Vitvi18g01109.t01	Vitvi18g01109_t001	PREDICTED: uncharacterized protein LOC100250572 [Vitis vinifera]
VAG0125372	Chr18:29584881-29593757	4.87608	9.94723	1.02857	5e-05	0.000119159	yes	up-regulated	XP_002276993.1	N/A	Vitvi18g01095.t01	Vitvi18g01095_t001	PREDICTED: ATP sulfurylase 2 [Vitis vinifera]_x0001_CBI19839.3 unnamed protein product, partial [Vitis vinifera]
VAG0125426	Chr18:30295481-30299779	14.7823	3.04228	-2.28065	5e-05	0.000119159	yes	down-regulated	CBI19763.3	VIT_218s0001g13200	Vitvi18g01019.t01	Vitvi18g01019_t001	unnamed protein product, partial [Vitis vinifera]
VAG0125444	Chr18:30473114-30488956	2.58794	5.31228	1.03753	5e-05	0.000119159	yes	up-regulated	XP_019072364.1	VIT_218s0001g12980	Vitvi18g01000.t01	Vitvi18g01000_t001	PREDICTED: cyclin-T1-3 isoform X2 [Vitis vinifera]
VAG0125447	Chr18:30517795-30523545	5.37114	11.078	1.0444	5e-05	0.000119159	yes	up-regulated	CAN76215.1	VIT_218s0001g12950	Vitvi18g00997.t01	Vitvi18g00997_t001	hypothetical protein VITISV_009514 [Vitis vinifera]
VAG0125457	Chr18:30598879-30603987	4.09967	9.5326	1.21736	5e-05	0.000119159	yes	up-regulated	XP_002281223.1	VIT_218s0001g12840	Vitvi01g01397.t01	Vitvi18g02758_t001.1.6037826d	PREDICTED: glucose-1-phosphate adenylyltransferase large subunit 1 isoform X1 [Vitis vinifera]_x0001_XP_019072209.1 PREDICTED: glucose-1-phosphate adenylyltransferase large subunit 1 isoform X1 [Vitis vinifera]_x0001_XP_019072210.1 PREDICTED: glucose-1-phosphate adenylyltransferase large subunit 1 isoform X1 [Vitis vinifera]_x0001_CBI19730.3 unnamed protein product, partial [Vitis vinifera]
VAG0125458	Chr18:30604486-30609877	137.402	286.667	1.06097	5e-05	0.000119159	yes	up-regulated	XP_002281804.1	VIT_218s0001g12830	Vitvi18g00991.t01	Vitvi18g00991_t001	PREDICTED: mannan endo-1,4-beta-mannosidase 7 [Vitis vinifera]_x0001_CBI19729.3 unnamed protein product, partial [Vitis vinifera]
VAG0125476	Chr18:30732271-30739929	0.494952	1.45962	1.56023	0.0023	0.00444044	yes	up-regulated	XP_010664703.1	N/A	Vitvi18g00974.t01	Vitvi18g00974_t001	PREDICTED: U-box domain-containing protein 5 isoform X2 [Vitis vinifera]_x0001_XP_010664705.1 PREDICTED: U-box domain-containing protein 5 isoform X3 [Vitis vinifera]
VAG0125483	Chr18:30794875-30795729	135.827	329.58	1.27885	0.0011	0.00223354	yes	up-regulated	XP_010664696.1	VIT_218s0001g12540	N/A	N/A	PREDICTED: maf-like protein DDB_G0281937 isoform X2 [Vitis vinifera]_x0001_CBI19702.3 unnamed protein product, partial [Vitis vinifera]
VAG0125499	Chr18:30973253-30974253	11.7903	31.1052	1.39955	5e-05	0.000119159	yes	up-regulated	XP_002282840.1	N/A	Vitvi18g00952.t01	Vitvi18g04226_t001	PREDICTED: deoxyuridine 5'-triphosphate nucleotidohydrolase [Vitis vinifera]
VAG0125516	Chr18:31163953-31167322	2.36117	5.21589	1.14341	5e-05	0.000119159	yes	up-regulated	XP_002281648.1	VIT_218s0001g12210	Vitvi18g02741.t01	Vitvi18g02741_t001	PREDICTED: cytochrome P450 734A1 [Vitis vinifera]
VAG0125535	Chr18:31347928-31350487	0.703647	2.73728	1.95982	0.00835	0.0145087	yes	up-regulated	CAN72146.1	VIT_218s0001g11910	N/A	N/A	hypothetical protein VITISV_010094 [Vitis vinifera]
VAG0125536	Chr18:31356998-31357904	24.0843	10.0156	-1.26584	5e-05	0.000119159	yes	down-regulated	XP_002283511.1	N/A	Vitvi18g00913.t01	Vitvi18g00913_t001	PREDICTED: elongation of fatty acids protein 3-like [Vitis vinifera]
VAG0125540	Chr18:31385781-31386876	0.88475	2.29629	1.37596	0.02	0.0322973	yes	up-regulated	XP_019072049.1	VIT_218s0001g11860	Vitvi18g00909.t01	Vitvi18g00909_t001	PREDICTED: probable galacturonosyltransferase-like 1 [Vitis vinifera]_x0001_XP_019072050.1 PREDICTED: probable galacturonosyltransferase-like 1 [Vitis vinifera]_x0001_XP_019072051.1 PREDICTED: probable galacturonosyltransferase-like 1 [Vitis vinifera]_x0001_XP_019072052.1 PREDICTED: probable galacturonosyltransferase-like 1 [Vitis vinifera]_x0001_XP_019072053.1 PREDICTED: probable galacturonosylt…
VAG0125542	Chr18:31407538-31409851	214.081	435.997	1.02616	5e-05	0.000119159	yes	up-regulated	XP_002283570.1	VIT_218s0001g11830	Vitvi04g01220.t01	Vitvi04g01220_t001	PREDICTED: probable calcium-binding protein CML41 [Vitis vinifera]
VAG0125553	Chr18:31496355-31497566	70.8516	31.4173	-1.17324	5e-05	0.000119159	yes	down-regulated	XP_002283699.1	VIT_200s0207g00210	Vitvi18g00894.t01	Vitvi18g00894_t001	PREDICTED: oxygen-evolving enhancer protein 1, chloroplastic [Vitis vinifera]
VAG0125576	Chr18:31723755-31726035	4.50033	0.732892	-2.61836	0.0004	0.000862985	yes	down-regulated	XP_019071836.1	VIT_218s0001g11560	Vitvi07g01650.t01	Vitvi18g00697_t001	PREDICTED: cytochrome P450 CYP82D47-like [Vitis vinifera]
VAG0125614	Chr18:32093848-32102112	19.1547	6.77798	-1.49877	0.0022	0.00426014	yes	down-regulated	CAN63004.1	N/A	Vitvi18g02684.t01	Vitvi18g02685_t001	hypothetical protein VITISV_004364 [Vitis vinifera]
VAG0125616	Chr18:32122293-32129012	5.46268	2.4266	-1.17067	0.0297	0.0462101	yes	down-regulated	XP_002282674.1	N/A	Vitvi18g02689.t01	Vitvi18g04193_t001	PREDICTED: calcium-binding protein CML37 [Vitis vinifera]_x0001_CAN78406.1 hypothetical protein VITISV_023175 [Vitis vinifera]
VAG0125619	Chr18:32151823-32159471	13.492	28.1659	1.06184	5e-05	0.000119159	yes	up-regulated	XP_002284640.1	VIT_218s0001g10700	Vitvi05g01568.t01	Vitvi18g00806_t001	PREDICTED: probable protein phosphatase 2C 12 [Vitis vinifera]_x0001_XP_010664578.1 PREDICTED: probable protein phosphatase 2C 12 [Vitis vinifera]_x0001_XP_010664579.1 PREDICTED: probable protein phosphatase 2C 12 [Vitis vinifera]_x0001_XP_010664580.1 PREDICTED: probable protein phosphatase 2C 12 [Vitis vinifera]_x0001_CBI19533.3 unnamed protein product, partial [Vitis vinifera]
VAG0125624	Chr18:32185238-32198311	7.50331	18.1965	1.27806	5e-05	0.000119159	yes	up-regulated	XP_002284610.1	VIT_218s0001g10750	Vitvi18g00811.t01	Vitvi18g00811_t001	PREDICTED: uncharacterized protein LOC100248838 [Vitis vinifera]_x0001_CBI19538.3 unnamed protein product, partial [Vitis vinifera]
VAG0125639	Chr18:32351775-32352257	115.223	44.2288	-1.38137	5e-05	0.000119159	yes	down-regulated	CAN65540.1	N/A	Vitvi18g02683.t01	Vitvi18g02683_t001	hypothetical protein VITISV_029946 [Vitis vinifera]
VAG0125645	Chr18:32398712-32413913	2.03519	5.35966	1.39698	0.0025	0.00479892	yes	up-regulated	XP_002284753.1	VIT_218s0001g10490	Vitvi18g00790.t01	Vitvi18g00790_t001	PREDICTED: coenzyme Q-binding protein COQ10 homolog, mitochondrial [Vitis vinifera]_x0001_CBI19517.3 unnamed protein product, partial [Vitis vinifera]
VAG0125659	Chr18:32592923-32595821	9.5249	4.42832	-1.10494	5e-05	0.000119159	yes	down-regulated	XP_010664563.1	VIT_218s0001g10310	Vitvi18g00768.t01	Vitvi18g00768_t001	PREDICTED: probable serine/threonine-protein kinase At1g01540 isoform X2 [Vitis vinifera]
VAG0125677	Chr18:32744861-32749749	6.55695	3.26046	-1.00795	5e-05	0.000119159	yes	down-regulated	XP_002284966.1	VIT_218s0001g10030	Vitvi18g00742.t01	Vitvi18g00742_t001	PREDICTED: probable WRKY transcription factor 7 [Vitis vinifera]
VAG0125717	Chr18:33201211-33201615	560.607	186.194	-1.59018	5e-05	0.000119159	yes	down-regulated	XP_002285141.1	VIT_218s0001g09460	Vitvi18g00691.t01	Vitvi18g00691_t001	PREDICTED: peamaclein [Vitis vinifera]_x0001_CBI19434.3 unnamed protein product, partial [Vitis vinifera]
VAG0125723	Chr18:33233804-33237583	32.5556	85.1206	1.3866	5e-05	0.000119159	yes	up-regulated	XP_003634350.1	N/A	Vitvi18g00686.t01	Vitvi18g00686_t001	PREDICTED: probable protein phosphatase 2C 63 [Vitis vinifera]_x0001_CBI19428.3 unnamed protein product, partial [Vitis vinifera]
VAG0125746	Chr18:33500653-33501602	691.763	295.898	-1.22518	5e-05	0.000119159	yes	down-regulated	XP_010664515.1	VIT_218s0001g09140	Vitvi18g00667.t01	Vitvi18g00667_t001	PREDICTED: probable strigolactone esterase DAD2 [Vitis vinifera]
VAG0125782	Chr18:33841135-33841483	51.9596	290.811	2.48462	5e-05	0.000119159	yes	up-regulated	XP_002285430.1	VIT_203s0088g00290	Vitvi18g00635.t01	Vitvi18g00635_t001	PREDICTED: phytosulfokines 3 [Vitis vinifera]_x0001_CBI19372.3 unnamed protein product, partial [Vitis vinifera]
VAG0125797	Chr18:34072148-34077530	2.34433	9.10528	1.95753	5e-05	0.000119159	yes	up-regulated	XP_002285488.1	VIT_218s0001g08570	Vitvi14g01307.t01	Vitvi14g01307_t001	PREDICTED: sodium-coupled neutral amino acid transporter 5 [Vitis vinifera]
VAG0125813	Chr18:34216003-34218001	30.6843	9.99522	-1.61819	5e-05	0.000119159	yes	down-regulated	XP_002285542.1	VIT_218s0001g08320	Vitvi18g00598.t01	Vitvi18g00598_t001	PREDICTED: uncharacterized protein LOC100245533 [Vitis vinifera]
VAG0125838	Chr18:34500804-34502873	3.11241	6.24632	1.00498	0.02585	0.0407327	yes	up-regulated	XP_010664429.1	N/A	Vitvi01g01374.t01	Vitvi01g01374_t001	PREDICTED: anamorsin homolog 2 isoform X1 [Vitis vinifera]
VAG0125869	Chr18:34955678-34956430	221.574	98.8511	-1.16446	5e-05	0.000119159	yes	down-regulated	XP_010664394.1	VIT_218s0001g07410	Vitvi18g00513.t01	Vitvi18g00513_t001	PREDICTED: transcription factor bHLH30 isoform X1 [Vitis vinifera]
VAG0125873	Chr18:34980459-34989812	4.98592	10.1091	1.01972	5e-05	0.000119159	yes	up-regulated	XP_010664383.1	N/A	Vitvi18g00511.t01	Vitvi18g00511_t001	PREDICTED: ubiquitin carboxyl-terminal hydrolase 16 [Vitis vinifera]_x0001_XP_010664384.1 PREDICTED: ubiquitin carboxyl-terminal hydrolase 16 [Vitis vinifera]_x0001_CAN74012.1 hypothetical protein VITISV_003549 [Vitis vinifera]
VAG0125886	Chr18:35152510-35154622	3.23499	1.36425	-1.24565	0.00795	0.0138657	yes	down-regulated	XP_003634482.2	VIT_218s0001g07220	Vitvi18g00499.t01	Vitvi18g00499_t001	PREDICTED: cyclin-D4-2 [Vitis vinifera]_x0001_CBI19236.3 unnamed protein product, partial [Vitis vinifera]
VAG0125891	Chr18:35270813-35273387	6.9098	2.74183	-1.33351	0.0006	0.00126502	yes	down-regulated	CAN75153.1	VIT_218s0001g07140	Vitvi18g00493.t01	Vitvi18g00493_t001	hypothetical protein VITISV_035994 [Vitis vinifera]
VAG0125926	Chr18:35687754-35695428	25.3791	102.141	2.00885	5e-05	0.000119159	yes	up-regulated	CBI19200.3	VIT_218s0001g06400	Vitvi18g02585.t01	Vitvi18g02585_t001	unnamed protein product, partial [Vitis vinifera]
VAG0125930	Chr18:35718675-35721928	7.70841	2.48098	-1.63552	0.00075	0.00156025	yes	down-regulated	XP_002284066.1	VIT_218s0001g06350	Vitvi18g00443.t01	Vitvi18g00443_t001	PREDICTED: VQ motif-containing protein 9 [Vitis vinifera]
VAG0125939	Chr18:35799408-35800314	2.215	0.917746	-1.27114	0.01945	0.0314873	yes	down-regulated	XP_002285759.1	VIT_218s0001g06180	Vitvi18g00425.t01	Vitvi18g00425_t001	PREDICTED: protein EXORDIUM-like 2 [Vitis vinifera]
VAG0125941	Chr18:35809001-35809961	12.4551	4.26236	-1.54701	5e-05	0.000119159	yes	down-regulated	XP_002285762.1	VIT_218s0001g06150	Vitvi18g00432.t01	Vitvi18g00432_t001	PREDICTED: protein EXORDIUM [Vitis vinifera]_x0001_CAN68978.1 hypothetical protein VITISV_040774 [Vitis vinifera]
VAG0125947	Chr18:35845081-35846038	7.12739	2.58464	-1.46341	0.00015	0.000341077	yes	down-regulated	XP_002285761.1	N/A	Vitvi18g00424.t01	Vitvi18g00424_t001	PREDICTED: protein EXORDIUM [Vitis vinifera]
VAG0125952	Chr18:35872290-35874039	0.877532	2.39032	1.44568	0.0047	0.00855649	yes	up-regulated	NP_001277170.1	VIT_200s0391g00010	Vitvi18g00421.t01	Vitvi18g00421_t001	UDP-glycosyltransferase 85A2-like [Vitis vinifera]_x0001_BAO51845.1 UDP-glycosyltransferase 85A30 [Vitis vinifera]
VAG0125966	Chr18:35993481-35996198	15.8853	34.6901	1.12683	5e-05	0.000119159	yes	up-regulated	XP_002285790.1	N/A	Vitvi07g01368.t01	Vitvi18g00408_t001	PREDICTED: probable protein phosphatase 2C 9 isoform X1 [Vitis vinifera]_x0001_CBI19163.3 unnamed protein product, partial [Vitis vinifera]
VAG0126009	Chr18:36409552-36414152	1.12713	2.69822	1.25935	5e-05	0.000119159	yes	up-regulated	XP_010664070.1	VIT_218s0001g04910	Vitvi18g00365.t01	Vitvi18g00365_t001	PREDICTED: sulfate transporter isoform X1 [Vitis vinifera]_x0001_XP_010664071.1 PREDICTED: sulfate transporter isoform X1 [Vitis vinifera]_x0001_XP_019082261.1 PREDICTED: sulfate transporter isoform X1 [Vitis vinifera]_x0001_XP_019082262.1 PREDICTED: sulfate transporter isoform X1 [Vitis vinifera]_x0001_XP_019082263.1 PREDICTED: sulfate transporter isoform X1 [Vitis vinifera]_x0001_CBI19122.3 unn…
VAG0126022	Chr18:36531795-36535536	1.63127	3.75227	1.20177	5e-05	0.000119159	yes	up-regulated	XP_002284291.3	VIT_218s0001g04600	Vitvi18g00351.t01	Vitvi18g00351_t001	PREDICTED: uncharacterized protein LOC100257505 [Vitis vinifera]_x0001_XP_010664279.1 PREDICTED: uncharacterized protein LOC100257505 [Vitis vinifera]
VAG0126046	Chr18:36816531-36822030	7.70201	17.2111	1.16003	5e-05	0.000119159	yes	up-regulated	CBI19080.3	VIT_218s0001g03950	Vitvi18g00328.t01	Vitvi18g00328_t001	unnamed protein product, partial [Vitis vinifera]
VAG0126049	Chr18:36844025-36850874	113.959	38.7307	-1.55696	5e-05	0.000119159	yes	down-regulated	XP_002285832.1	VIT_218s0001g03880	Vitvi18g02547.t01	Vitvi18g02547_t001	PREDICTED: probable calcium-binding protein CML29 [Vitis vinifera]
VAG0126062	Chr18:37023526-37025955	2.40886	1.15421	-1.06144	0.0129	0.0216366	yes	down-regulated	XP_002285836.1	VIT_218s0001g03540	Vitvi18g00310.t01	Vitvi18g00310_t001	PREDICTED: auxin transporter-like protein 3 [Vitis vinifera]_x0001_CBI19062.3 unnamed protein product, partial [Vitis vinifera]
VAG0126071	Chr18:37091470-37093093	21.0334	42.0698	1.0001	5e-05	0.000119159	yes	up-regulated	XP_002285841.1	VIT_218s0001g03430	Vitvi02g00435.t01	Vitvi02g00435_t001	PREDICTED: flavonol synthase/flavanone 3-hydroxylase [Vitis vinifera]_x0001_CBI19053.3 unnamed protein product, partial [Vitis vinifera]
VAG0126194	Chr18:38529976-38545009	0.642538	1.56067	1.28031	0.00115	0.00232792	yes	up-regulated	CBI18947.3	VIT_218s0001g01370	N/A	N/A	unnamed protein product, partial [Vitis vinifera]
VAG0126208	Chr18:38713513-38714792	2.9372	0.716409	-2.03559	0.0256	0.0403714	yes	down-regulated	XP_003634364.1	VIT_218s0001g01140	Vitvi18g00190.t01	Vitvi18g00190_t001	PREDICTED: peroxidase 64 [Vitis vinifera]_x0001_CBI18935.3 unnamed protein product, partial [Vitis vinifera]
VAG0126238	Chr18:39049890-39064245	1.93841	0.65778	-1.5592	0.007	0.012332	yes	down-regulated	XP_010664108.1	VIT_203s0038g03040	Vitvi03g01417.t01	Vitvi03g01418_t001	PREDICTED: serine/threonine-protein kinase STY17 isoform X5 [Vitis vinifera]
VAG0126263	Chr18:39238694-39239501	2083.42	4253.05	1.02955	5e-05	0.000119159	yes	up-regulated	XP_002285919.1	VIT_218s0001g00360	Vitvi18g00130.t01	Vitvi18g00130_t001	PREDICTED: dehydrin ERD14 [Vitis vinifera]
VAG0126274	Chr18:39308851-39310168	1.12341	9.46611	3.07488	0.00125	0.00251746	yes	up-regulated	CAN74076.1	VIT_218s0001g00210	Vitvi14g02732.t01	Vitvi18g00121_t001	hypothetical protein VITISV_000977 [Vitis vinifera]
VAG0126281	Chr18:39367579-39376004	17.5321	35.1295	1.00268	5e-05	0.000119159	yes	up-regulated	XP_010664088.1	VIT_218s0001g00120	Vitvi05g00850.t01	Vitvi18g00116_t001	PREDICTED: WD repeat-containing protein DWA2 isoform X2 [Vitis vinifera]_x0001_CBI18871.3 unnamed protein product, partial [Vitis vinifera]
VAG0126285	Chr18:39397158-39406800	0.672207	1.64513	1.29122	0.00205	0.00398862	yes	up-regulated	XP_010664081.1	VIT_218s0001g00070	Vitvi18g00106.t01	Vitvi18g00106_t001	PREDICTED: pentatricopeptide repeat-containing protein At1g76280 isoform X3 [Vitis vinifera]
VAG0126343	Chr18:39901025-39903029	24.7578	5.60527	-2.14303	0.0308	0.0477504	yes	down-regulated	XP_010663997.1	VIT_218s0122g00820	Vitvi18g00053.t01	Vitvi18g00053_t001	PREDICTED: uncharacterized protein LOC104882448 [Vitis vinifera]
VAG0126346	Chr18:39918723-39921424	1.03418	3.63769	1.81454	5e-05	0.000119159	yes	up-regulated	XP_002274930.1	VIT_218s0122g00780	Vitvi18g00050.t01	Vitvi18g00050_t001	PREDICTED: probable inorganic phosphate transporter 1-9 [Vitis vinifera]
VAG0126378	Chr18:40183532-40186701	1.89279	3.90834	1.04604	0.03205	0.0495164	yes	up-regulated	CBI40795.3	VIT_218s0122g00260	N/A	N/A	unnamed protein product, partial [Vitis vinifera]
VAG0126380	Chr18:40217072-40219022	3.49979	9.9638	1.50943	5e-05	0.000119159	yes	up-regulated	AWI66777.1	VIT_218s0122g00240	Vitvi18g00014.t01	Vitvi18g00014_t001	lysine motif-containing receptor-like kinase 5-2 [Vitis vinifera]
VAG0126384	Chr18:40248389-40249568	27.0654	12.6673	-1.09534	5e-05	0.000119159	yes	down-regulated	CBI40801.3	VIT_218s0122g00180	Vitvi18g02468.t01	Vitvi18g02468_t001	unnamed protein product, partial [Vitis vinifera]
VAG0126406	Chr19:640210-642043	2.50351	10.7906	2.10775	5e-05	0.000119159	yes	up-regulated	CAN81383.1	VIT_219s0093g00550	Vitvi19g01356.t01	Vitvi19g01356_t001	hypothetical protein VITISV_018449 [Vitis vinifera]
VAG0126409	Chr19:833387-841240	1.7668	3.78714	1.09997	0.0001	0.00023149	yes	up-regulated	XP_002271499.1	VIT_219s0093g00480	Vitvi19g01349.t01	Vitvi19g01349_t001	PREDICTED: peptidyl-prolyl cis-trans isomerase FKBP43 [Vitis vinifera]_x0001_CBI32918.3 unnamed protein product, partial [Vitis vinifera]
VAG0126412	Chr19:890942-907116	4.18227	8.68671	1.05452	5e-05	0.000119159	yes	up-regulated	XP_010644812.1	VIT_219s0093g00470	Vitvi19g01346.t01	Vitvi19g01346_t001	PREDICTED: transcription initiation factor TFIID subunit 11 isoform X1 [Vitis vinifera]
VAG0126432	Chr19:1810398-1811350	28.5153	13.0175	-1.13129	0.00025	0.000554063	yes	down-regulated	CBI32905.3	N/A	Vitvi19g01305.t01	Vitvi19g04364_t001	unnamed protein product, partial [Vitis vinifera]
VAG0126528	Chr19:4325444-4326337	377.991	176.453	-1.09907	5e-05	0.000119159	yes	down-regulated	XP_002267478.1	VIT_201s0011g01820	N/A	N/A	PREDICTED: 60S ribosomal protein L27 [Vitis vinifera]
VAG0126529	Chr19:4329657-4335632	1.13442	3.29818	1.53971	0.0267	0.0419486	yes	up-regulated	XP_002267512.1	VIT_219s0027g00700	Vitvi19g01548.t01	Vitvi19g01548_t001	PREDICTED: protein Iojap, chloroplastic [Vitis vinifera]_x0001_XP_010644988.1 PREDICTED: protein Iojap, chloroplastic [Vitis vinifera]_x0001_CBI21770.3 unnamed protein product, partial [Vitis vinifera]
VAG0126718	Chr19:8841717-8846047	15.7284	66.4663	2.07925	5e-05	0.000119159	yes	up-regulated	XP_002263950.1	VIT_219s0085g00370	Vitvi19g01690.t01	Vitvi19g01690_t001	PREDICTED: phosphoglycerate kinase, cytosolic [Vitis vinifera]_x0001_CAN81988.1 hypothetical protein VITISV_000723 [Vitis vinifera]
VAG0126724	Chr19:9001223-9006688	46.6936	93.6669	1.00431	5e-05	0.000119159	yes	up-regulated	XP_002262755.1	VIT_219s0085g00500	Vitvi19g01703.t01	Vitvi19g01703_t001	PREDICTED: peroxisomal 2,4-dienoyl-CoA reductase [Vitis vinifera]_x0001_CBI24176.3 unnamed protein product, partial [Vitis vinifera]
VAG0126734	Chr19:9140752-9149170	28.5922	68.2395	1.25499	5e-05	0.000119159	yes	up-regulated	XP_002263263.1	VIT_219s0085g00600	Vitvi19g01710.t01	Vitvi19g01710_t001	PREDICTED: glyceraldehyde-3-phosphate dehydrogenase GAPCP1, chloroplastic [Vitis vinifera]_x0001_CBI24168.3 unnamed protein product, partial [Vitis vinifera]
VAG0126737	Chr19:9217218-9219995	2.97887	9.39415	1.657	5e-05	0.000119159	yes	up-regulated	XP_002263815.1	VIT_219s0085g00650	N/A	N/A	PREDICTED: metal tolerance protein 10 [Vitis vinifera]_x0001_CAN78996.1 hypothetical protein VITISV_013375 [Vitis vinifera]_x0001_CBI24164.3 unnamed protein product, partial [Vitis vinifera]
VAG0126769	Chr19:9690678-9693028	0.441275	1.55396	1.8162	0.01625	0.0267182	yes	up-regulated	XP_002265667.1	VIT_219s0085g01040	Vitvi19g01759.t01	Vitvi19g01760_t001	PREDICTED: peroxidase 7 [Vitis vinifera]
VAG0126800	Chr19:10384823-10390057	6.84149	1.54754	-2.14433	0.00045	0.000964348	yes	down-regulated	CAN73177.1	VIT_200s0238g00020	Vitvi18g03384.t01	Vitvi18g04639_t001	hypothetical protein VITISV_009984 [Vitis vinifera]
VAG0126833	Chr19:12143003-12147188	0.779148	3.81623	2.29218	0.02655	0.0417346	yes	up-regulated	XP_002270140.1	VIT_219s0135g00060	Vitvi19g01394.t01	Vitvi19g01394_t001	PREDICTED: persulfide dioxygenase ETHE1 homolog, mitochondrial [Vitis vinifera]
VAG0126841	Chr19:12692360-12699565	13.3134	36.6915	1.46256	5e-05	0.000119159	yes	up-regulated	XP_019072897.1	VIT_219s0138g00140	Vitvi19g01284.t01	Vitvi19g01284_t001	PREDICTED: C2 domain-containing protein At1g53590 isoform X1 [Vitis vinifera]
VAG0126923	Chr19:15619378-15621385	0.522168	4.36495	3.06338	5e-05	0.000119159	yes	up-regulated	XP_010644677.1	VIT_219s0015g01670	Vitvi19g02108.t01	Vitvi19g02108_t001	PREDICTED: uncharacterized protein LOC104877640 [Vitis vinifera]_x0001_XP_019072888.1 PREDICTED: uncharacterized protein LOC104877640 [Vitis vinifera]
VAG0126950	Chr19:16465080-16466938	2.27095	5.14521	1.17993	0.0001	0.00023149	yes	up-regulated	XP_010644657.1	N/A	Vitvi19g00783.t01	Vitvi19g00783_t001	PREDICTED: UPF0481 protein At3g47200 [Vitis vinifera]_x0001_CBI39827.3 unnamed protein product, partial [Vitis vinifera]
VAG0126961	Chr19:16688542-16689870	2.93459	6.08181	1.05134	0.009	0.0155446	yes	up-regulated	XP_010644646.1	N/A	N/A	N/A	PREDICTED: probable amino acid permease 7 isoform X2 [Vitis vinifera]_x0001_XP_019072622.1 PREDICTED: probable amino acid permease 7 isoform X2 [Vitis vinifera]_x0001_XP_019072623.1 PREDICTED: probable amino acid permease 7 isoform X2 [Vitis vinifera]_x0001_CBI39812.3 unnamed protein product, partial [Vitis vinifera]
VAG0126966	Chr19:16771435-16775928	2.13185	5.94532	1.47965	0.0073	0.0128163	yes	up-regulated	CBI39813.3	N/A	Vitvi19g00761.t01	Vitvi19g00761_t001	unnamed protein product, partial [Vitis vinifera]
VAG0126967	Chr19:16775961-16778649	7.53	17.3789	1.20661	5e-05	0.000119159	yes	up-regulated	XP_010644646.1	N/A	Vitvi19g00760.t01	Vitvi19g00760_t001	PREDICTED: probable amino acid permease 7 isoform X2 [Vitis vinifera]_x0001_XP_019072622.1 PREDICTED: probable amino acid permease 7 isoform X2 [Vitis vinifera]_x0001_XP_019072623.1 PREDICTED: probable amino acid permease 7 isoform X2 [Vitis vinifera]_x0001_CBI39812.3 unnamed protein product, partial [Vitis vinifera]
VAG0127026	Chr19:17670819-17683710	9.08203	22.0781	1.28153	5e-05	0.000119159	yes	up-regulated	XP_003634765.1	VIT_219s0015g00550	Vitvi19g02065.t01	Vitvi19g02065_t001	PREDICTED: nudix hydrolase 10 isoform X2 [Vitis vinifera]_x0001_CBI39740.3 unnamed protein product, partial [Vitis vinifera]
VAG0127048	Chr19:18115920-18117654	0.675121	4.22203	2.64472	0.00325	0.00607878	yes	up-regulated	XP_010644553.1	VIT_219s0015g00250	N/A	N/A	PREDICTED: zinc transporter 11 [Vitis vinifera]
VAG0127089	Chr19:18731058-18732395	2.93426	0.732842	-2.00142	0.0076	0.0133029	yes	down-regulated	CAN78298.1	N/A	N/A	N/A	hypothetical protein VITISV_004663 [Vitis vinifera]
VAG0127105	Chr19:18886168-18894253	9.2503	19.6642	1.088	5e-05	0.000119159	yes	up-regulated	XP_002276757.1	N/A	Vitvi19g00596.t01	Vitvi19g00596_t001	PREDICTED: glycerophosphodiester phosphodiesterase GDPDL4 isoform X1 [Vitis vinifera]_x0001_CBI26719.3 unnamed protein product, partial [Vitis vinifera]
VAG0127115	Chr19:19008148-19008527	533.758	1607.32	1.5904	5e-05	0.000119159	yes	up-regulated	AKN90964.1	N/A	Vitvi19g02038.t01	Vitvi19g04248_t001	glycine rich protein 1 [Vitis quinquangularis]
VAG0127142	Chr19:19258785-19262217	5.44902	11.2821	1.04997	0.0009	0.00185043	yes	up-regulated	XP_002277738.1	VIT_219s0090g01150	Vitvi19g00563.t01	Vitvi19g04245_t001	PREDICTED: upstream activation factor subunit spp27 [Vitis vinifera]_x0001_CBI26691.3 unnamed protein product, partial [Vitis vinifera]
VAG0127149	Chr19:19371370-19372233	129.019	40.6828	-1.66509	5e-05	0.000119159	yes	down-regulated	XP_002278160.2	VIT_219s0090g01040	Vitvi19g00554.t01	Vitvi19g00554_t001	PREDICTED: uncharacterized protein LOC100257237 [Vitis vinifera]
VAG0127173	Chr19:19746910-19751132	1.00997	2.02164	1.00122	0.01585	0.0261141	yes	up-regulated	XP_010644459.1	VIT_219s0090g00630	Vitvi19g00512.t01	Vitvi19g00512_t001	PREDICTED: probable tetraacyldisaccharide 4'-kinase, mitochondrial isoform X1 [Vitis vinifera]_x0001_CBI26653.3 unnamed protein product, partial [Vitis vinifera]
VAG0127179	Chr19:19809641-19810538	1.31242	3.1397	1.2584	0.0231	0.0367904	yes	up-regulated	XP_002278023.1	VIT_219s0090g00530	Vitvi19g00506.t01	Vitvi19g00506_t001	PREDICTED: heterodimeric geranylgeranyl pyrophosphate synthase small subunit, chloroplastic [Vitis vinifera]
VAG0127189	Chr19:19909761-19910316	4.66241	1.11399	-2.06534	0.02445	0.0387081	yes	down-regulated	XP_002278220.1	VIT_219s0090g00360	Vitvi19g02012.t01	Vitvi19g02012_t001	PREDICTED: uncharacterized protein LOC100260689 [Vitis vinifera]
VAG0127211	Chr19:20133547-20139039	2.68938	6.20337	1.20578	5e-05	0.000119159	yes	up-regulated	XP_002281212.1	VIT_219s0090g00060	Vitvi19g00473.t01	Vitvi19g00473_t001	PREDICTED: probable folate-biopterin transporter 4 [Vitis vinifera]_x0001_CBI26608.3 unnamed protein product, partial [Vitis vinifera]
VAG0127227	Chr19:20265081-20267698	1.73988	0.546969	-1.66946	0.02225	0.0355865	yes	down-regulated	XP_019072566.1	VIT_200s0181g00150	N/A	N/A	PREDICTED: putative F-box/LRR-repeat protein At3g28410 [Vitis vinifera]
VAG0127240	Chr19:20420849-20422278	296.796	144.859	-1.03482	5e-05	0.000119159	yes	down-regulated	XP_002281769.1	N/A	Vitvi19g00441.t01	Vitvi19g00441_t001	PREDICTED: thiamine thiazole synthase 1, chloroplastic [Vitis vinifera]_x0001_F6H9A9.1 RecName: Full=Thiamine thiazole synthase 1, chloroplastic; AltName: Full=Thiazole biosynthetic enzyme 1; Flags: Precursor
VAG0127247	Chr19:20510229-20525678	0.483766	1.69858	1.81195	0.01305	0.0218627	yes	up-regulated	NP_001268435.1	VIT_219s0177g00030	Vitvi19g00432.t01	Vitvi19g00432_t001	gibberellin 2-beta-dioxygenase 8-like [Vitis vinifera]_x0001_XP_010644402.1 PREDICTED: gibberellin 2-beta-dioxygenase 8-like isoform X1 [Vitis vinifera]_x0001_XP_010644403.1 PREDICTED: gibberellin 2-beta-dioxygenase 8-like isoform X1 [Vitis vinifera]_x0001_CAN72091.1 hypothetical protein VITISV_008387 [Vitis vinifera]_x0001_CBI23932.3 unnamed protein product, partial [Vitis vinifera]_x0001_AGQ426…
VAG0127270	Chr19:20960945-20973177	1.31302	3.53316	1.42807	0.01205	0.0203239	yes	up-regulated	CAN63354.1	VIT_219s0014g05330	N/A	N/A	hypothetical protein VITISV_004974 [Vitis vinifera]
VAG0127293	Chr19:21366463-21367576	0.847043	1.95496	1.20664	0.0187	0.0303717	yes	up-regulated	XP_002279972.1	VIT_219s0014g05160	N/A	N/A	PREDICTED: disease resistance protein At4g27190 [Vitis vinifera]_x0001_XP_010644326.1 PREDICTED: disease resistance protein At4g27190 [Vitis vinifera]
VAG0127315	Chr19:21552496-21553388	59.0357	18.3513	-1.6857	5e-05	0.000119159	yes	down-regulated	XP_002282744.1	VIT_219s0014g05080	Vitvi19g01981.t01	Vitvi19g01981_t001	PREDICTED: photosynthetic NDH subunit of lumenal location 3, chloroplastic [Vitis vinifera]_x0001_CAN78127.1 hypothetical protein VITISV_028757 [Vitis vinifera]_x0001_CBI20497.3 unnamed protein product, partial [Vitis vinifera]
VAG0127349	Chr19:22179912-22184617	168.53	369.465	1.13243	5e-05	0.000119159	yes	up-regulated	XP_002283286.1	VIT_219s0014g04660	Vitvi04g02053.t01	Vitvi19g00366_t001	PREDICTED: NAD(P)H dehydrogenase (quinone) FQR1 [Vitis vinifera]_x0001_CAN78237.1 hypothetical protein VITISV_016391 [Vitis vinifera]_x0001_CBI20462.3 unnamed protein product, partial [Vitis vinifera]
VAG0127370	Chr19:22840179-22847162	2.43578	17.621	2.85484	5e-05	0.000119159	yes	up-regulated	CAN67623.1	N/A	N/A	N/A	hypothetical protein VITISV_037283 [Vitis vinifera]
VAG0127372	Chr19:22864800-22896499	0.985199	2.03217	1.04453	0.00095	0.00194657	yes	up-regulated	XP_010644273.1	N/A	N/A	N/A	PREDICTED: receptor-like serine/threonine-protein kinase SD1-8 isoform X3 [Vitis vinifera]
VAG0127379	Chr19:22991388-22992741	5.78713	2.52807	-1.19481	0.0014	0.00279471	yes	down-regulated	XP_002281410.1	VIT_219s0014g03940	Vitvi04g01615.t01	Vitvi19g00320_t001	PREDICTED: protein SPOROCYTELESS [Vitis vinifera]
VAG0127391	Chr19:23214647-23216858	0.728373	3.34804	2.20057	5e-05	0.000119159	yes	up-regulated	XP_019072481.1	VIT_219s0014g03780	Vitvi19g01914.t01	Vitvi19g01914_t001	PREDICTED: uncharacterized protein LOC100260642 [Vitis vinifera]
VAG0127392	Chr19:23218430-23220618	1.14575	3.96051	1.78939	5e-05	0.000119159	yes	up-regulated	XP_010644255.1	VIT_219s0014g03770	N/A	N/A	PREDICTED: uncharacterized protein LOC100255568 [Vitis vinifera]_x0001_XP_010644256.1 PREDICTED: uncharacterized protein LOC100255568 [Vitis vinifera]_x0001_XP_010644258.1 PREDICTED: uncharacterized protein LOC100255568 [Vitis vinifera]
VAG0127395	Chr19:23236664-23237390	25.4454	6.90788	-1.88109	5e-05	0.000119159	yes	down-regulated	XP_002281704.1	VIT_219s0014g03720	Vitvi19g00303.t01	Vitvi19g00303_t001	PREDICTED: uncharacterized protein LOC100267563 [Vitis vinifera]_x0001_CBI20382.3 unnamed protein product, partial [Vitis vinifera]
VAG0127400	Chr19:23296085-23297476	99.8098	45.6482	-1.12862	5e-05	0.000119159	yes	down-regulated	XP_002284493.1	VIT_219s0014g03660	Vitvi19g00298.t01	Vitvi19g00298_t001	PREDICTED: chlorophyll a-b binding protein 13, chloroplastic [Vitis vinifera]
VAG0127405	Chr19:23361112-23363642	3.70445	13.3079	1.84495	0.01025	0.0175158	yes	up-regulated	XP_002284509.1	VIT_219s0014g03630	N/A	N/A	PREDICTED: uncharacterized protein LOC100255528 [Vitis vinifera]_x0001_CAN79516.1 hypothetical protein VITISV_031215 [Vitis vinifera]_x0001_CBI20375.3 unnamed protein product, partial [Vitis vinifera]
VAG0127408	Chr19:23376773-23383323	4.42567	10.1095	1.19175	5e-05	0.000119159	yes	up-regulated	CAN68475.1	N/A	Vitvi19g01905.t01	Vitvi19g01905_t001	hypothetical protein VITISV_031702 [Vitis vinifera]
VAG0127421	Chr19:23496509-23498883	0.760215	1.71492	1.17366	0.00195	0.00380699	yes	up-regulated	XP_002281860.3	VIT_219s0014g03430	Vitvi19g01899.t01	Vitvi19g01899_t001	PREDICTED: lysine-specific histone demethylase 1 homolog 2 [Vitis vinifera]
VAG0127445	Chr19:23762392-23763465	2453.99	909.048	-1.4327	5e-05	0.000119159	yes	down-regulated	XP_002284777.1	VIT_219s0014g03130	Vitvi00g00794.t01	Vitvi10g00451_t001	PREDICTED: stem-specific protein TSJT1 [Vitis vinifera]_x0001_CBI20337.3 unnamed protein product, partial [Vitis vinifera]
VAG0127462	Chr19:24058263-24072144	6.20782	16.5685	1.41629	5e-05	0.000119159	yes	up-regulated	ARG42810.1	VIT_219s0014g02980	Vitvi19g00243.t01	Vitvi19g00243_t001	MLO-like protein [Vitis flexuosa]
VAG0127491	Chr19:24431192-24433991	13.9502	53.8624	1.94899	5e-05	0.000119159	yes	up-regulated	XP_002282376.2	VIT_219s0014g02770	Vitvi19g01873.t01	Vitvi19g01873_t001	PREDICTED: uncharacterized protein LOC100250261 [Vitis vinifera]
VAG0127513	Chr19:24726367-24731951	18.9701	58.123	1.61538	5e-05	0.000119159	yes	up-regulated	XP_010644181.1	VIT_219s0014g02460	Vitvi19g00206.t01	Vitvi19g00206_t001	PREDICTED: early nodulin-like protein 2 [Vitis vinifera]
VAG0127514	Chr19:24732608-24734570	3.23647	12.53	1.9529	5e-05	0.000119159	yes	up-regulated	XP_002282547.1	VIT_219s0014g02450	Vitvi19g01864.t01	Vitvi19g01864_t001	PREDICTED: protein DETOXIFICATION 19 isoform X1 [Vitis vinifera]_x0001_XP_019072996.1 PREDICTED: protein DETOXIFICATION 19 isoform X1 [Vitis vinifera]
VAG0127515	Chr19:24735211-24741259	2.23894	4.77711	1.09332	5e-05	0.000119159	yes	up-regulated	XP_002282551.1	N/A	Vitvi19g01863.t01	Vitvi19g00205_t001	PREDICTED: protein DETOXIFICATION 19 [Vitis vinifera]
VAG0127528	Chr19:24882350-24910420	5.34492	12.4906	1.2246	5e-05	0.000119159	yes	up-regulated	XP_010644175.1	VIT_219s0014g02210	Vitvi19g00189.t01	Vitvi19g00189_t001	PREDICTED: uncharacterized protein LOC100260719 isoform X1 [Vitis vinifera]_x0001_CBI20260.3 unnamed protein product, partial [Vitis vinifera]
VAG0127543	Chr19:25033077-25038408	13.2873	5.0565	-1.39384	5e-05	0.000119159	yes	down-regulated	XP_010644151.1	VIT_219s0014g01810	N/A	N/A	PREDICTED: uncharacterized protein LOC100265827 isoform X3 [Vitis vinifera]_x0001_XP_010644152.1 PREDICTED: uncharacterized protein LOC100265827 isoform X3 [Vitis vinifera]_x0001_XP_010644153.1 PREDICTED: uncharacterized protein LOC100265827 isoform X3 [Vitis vinifera]
VAG0127596	Chr19:25792900-25794256	1.79064	0.595042	-1.58941	0.0123	0.0207114	yes	down-regulated	XP_002283150.1	VIT_219s0014g01360	Vitvi19g00109.t01	N/A	PREDICTED: epidermis-specific secreted glycoprotein EP1-like [Vitis vinifera]
VAG0127687	Chr19:26879695-26889989	1.47349	3.29888	1.16274	5e-05	0.000119159	yes	up-regulated	XP_002283464.2	VIT_219s0014g00830	Vitvi19g01824.t01	Vitvi19g01824_t001	PREDICTED: probable LRR receptor-like serine/threonine-protein kinase At1g53440 isoform X4 [Vitis vinifera]_x0001_CBI20151.3 unnamed protein product, partial [Vitis vinifera]
VAG0127730	Chr19:27543501-27547174	41.0976	139.487	1.76301	5e-05	0.000119159	yes	up-regulated	XP_002285609.1	VIT_219s0014g00450	Vitvi13g01553.t01	Vitvi19g00041_t001	PREDICTED: protein trichome birefringence-like 38 [Vitis vinifera]_x0001_CBI20119.3 unnamed protein product, partial [Vitis vinifera]
VAG0127741	Chr19:27711209-27714904	8.92952	23.342	1.38627	5e-05	0.000119159	yes	up-regulated	XP_002285634.1	VIT_219s0014g00290	Vitvi19g00025.t01	Vitvi19g00025_t001	PREDICTED: trifunctional UDP-glucose 4,6-dehydratase/UDP-4-keto-6-deoxy-D-glucose 3,5-epimerase/UDP-4-keto-L-rhamnose-reductase RHM1 [Vitis vinifera]
VAG0127757	Chr19:27854903-27855707	16.1288	4.13862	-1.96241	5e-05	0.000119159	yes	down-regulated	XP_002285646.1	VIT_219s0014g00160	Vitvi12g00050.t01	Vitvi12g00050_t001	PREDICTED: chlorophyll a-b binding protein of LHCII type 1 [Vitis vinifera]_x0001_CAN73057.1 hypothetical protein VITISV_007597 [Vitis vinifera]
VAG0127902	Scaffold_115:86415-91369	2.96883	6.7945	1.19447	0.0006	0.00126502	yes	up-regulated	XP_002264846.1	N/A	Vitvi09g00630.t01	Vitvi09g00630_t001	PREDICTED: uncharacterized protein LOC100250980 [Vitis vinifera]_x0001_CBI36343.3 unnamed protein product, partial [Vitis vinifera]
VAG0127907	Scaffold_118:35774-59725	0.496763	3.28369	2.72469	5e-05	0.000119159	yes	up-regulated	XP_019075046.1	N/A	Vitvi04g01202.t01	Vitvi04g01202_t001	PREDICTED: endoribonuclease Dicer homolog 2 isoform X4 [Vitis vinifera]
VAG0127979	Scaffold_128:73946-77106	144.529	60.5467	-1.25524	5e-05	0.000119159	yes	down-regulated	XP_002284720.1	VIT_201s0011g05360	Vitvi01g00454.t01	Vitvi01g00454_t001	PREDICTED: HMG-Y-related protein A [Vitis vinifera]_x0001_CBI26865.3 unnamed protein product, partial [Vitis vinifera]
VAG0128022	Scaffold_133:118483-121752	8.55665	18.3036	1.09701	0.03	0.0466328	yes	up-regulated	unamed	N/A	N/A	N/A	unnamed
VAG0128067	Scaffold_139:70815-73791	17.1966	53.4065	1.63489	5e-05	0.000119159	yes	up-regulated	XP_002277666.1	VIT_200s0283g00030	Vitvi17g01311.t01	Vitvi17g01311_t001	PREDICTED: calnexin homolog [Vitis vinifera]
VAG0128097	Scaffold_147:965-13601	1.07367	2.70101	1.33095	0.018	0.0293229	yes	up-regulated	CAN62867.1	VIT_203s0038g00030	N/A	N/A	hypothetical protein VITISV_015925 [Vitis vinifera]
VAG0128120	Scaffold_153:45294-46567	57.7849	23.1527	-1.31951	5e-05	0.000119159	yes	down-regulated	XP_002278130.1	N/A	Vitvi11g01702.t01	Vitvi11g01702_t001	PREDICTED: protein GLUTAMINE DUMPER 3 [Vitis vinifera]
VAG0128204	Scaffold_179:92137-94067	3.73556	1.75886	-1.08668	0.0006	0.00126502	yes	down-regulated	XP_002276891.2	VIT_212s0028g02010	Vitvi12g00168.t01	Vitvi12g00168_t001	PREDICTED: protein trichome birefringence-like 42 [Vitis vinifera]
VAG0128217	Scaffold_180:85329-85859	131.24	400.144	1.60832	5e-05	0.000119159	yes	up-regulated	XP_002284463.1	VIT_209s0002g04280	Vitvi09g00355.t01	Vitvi09g00355_t001	PREDICTED: dynein light chain LC6, flagellar outer arm [Vitis vinifera]_x0001_CBI36123.3 unnamed protein product, partial [Vitis vinifera]
VAG0128302	Scaffold_203:57254-57883	34.8581	9.98709	-1.80336	0.0079	0.0137867	yes	down-regulated	XP_019075911.1	N/A	Vitvi06g01626.t01	Vitvi06g01626_t001	PREDICTED: extensin-like isoform X1 [Vitis vinifera]
VAG0128373	Scaffold_221:45492-49182	10.3855	23.682	1.18922	5e-05	0.000119159	yes	up-regulated	XP_002263323.1	N/A	Vitvi02g00187.t01	Vitvi02g00187_t001	PREDICTED: luminal-binding protein 5 [Vitis vinifera]
VAG0128395	Scaffold_228:32533-35693	211.299	934.358	2.14469	5e-05	0.000119159	yes	up-regulated	XP_010652823.1	VIT_207s0031g00920	Vitvi07g01777.t01	Vitvi07g01777_t001	PREDICTED: inositol-3-phosphate synthase [Vitis vinifera]_x0001_CBI21448.3 unnamed protein product, partial [Vitis vinifera]
VAG0128414	Scaffold_235:7300-8440	2.95388	1.14807	-1.3634	0.00305	0.00573344	yes	down-regulated	XP_002270048.1	VIT_200s0214g00040	Vitvi04g01095.t01	Vitvi04g01095_t001	PREDICTED: putative F-box protein PP2-B12 [Vitis vinifera]
VAG0128420	Scaffold_236:24750-32427	11.8837	26.2572	1.14373	5e-05	0.000119159	yes	up-regulated	XP_002278587.2	VIT_213s0019g01510	Vitvi13g00305.t01	Vitvi13g00306_t001	PREDICTED: uncharacterized protein LOC100246148 [Vitis vinifera]
VAG0128459	Scaffold_244:71500-72682	16.209	34.9329	1.10779	5e-05	0.000119159	yes	up-regulated	XP_010659744.1	VIT_214s0060g00480	Vitvi14g02444.t01	Vitvi14g02444_t001	PREDICTED: S-adenosylmethionine synthase 4 [Vitis vinifera]_x0001_A7PRJ6.1 RecName: Full=S-adenosylmethionine synthase 4; Short=AdoMet synthase 4; AltName: Full=Methionine adenosyltransferase 4; Short=MAT 4
VAG0128466	Scaffold_247:4460-6909	2.46611	5.06482	1.03827	0.0001	0.00023149	yes	up-regulated	XP_002280660.2	VIT_206s0004g06030	Vitvi06g00584.t01	Vitvi06g00584_t001	PREDICTED: calmodulin-binding receptor-like cytoplasmic kinase 1 [Vitis vinifera]_x0001_CBI16008.3 unnamed protein product, partial [Vitis vinifera]
VAG0128528	Scaffold_266:54424-55282	5.07655	2.42771	-1.06425	0.0039	0.00719993	yes	down-regulated	XP_010653484.1	VIT_208s0040g02950	Vitvi08g01123.t01	Vitvi08g01123_t001	PREDICTED: E3 ubiquitin-protein ligase SGR9, amyloplastic [Vitis vinifera]
VAG0128575	Scaffold_283:43573-44537	1166.47	2431.09	1.05945	5e-05	0.000119159	yes	up-regulated	XP_002276266.1	VIT_214s0066g00960	Vitvi14g01734.t01	Vitvi14g01734_t001	PREDICTED: glutaredoxin [Vitis vinifera]_x0001_CAN74292.1 hypothetical protein VITISV_015981 [Vitis vinifera]_x0001_CBI34892.3 unnamed protein product, partial [Vitis vinifera]
VAG0128783	Scaffold_329:19543-37138	1.9303	0.687878	-1.4886	0.00965	0.0165727	yes	down-regulated	CBI18395.3	N/A	N/A	N/A	unnamed protein product, partial [Vitis vinifera]
VAG0128807	Scaffold_341:564-2521	1.26116	3.70902	1.55629	0.0309	0.047891	yes	up-regulated	CBI26285.3	VIT_205s0020g03790	N/A	N/A	unnamed protein product, partial [Vitis vinifera]
VAG0128823	Scaffold_345:4113-27141	6.74842	2.43506	-1.47059	0.00015	0.000341077	yes	down-regulated	XP_002271399.1	N/A	N/A	N/A	PREDICTED: protein PHLOEM PROTEIN 2-LIKE A1 isoform X2 [Vitis vinifera]_x0001_CBI40027.3 unnamed protein product, partial [Vitis vinifera]
VAG0128956	Scaffold_380:46446-47630	15.4774	4.75391	-1.70298	5e-05	0.000119159	yes	down-regulated	CBI39434.3	VIT_205s0062g01010	N/A	N/A	unnamed protein product, partial [Vitis vinifera]
VAG0128958	Scaffold_380:62706-63310	10.4276	2.2254	-2.22828	0.00565	0.010126	yes	down-regulated	CAN80303.1	VIT_205s0062g01010	N/A	N/A	hypothetical protein VITISV_011600 [Vitis vinifera]
VAG0129034	Scaffold_409:58870-59295	19.0062	8.66845	-1.13263	0.03065	0.0475423	yes	down-regulated	XP_002281340.1	VIT_202s0012g00900	N/A	N/A	PREDICTED: AT-hook motif nuclear-localized protein 8 isoform X1 [Vitis vinifera]_x0001_CBI33917.3 unnamed protein product, partial [Vitis vinifera]
VAG0129053	Scaffold_421:10878-16624	2.60889	7.35285	1.49487	5e-05	0.000119159	yes	up-regulated	XP_010662604.1	VIT_216s0050g02340	Vitvi16g01194.t01	Vitvi16g01194_t001	PREDICTED: uncharacterized protein LOC100262126 [Vitis vinifera]_x0001_XP_010662606.1 PREDICTED: uncharacterized protein LOC100262126 [Vitis vinifera]_x0001_XP_019081585.1 PREDICTED: uncharacterized protein LOC100262126 [Vitis vinifera]
VAG0129054	Scaffold_421:17635-29540	0.184414	3.02213	4.03455	5e-05	0.000119159	yes	up-regulated	XP_010662608.1	VIT_216s0050g02330	Vitvi16g01192.t01	Vitvi16g01193_t001	PREDICTED: uncharacterized protein LOC100267290 [Vitis vinifera]
VAG0129094	Scaffold_429:50137-54084	11.4651	30.7415	1.42294	5e-05	0.000119159	yes	up-regulated	XP_019075034.1	VIT_204s0044g01940	Vitvi04g01751.t01	Vitvi04g02258_t001	PREDICTED: diacylglycerol O-acyltransferase 2 isoform X2 [Vitis vinifera]
VAG0129096	Scaffold_431:7086-13039	1.10365	2.48169	1.16904	5e-05	0.000119159	yes	up-regulated	XP_010649815.1	VIT_214s0030g00420	Vitvi05g00381.t01	Vitvi05g00381_t001	PREDICTED: uncharacterized protein LOC100263026 isoform X1 [Vitis vinifera]_x0001_XP_010649816.1 PREDICTED: uncharacterized protein LOC100263026 isoform X1 [Vitis vinifera]_x0001_XP_010649817.1 PREDICTED: uncharacterized protein LOC100263026 isoform X1 [Vitis vinifera]_x0001_XP_010649818.1 PREDICTED: uncharacterized protein LOC100263026 isoform X1 [Vitis vinifera]_x0001_XP_019075819.1 PREDICTED: …
VAG0129133	Scaffold_438:43042-44955	8.18675	17.0154	1.05548	5e-05	0.000119159	yes	up-regulated	XP_010644341.1	VIT_202s0087g01020	N/A	N/A	PREDICTED: cysteine-rich receptor-like protein kinase 10 isoform X1 [Vitis vinifera]
VAG0129159	Scaffold_445:32211-33258	1.52073	3.11946	1.03653	0.01635	0.0268696	yes	up-regulated	XP_002278526.1	VIT_205s0020g03480	Vitvi05g00504.t01	Vitvi05g00504_t001	PREDICTED: uncharacterized protein LOC100249372 [Vitis vinifera]_x0001_XP_010649901.1 PREDICTED: uncharacterized protein LOC100249372 [Vitis vinifera]_x0001_XP_019075684.1 PREDICTED: uncharacterized protein LOC100249372 [Vitis vinifera]_x0001_CBI26256.3 unnamed protein product, partial [Vitis vinifera]
VAG0129181	Scaffold_455:56306-58271	0.434958	2.9949	2.78356	0.0004	0.000862985	yes	up-regulated	XP_002275640.2	VIT_208s0007g06610	Vitvi08g01747.t01	Vitvi08g01747_t001	PREDICTED: probable L-type lectin-domain containing receptor kinase S.5 [Vitis vinifera]
VAG0129201	Scaffold_460:36174-39880	107.991	29.1785	-1.88793	5e-05	0.000119159	yes	down-regulated	XP_007209565.2	N/A	N/A	N/A	thaumatin-like protein [Prunus persica]
VAG0129228	Scaffold_470:2344-3200	8.48265	16.9912	1.0022	0.0027	0.00512444	yes	up-regulated	XP_002272782.1	VIT_211s0052g01090	N/A	N/A	PREDICTED: 4-coumarate--CoA ligase 2 [Vitis vinifera]
VAG0129232	Scaffold_471:237-2959	1.63441	5.32497	1.70401	0.00195	0.00380699	yes	up-regulated	CAN65489.1	VIT_213s0047g00990	N/A	N/A	hypothetical protein VITISV_003761 [Vitis vinifera]
VAG0129240	Scaffold_473:10903-17073	3.50315	1.51061	-1.21352	0.03185	0.049234	yes	down-regulated	CBI39920.3	N/A	N/A	N/A	unnamed protein product, partial [Vitis vinifera]
VAG0129319	Scaffold_500:8-1876	9.1208	18.5414	1.02352	0.0001	0.00023149	yes	up-regulated	XP_010660896.1	N/A	N/A	N/A	PREDICTED: shaggy-related protein kinase epsilon [Vitis vinifera]_x0001_CBI34900.3 unnamed protein product, partial [Vitis vinifera]
VAG0129327	Scaffold_501:28514-29855	41.8996	86.0849	1.03882	5e-05	0.000119159	yes	up-regulated	CAN80825.1	N/A	Vitvi07g01562.t01	Vitvi15g04497_t001	hypothetical protein VITISV_015452 [Vitis vinifera]
VAG0129333	Scaffold_503:18943-19930	1.43008	3.51583	1.29777	0.01715	0.0280618	yes	up-regulated	XP_002267024.2	VIT_201s0026g00830	Vitvi01g00844.t01	Vitvi19g04247_t001	PREDICTED: peroxidase 41 [Vitis vinifera]
VAG0129391	Scaffold_526:891-2115	2.24908	5.25393	1.22406	0.0002	0.000448242	yes	up-regulated	XP_002267946.1	VIT_212s0057g01020	Vitvi12g00721.t01	Vitvi12g00721_t001	PREDICTED: fasciclin-like arabinogalactan protein 2 [Vitis vinifera]
VAG0129502	Scaffold_563:147-8523	8.70579	3.71911	-1.22702	0.00035	0.000761265	yes	down-regulated	CBI25817.3	VIT_208s0032g00670	N/A	N/A	unnamed protein product, partial [Vitis vinifera]
VAG0129556	Scaffold_583:26750-36965	3.97705	1.47137	-1.43454	0.01075	0.0182987	yes	down-regulated	CAN67654.1	N/A	Vitvi08g01029.t01	Vitvi08g01029_t001	hypothetical protein VITISV_038410 [Vitis vinifera]
VAG0129557	Scaffold_583:37117-40518	1.68407	4.36278	1.37329	5e-05	0.000119159	yes	up-regulated	XP_010653575.1	VIT_206s0004g02670	Vitvi08g01028.t01	Vitvi08g01028_t001	PREDICTED: protein CNGC15b [Vitis vinifera]_x0001_XP_010653577.1 PREDICTED: protein CNGC15b [Vitis vinifera]_x0001_XP_019077313.1 PREDICTED: protein CNGC15b [Vitis vinifera]
VAG0129577	Scaffold_591:2864-9581	3.30761	1.46913	-1.17083	0.00535	0.00963278	yes	down-regulated	XP_002274480.2	VIT_215s0046g02710	N/A	N/A	PREDICTED: F-box/kelch-repeat protein SKIP4 [Vitis vinifera]_x0001_CBI40360.3 unnamed protein product, partial [Vitis vinifera]
VAG0129613	Scaffold_612:94-1335	257.738	126.618	-1.02543	5e-05	0.000119159	yes	down-regulated	XP_010659914.1	N/A	Vitvi14g02655.t01	Vitvi14g02655_t001	PREDICTED: uncharacterized protein LOC104881413 isoform X1 [Vitis vinifera]_x0001_XP_019080297.1 PREDICTED: uncharacterized protein LOC104881413 isoform X1 [Vitis vinifera]_x0001_XP_019080298.1 PREDICTED: uncharacterized protein LOC104881413 isoform X1 [Vitis vinifera]
VAG0129621	Scaffold_614:3827-9587	0.697129	5.43214	2.96202	0.01	0.0171216	yes	up-regulated	CAN62190.1	VIT_207s0005g02440	N/A	N/A	hypothetical protein VITISV_020113 [Vitis vinifera]
VAG0129660	Scaffold_630:50052-50445	3.90943	13.6513	1.804	0.00285	0.00538498	yes	up-regulated	CBI33335.3	VIT_205s0051g00410	N/A	N/A	unnamed protein product, partial [Vitis vinifera]
VAG0129692	Scaffold_649:31607-32937	0.870923	2.17068	1.31753	0.01535	0.0253608	yes	up-regulated	XP_002270569.1	VIT_208s0056g01500	Vitvi08g00130.t01	Vitvi08g00130_t001	PREDICTED: protein PNS1 [Vitis vinifera]_x0001_XP_010653185.1 PREDICTED: protein PNS1 [Vitis vinifera]_x0001_CBI31229.3 unnamed protein product, partial [Vitis vinifera]
VAG0129729	Scaffold_667:969-2385	6.41282	13.1565	1.03674	0.00735	0.0128968	yes	up-regulated	XP_002278600.1	VIT_206s0061g00060	N/A	N/A	PREDICTED: THUMP domain-containing protein 1 isoform X1 [Vitis vinifera]_x0001_CBI17192.3 unnamed protein product, partial [Vitis vinifera]
VAG0129751	Scaffold_671:48596-49327	2.97988	9.11873	1.61358	0.02275	0.0363127	yes	up-regulated	CAN81600.1	VIT_204s0008g03610	N/A	N/A	hypothetical protein VITISV_024403 [Vitis vinifera]
VAG0129777	Scaffold_676:31591-34401	27.1	55.5703	1.03602	5e-05	0.000119159	yes	up-regulated	XP_002285815.1	VIT_218s0001g04700	Vitvi14g01509.t01	Vitvi18g02556_t001	PREDICTED: membrane-anchored ubiquitin-fold protein 3 [Vitis vinifera]_x0001_XP_010664290.1 PREDICTED: membrane-anchored ubiquitin-fold protein 3 [Vitis vinifera]_x0001_CBI19110.3 unnamed protein product, partial [Vitis vinifera]
VAG0129781	Scaffold_677:3428-24344	4.79773	9.74013	1.02159	5e-05	0.000119159	yes	up-regulated	XP_002284460.1	VIT_218s0001g03130	Vitvi18g00287.t01	Vitvi18g00287_t001	PREDICTED: glutamic acid-rich protein [Vitis vinifera]_x0001_CBI19035.3 unnamed protein product, partial [Vitis vinifera]
VAG0129794	Scaffold_683:18930-21969	6.32637	13.4213	1.08507	5e-05	0.000119159	yes	up-regulated	XP_002279248.1	VIT_217s0000g03300	Vitvi18g03348.t01	Vitvi17g00285_t001	PREDICTED: uncharacterized protein LOC100244012 [Vitis vinifera]
VAG0129803	Scaffold_685:4950-8440	5.02238	11.3793	1.17997	5e-05	0.000119159	yes	up-regulated	CBI32759.3	VIT_208s0040g01570	N/A	N/A	unnamed protein product, partial [Vitis vinifera]
VAG0129957	Scaffold_738:1783-2085	54.3883	5.35939	-3.34316	0.0056	0.0100448	yes	down-regulated	unamed	N/A	N/A	N/A	unnamed
VAG0130051	Scaffold_793:35113-43251	1.48662	3.14029	1.07887	0.0132	0.0220912	yes	up-regulated	XP_002280748.1	VIT_215s0048g00380	Vitvi15g00691.t01	Vitvi15g00691_t001	PREDICTED: DNA repair protein RAD51 homolog 3 [Vitis vinifera]_x0001_CBI38899.3 unnamed protein product, partial [Vitis vinifera]
VAG0130097	Scaffold_822:1785-19894	3.2404	7.09209	1.13004	5e-05	0.000119159	yes	up-regulated	XP_010662020.1	VIT_216s0039g00080	Vitvi16g00003.t01	Vitvi16g00003_t001	PREDICTED: testis-expressed sequence 2 protein [Vitis vinifera]
VAG0130165	Scaffold_858:37731-38903	9.44459	2.60257	-1.85955	5e-05	0.000119159	yes	down-regulated	NP_001268056.1	VIT_206s0004g02850	Vitvi06g00281.t01	Vitvi06g00281_t001	aquaporin PIP2 [Vitis vinifera]_x0001_ABC84558.1 aquaporin PIP2 [Vitis vinifera]
VAG0130191	Scaffold_876:37163-41383	1.06832	74.6793	6.12729	0.0242	0.0383451	yes	up-regulated	XP_003632932.1	VIT_209s0054g00010	Vitvi09g01943.t01	Vitvi09g04537_t001	PREDICTED: 60S ribosomal protein L7-2 [Vitis vinifera]_x0001_CBI18498.3 unnamed protein product, partial [Vitis vinifera]
VAG0130282	Scaffold_934:34153-38129	4.54856	1.30792	-1.79813	0.03175	0.0490924	yes	down-regulated	CAN62416.1	N/A	N/A	N/A	hypothetical protein VITISV_032220 [Vitis vinifera]
VAG0130303	Scaffold_947:13129-14728	52.8494	123.803	1.22809	5e-05	0.000119159	yes	up-regulated	XP_002270482.1	VIT_200s0214g00090	N/A	N/A	PREDICTED: F-box protein PP2-B10 [Vitis vinifera]
VAG0130367	Scaffold_978:26590-29763	18.6121	37.3967	1.00667	5e-05	0.000119159	yes	up-regulated	XP_002279420.2	VIT_216s0100g00570	Vitvi16g00964.t01	Vitvi16g00964_t001	PREDICTED: probable methyltransferase PMT15 [Vitis vinifera]_x0001_CBI31829.3 unnamed protein product, partial [Vitis vinifera]
VAG0130383	Scaffold_992:310-3458	2.93762	6.25994	1.0915	5e-05	0.000119159	yes	up-regulated	CAN72360.1	VIT_204s0008g02970	Vitvi04g00263.t01	Vitvi04g00263_t001	hypothetical protein VITISV_000132 [Vitis vinifera]
VAG0130429	Scaffold_1019:30651-36760	2.79262	5.59994	1.00379	5e-05	0.000119159	yes	up-regulated	CBI18445.3	VIT_205s0062g00010	Vitvi06g01177.t01	Vitvi11g04290_t001	unnamed protein product, partial [Vitis vinifera]
VAG0130509	Scaffold_1075:27415-35082	3.03267	6.77426	1.15947	0.00025	0.000554063	yes	up-regulated	CBI35369.3	N/A	Vitvi10g01535.t01	Vitvi10g01535_t001	unnamed protein product, partial [Vitis vinifera]
VAG0130529	Scaffold_1103:4488-10412	2.774	6.98491	1.33227	0.0005	0.00106533	yes	up-regulated	XP_002274497.1	VIT_212s0142g00330	N/A	Vitvi12g04293_t001	PREDICTED: copper-transporting ATPase PAA1, chloroplastic [Vitis vinifera]
VAG0130538	Scaffold_1111:23958-29905	5.93834	12.2482	1.04443	0.0001	0.00023149	yes	up-regulated	XP_002270114.1	VIT_210s0003g01530	Vitvi06g01224.t01	Vitvi15g04406_t001	PREDICTED: SAP-like protein BP-73 isoform X1 [Vitis vinifera]_x0001_CBI30710.3 unnamed protein product, partial [Vitis vinifera]
VAG0130574	Scaffold_1136:26505-27631	84.2867	40.8568	-1.04473	5e-05	0.000119159	yes	down-regulated	XP_002275552.1	VIT_213s0019g04140	Vitvi13g00590.t01	Vitvi13g00590_t001	PREDICTED: chlorophyll a-b binding protein 6, chloroplastic [Vitis vinifera]_x0001_CAN75566.1 hypothetical protein VITISV_032585 [Vitis vinifera]
VAG0130605	Scaffold_1161:12773-19994	9.44402	3.95182	-1.25689	0.00285	0.00538498	yes	down-regulated	XP_010648532.1	N/A	N/A	N/A	PREDICTED: helicase and polymerase-containing protein TEBICHI isoform X1 [Vitis vinifera]_x0001_XP_010648533.1 PREDICTED: helicase and polymerase-containing protein TEBICHI isoform X1 [Vitis vinifera]_x0001_XP_010648534.1 PREDICTED: helicase and polymerase-containing protein TEBICHI isoform X1 [Vitis vinifera]_x0001_XP_019074907.1 PREDICTED: helicase and polymerase-containing protein TEBICHI isof…
VAG0130620	Scaffold_1173:15389-16740	3.79177	10.22	1.43044	0.00315	0.00590743	yes	up-regulated	XP_002278952.1	VIT_207s0151g00740	Vitvi05g00528.t01	Vitvi05g00528_t001	PREDICTED: non-specific lipid-transfer protein-like protein At2g13820 isoform X1 [Vitis vinifera]
VAG0130777	Scaffold_1292:20911-28725	3.62786	1.77503	-1.03128	0.01465	0.0242981	yes	down-regulated	XP_002278964.2	VIT_214s0060g00210	Vitvi14g00014.t01	Vitvi15g04658_t001	PREDICTED: flap endonuclease 1 isoform X2 [Vitis vinifera]
VAG0130784	Scaffold_1297:3433-5856	4.23857	10.8354	1.35411	0.02055	0.0331077	yes	up-regulated	XP_010658299.1	VIT_213s0067g00020	N/A	N/A	PREDICTED: SET and MYND domain-containing protein 4 isoform X1 [Vitis vinifera]_x0001_XP_010658300.1 PREDICTED: SET and MYND domain-containing protein 4 isoform X1 [Vitis vinifera]_x0001_XP_019079850.1 PREDICTED: SET and MYND domain-containing protein 4 isoform X1 [Vitis vinifera]
VAG0130815	Scaffold_1320:8629-13497	13.9448	47.7685	1.77633	5e-05	0.000119159	yes	up-regulated	CBI27239.3	VIT_201s0011g01050	Vitvi01g01855.t01	Vitvi01g01855_t001	unnamed protein product, partial [Vitis vinifera]
VAG0130847	Scaffold_1346:13459-19605	1.29444	3.00986	1.21737	5e-05	0.000119159	yes	up-regulated	XP_010651085.1	N/A	Vitvi06g00383.t01	Vitvi06g00383_t001	PREDICTED: kinesin-like protein KIN-5D [Vitis vinifera]_x0001_CBI16219.3 unnamed protein product, partial [Vitis vinifera]
VAG0130885	Scaffold_1367:15535-27566	0.838927	5.01836	2.5806	5e-05	0.000119159	yes	up-regulated	XP_002278028.1	VIT_205s0020g03210	Vitvi05g00477.t01	Vitvi13g02551_t001	PREDICTED: G-type lectin S-receptor-like serine/threonine-protein kinase LECRK4 [Vitis vinifera]
VAG0130959	Scaffold_1437:626-25715	5.47017	12.4758	1.18947	5e-05	0.000119159	yes	up-regulated	XP_002274060.1	VIT_202s0012g02790	Vitvi02g00857.t01	Vitvi02g00857_t001	PREDICTED: secretory carrier-associated membrane protein 4 [Vitis vinifera]_x0001_CBI33788.3 unnamed protein product, partial [Vitis vinifera]
VAG0130977	Scaffold_1456:17082-18756	1.29533	3.31484	1.35562	0.006	0.0107014	yes	up-regulated	XP_002278123.1	VIT_206s0061g00120	Vitvi06g01917.t01	Vitvi06g01917_t001	PREDICTED: glucan endo-1,3-beta-glucosidase isoform X1 [Vitis vinifera]_x0001_A7PQW3.2 RecName: Full=Glucan endo-1,3-beta-glucosidase; AltName: Full=(1->3)-beta-glucan endohydrolase; Short=(1->3)-beta-glucanase; AltName: Full=Beta-1,3-endoglucanase; Flags: Precursor
VAG0130998	Scaffold_1470:6888-24604	2.56036	5.39813	1.07611	0.00055	0.00116537	yes	up-regulated	XP_002264528.1	VIT_211s0078g00430	Vitvi11g01055.t01	Vitvi11g01055_t001	PREDICTED: galacturonokinase [Vitis vinifera]_x0001_CBI40670.3 unnamed protein product, partial [Vitis vinifera]
VAG0131005	Scaffold_1477:19007-25093	26.5292	61.2143	1.20629	5e-05	0.000119159	yes	up-regulated	XP_002282713.1	VIT_212s0028g01220	Vitvi12g02210.t01	Vitvi12g02210_t001	PREDICTED: E3 ubiquitin ligase BIG BROTHER-related isoform X1 [Vitis vinifera]_x0001_XP_010657087.1 PREDICTED: E3 ubiquitin ligase BIG BROTHER-related isoform X1 [Vitis vinifera]_x0001_XP_010657088.1 PREDICTED: E3 ubiquitin ligase BIG BROTHER-related isoform X1 [Vitis vinifera]_x0001_XP_010657089.1 PREDICTED: E3 ubiquitin ligase BIG BROTHER-related isoform X1 [Vitis vinifera]_x0001_XP_010657090.1…
VAG0131103	Scaffold_1555:12674-21552	2.275	5.19223	1.19049	0.0001	0.00023149	yes	up-regulated	CBI24291.3	VIT_206s0009g02510	N/A	N/A	unnamed protein product, partial [Vitis vinifera]
VAG0131104	Scaffold_1557:16212-17089	856.644	415.128	-1.04514	5e-05	0.000119159	yes	down-regulated	XP_002266519.1	N/A	Vitvi19g01440.t01	Vitvi19g01440_t001	PREDICTED: heme-binding protein 2 [Vitis vinifera]
VAG0131160	Scaffold_1589:14-3503	2.71827	6.71923	1.30561	5e-05	0.000119159	yes	up-regulated	XP_010649408.1	VIT_201s0011g00910	Vitvi01g00080.t01	Vitvi01g00080_t001	PREDICTED: uncharacterized protein LOC104879181 isoform X3 [Vitis vinifera]_x0001_XP_010649412.1 PREDICTED: uncharacterized protein LOC104879181 isoform X3 [Vitis vinifera]
VAG0131228	Scaffold_1612:6276-14916	324.252	873.787	1.43017	5e-05	0.000119159	yes	up-regulated	XP_002285503.1	VIT_206s0004g01910	Vitvi06g00201.t01	Vitvi06g00201_t001	PREDICTED: ADP,ATP carrier protein, mitochondrial [Vitis vinifera]
VAG0131283	Scaffold_1633:24471-25544	8.74626	17.6328	1.01153	5e-05	0.000119159	yes	up-regulated	XP_002275594.1	N/A	Vitvi05g00275.t01	Vitvi05g00275_t001	PREDICTED: transcription factor MYB86 [Vitis vinifera]
VAG0131339	Scaffold_1659:14604-23276	1.12134	2.61511	1.22165	0.0095	0.0163354	yes	up-regulated	XP_002266134.2	VIT_200s0229g00140	Vitvi02g00569.t01	Vitvi02g00569_t001	PREDICTED: 3-hydroxyisobutyryl-CoA hydrolase-like protein 1, mitochondrial [Vitis vinifera]
VAG0131367	Scaffold_1669:15573-22933	1.70671	8.10549	2.24768	5e-05	0.000119159	yes	up-regulated	XP_002279260.1	VIT_212s0059g02150	Vitvi04g01535.t01	Vitvi04g01535_t001	PREDICTED: aconitate hydratase, cytoplasmic [Vitis vinifera]_x0001_CBI28935.3 unnamed protein product, partial [Vitis vinifera]
VAG0131399	Scaffold_1685:1850-3811	7.82677	2.46734	-1.66546	5e-05	0.000119159	yes	down-regulated	EOX97218.1	VIT_203s0063g01930	Vitvi03g01518.t01	Vitvi03g01518_t001	Cysteine/Histidine-rich C1 domain family protein [Theobroma cacao]
VAG0131402	Scaffold_1685:22581-23772	10.936	5.26741	-1.05391	5e-05	0.000119159	yes	down-regulated	XP_002281140.2	VIT_203s0063g01890	Vitvi03g00386.t01	Vitvi03g00386_t001	PREDICTED: RING-H2 finger protein ATL65 [Vitis vinifera]
VAG0131411	Scaffold_1689:19679-20103	5.68238	15.5153	1.44912	0.02395	0.0379891	yes	up-regulated	unamed	N/A	N/A	N/A	unnamed
VAG0131423	Scaffold_1694:17930-19995	695.82	336.929	-1.04627	5e-05	0.000119159	yes	down-regulated	CAN84007.1	VIT_208s0007g01360	Vitvi08g02225.t01	Vitvi08g04253_t001	hypothetical protein VITISV_033736 [Vitis vinifera]
VAG0131432	Scaffold_1697:19310-19799	181.88	73.0045	-1.31693	5e-05	0.000119159	yes	down-regulated	XP_002269159.1	VIT_208s0007g00710	Vitvi08g01231.t01	Vitvi08g01231_t001	PREDICTED: uncharacterized protein LOC100249439 [Vitis vinifera]_x0001_CAN82963.1 hypothetical protein VITISV_000344 [Vitis vinifera]_x0001_CBI30525.3 unnamed protein product, partial [Vitis vinifera]
VAG0131437	Scaffold_1699:8671-10597	2.43531	7.55998	1.63427	5e-05	0.000119159	yes	up-regulated	CBI32673.3	VIT_206s0004g04110	Vitvi08g02168.t01	Vitvi08g02168_t001	unnamed protein product, partial [Vitis vinifera]
VAG0131438	Scaffold_1699:15389-17122	59.3408	134.063	1.17581	5e-05	0.000119159	yes	up-regulated	XP_010653505.1	VIT_213s0019g00420	Vitvi08g02167.t01	Vitvi08g02167_t001	PREDICTED: F-box protein At2g39490 [Vitis vinifera]_x0001_CBI32674.3 unnamed protein product, partial [Vitis vinifera]
VAG0131454	Scaffold_1706:5497-16584	1.87881	0.449527	-2.06334	0.017	0.0278395	yes	down-regulated	XP_002271944.1	VIT_210s0116g00190	Vitvi10g00124.t01	Vitvi10g00124_t001	PREDICTED: homeobox protein SBH1 [Vitis vinifera]_x0001_XP_010645351.1 PREDICTED: homeobox protein SBH1 [Vitis vinifera]
VAG0131464	Scaffold_1709:798-9790	1.82981	0.785353	-1.22028	0.00915	0.0157833	yes	down-regulated	XP_002267938.1	VIT_200s0194g00260	Vitvi10g00231.t01	Vitvi10g00231_t001	PREDICTED: microtubule-associated protein 70-5 [Vitis vinifera]
VAG0131491	Scaffold_1719:7678-8302	0.566682	4.00639	2.82169	0.00795	0.0138657	yes	up-regulated	XP_002278174.1	VIT_214s0068g00740	Vitvi14g02948.t01	Vitvi14g02948_t001	PREDICTED: uncharacterized protein LOC100261750 [Vitis vinifera]
VAG0131498	Scaffold_1721:8437-14339	1.53874	4.87441	1.66348	0.0202	0.0325924	yes	up-regulated	XP_002271169.1	N/A	Vitvi07g02779.t01	Vitvi14g01526_t001	PREDICTED: truncated transcription factor CAULIFLOWER A isoform X1 [Vitis vinifera]_x0001_CBI21332.3 unnamed protein product, partial [Vitis vinifera]
VAG0131502	Scaffold_1722:7891-9778	8.71695	1.11739	-2.9637	5e-05	0.000119159	yes	down-regulated	XP_002274131.2	VIT_214s0068g01920	Vitvi14g01532.t01	Vitvi14g01532_t001	PREDICTED: peroxidase 55 [Vitis vinifera]
VAG0131536	Scaffold_1740:20921-23581	6.95719	14.4982	1.0593	5e-05	0.000119159	yes	up-regulated	XP_010658151.1	N/A	N/A	N/A	PREDICTED: probable protein phosphatase 2C 38 isoform X1 [Vitis vinifera]
VAG0131552	Scaffold_1746:14957-22691	7.17159	15.4846	1.11047	5e-05	0.000119159	yes	up-regulated	XP_002274102.1	VIT_217s0000g05850	Vitvi17g00561.t01	Vitvi17g00561_t001	PREDICTED: ABC transporter A family member 2 isoform X2 [Vitis vinifera]_x0001_CBI15254.3 unnamed protein product, partial [Vitis vinifera]
VAG0131571	Scaffold_1756:6275-7080	225.803	58.082	-1.95891	0.0154	0.0254328	yes	down-regulated	KDO52082.1	N/A	N/A	Vitvi14g04604_t001	hypothetical protein CISIN_1g034870mg [Citrus sinensis]_x0001_GAY48376.1 hypothetical protein CUMW_111180 [Citrus unshiu]
VAG0131624	Scaffold_1777:5947-20594	5.99431	19.1954	1.67909	5e-05	0.000119159	yes	up-regulated	XP_002272206.2	VIT_206s0080g01020	N/A	Vitvi06g04446_t001	PREDICTED: secoisolariciresinol dehydrogenase-like [Vitis vinifera]
VAG0131714	Scaffold_1819:5216-6607	12.8037	45.4473	1.82763	5e-05	0.000119159	yes	up-regulated	XP_002276504.1	VIT_202s0025g04200	Vitvi02g01399.t01	Vitvi02g01399_t001	PREDICTED: CASP-like protein 4A4 [Vitis vinifera]_x0001_CBI34730.3 unnamed protein product, partial [Vitis vinifera]
VAG0131770	Scaffold_1843:888-5124	931.096	3301.62	1.82617	5e-05	0.000119159	yes	up-regulated	CBI21154.3	VIT_204s0008g06800	Vitvi04g00612.t01	Vitvi04g00612_t001	unnamed protein product, partial [Vitis vinifera]
VAG0131805	Scaffold_1867:9788-14214	2.18015	6.39388	1.55227	5e-05	0.000119159	yes	up-regulated	XP_010659762.1	VIT_214s0060g00330	Vitvi14g00029.t01	Vitvi14g04000_t001	PREDICTED: aspartic proteinase A1 isoform X2 [Vitis vinifera]_x0001_XP_019080768.1 PREDICTED: aspartic proteinase A1 isoform X2 [Vitis vinifera]_x0001_CBI39670.3 unnamed protein product, partial [Vitis vinifera]
VAG0131862	Scaffold_1902:20774-21554	76.6079	26.9895	-1.5051	5e-05	0.000119159	yes	down-regulated	CBI36780.3	N/A	Vitvi14g02551.t01	N/A	unnamed protein product, partial [Vitis vinifera]
VAG0131876	Scaffold_1909:7894-17716	128.022	60.2841	-1.08655	5e-05	0.000119159	yes	down-regulated	XP_002270792.1	VIT_214s0081g00620	Vitvi14g00546.t01	Vitvi14g00546_t001	PREDICTED: AT-hook motif nuclear-localized protein 14 [Vitis vinifera]_x0001_CBI35169.3 unnamed protein product, partial [Vitis vinifera]
VAG0131893	Scaffold_1919:19697-23169	7.69671	3.06418	-1.32874	0.0098	0.016807	yes	down-regulated	CBI39544.3	VIT_214s0060g01760	Vitvi07g00342.t01	Vitvi14g02495_t001	unnamed protein product, partial [Vitis vinifera]
VAG0132001	Scaffold_1995:3313-20208	3.35849	1.52741	-1.13673	0.0001	0.00023149	yes	down-regulated	XP_002276688.2	VIT_219s0090g01530	Vitvi19g00597.t01	Vitvi19g00600_t001	PREDICTED: exopolygalacturonase-like [Vitis vinifera]
VAG0132038	Scaffold_2021:23204-24746	1.59531	5.02041	1.65397	0.0009	0.00185043	yes	up-regulated	XP_002272255.1	VIT_210s0003g04090	Vitvi10g00853.t01	Vitvi10g00853_t001	PREDICTED: uncharacterized protein LOC100256651 isoform X1 [Vitis vinifera]_x0001_CBI30948.3 unnamed protein product, partial [Vitis vinifera]
VAG0132056	Scaffold_2038:575-3803	6.50081	15.8354	1.28446	5e-05	0.000119159	yes	up-regulated	XP_002264429.1	VIT_205s0029g00480	Vitvi05g01116.t01	Vitvi05g01116_t001	PREDICTED: protein ECERIFERUM 26 [Vitis vinifera]
VAG0132061	Scaffold_2040:4039-21918	1.73261	4.47584	1.36921	5e-05	0.000119159	yes	up-regulated	XP_003633884.2	VIT_215s0045g00500	Vitvi15g00307.t01	Vitvi15g00307_t001	PREDICTED: DNA mismatch repair protein MLH1 [Vitis vinifera]
VAG0132071	Scaffold_2051:8620-12164	21.5036	631.003	4.875	5e-05	0.000119159	yes	up-regulated	GAY58138.1	VIT_206s0004g01000	Vitvi06g01595.t01	Vitvi06g01605_t001	hypothetical protein CUMW_184790 [Citrus unshiu]
VAG0132095	Scaffold_2068:13185-14421	1.3157	2.86341	1.1219	0.00845	0.0146691	yes	up-regulated	XP_019072999.1	VIT_219s0014g00360	Vitvi19g00034.t01	Vitvi19g00034_t001	PREDICTED: protein ROOT INITIATION DEFECTIVE 3 [Vitis vinifera]_x0001_CBI20112.3 unnamed protein product, partial [Vitis vinifera]
VAG0132164	Scaffold_2106:12580-21406	1.31142	2.78714	1.08765	5e-05	0.000119159	yes	up-regulated	CBI33619.3	VIT_214s0006g02520	Vitvi14g01125.t01	Vitvi14g01125_t001	unnamed protein product, partial [Vitis vinifera]
VAG0132205	Scaffold_2132:22312-22725	62.2356	24.9625	-1.31798	0.00015	0.000341077	yes	down-regulated	unamed	N/A	N/A	N/A	unnamed
VAG0132257	Scaffold_2182:17582-19651	1.90997	4.46177	1.22407	0.0002	0.000448242	yes	up-regulated	XP_003635224.1	VIT_214s0171g00040	N/A	Vitvi16g04266_t001	PREDICTED: leucine-rich repeat receptor protein kinase EMS1-like [Vitis vinifera]
VAG0132276	Scaffold_2194:11871-24086	1.08051	2.47338	1.19477	5e-05	0.000119159	yes	up-regulated	XP_024441016.1	N/A	Vitvi19g00757.t01	Vitvi19g00757_t001	proteasome activator subunit 4 [Populus trichocarpa]
VAG0132316	Scaffold_2233:8347-9099	9.00299	1.80716	-2.31668	0.00145	0.00288517	yes	down-regulated	NP_001268128.1	N/A	Vitvi14g02530.t01	N/A	germin-like protein 5 [Vitis vinifera]_x0001_ABL60874.1 germin-like protein 5 [Vitis vinifera]_x0001_CBI39475.3 unnamed protein product, partial [Vitis vinifera]
VAG0132386	Scaffold_2302:18086-21463	8.73415	3.27797	-1.41386	0.0046	0.00838731	yes	down-regulated	XP_002279217.1	N/A	N/A	N/A	PREDICTED: S-adenosylmethionine carrier 1, chloroplastic/mitochondrial isoform X3 [Vitis vinifera]
VAG0132446	Scaffold_2379:16903-19252	58.9695	17.8893	-1.72087	5e-05	0.000119159	yes	down-regulated	CBI39092.3	VIT_208s0032g00670	N/A	N/A	unnamed protein product, partial [Vitis vinifera]
VAG0132474	Scaffold_2432:3361-3714	5.33384	26.4958	2.31251	0.024	0.0380583	yes	up-regulated	XP_002282834.1	N/A	N/A	N/A	PREDICTED: uncharacterized protein LOC100267434 [Vitis vinifera]_x0001_CBI20240.3 unnamed protein product, partial [Vitis vinifera]
VAG0132507	Scaffold_2462:14685-16652	0.780758	3.63735	2.21994	5e-05	0.000119159	yes	up-regulated	XP_002283967.2	VIT_217s0000g07420	Vitvi17g01513.t01	Vitvi17g01513_t001	PREDICTED: protein EDS1 [Vitis vinifera]
VAG0132547	Scaffold_2516:14709-16834	1.89087	0.55323	-1.7731	0.0063	0.0111945	yes	down-regulated	XP_003635435.1	VIT_200s0615g00030	Vitvi07g03084.t01	Vitvi07g02561_t001	PREDICTED: probable mannitol dehydrogenase [Vitis vinifera]_x0001_CBI18801.3 unnamed protein product, partial [Vitis vinifera]
VAG0132550	Scaffold_2523:11113-14879	6.09059	33.1796	2.44564	5e-05	0.000119159	yes	up-regulated	XP_002267308.1	VIT_212s0057g01060	N/A	N/A	PREDICTED: probable caffeine synthase 4 [Vitis vinifera]
VAG0132695	Scaffold_2783:11150-13645	23.9403	59.3571	1.30998	5e-05	0.000119159	yes	up-regulated	XP_002269277.1	VIT_217s0053g00040	N/A	N/A	PREDICTED: probable metal-nicotianamine transporter YSL7 isoform X1 [Vitis vinifera]
VAG0132743	Scaffold_2872:1293-7870	9.69094	21.7898	1.16895	0.0119	0.0200911	yes	up-regulated	XP_010651659.1	VIT_206s0009g00270	Vitvi06g00899.t01	Vitvi06g00899_t001	PREDICTED: J domain-containing protein spf31 [Vitis vinifera]_x0001_CBI24434.3 unnamed protein product, partial [Vitis vinifera]
VAG0132855	Scaffold_3122:4444-5551	8.61738	18.0798	1.06906	5e-05	0.000119159	yes	up-regulated	XP_002275919.1	VIT_215s0021g02790	Vitvi15g00653.t01	Vitvi15g00653_t001	PREDICTED: protein ELC [Vitis vinifera]_x0001_XP_010661311.1 PREDICTED: protein ELC [Vitis vinifera]

## Sheet: S2_DEG
Supplemental Table S2. Differentially expressed genes (DEGs) involved in the V. amurensis berries inoculated with C. gloeosporioides, compared to the control at S2 stage.
Gene ID	Locus	Readcount_S2+	Readcount_S1-	Log2(fold change)	p_value	q_value	Significant	Expression trend		12X.v2 Gene Accession	VCost.v3 Gene Accession	12X.v4 Gene Accession	Gene Description
VAG0100002	Chr01:330258-344514	1.58155	6.33123	2.00115	5e-05	0.000119159	yes	up-regulated	NP_001268110.1	VIT_201s0011g00220	Vitvi01g02157.t01	Vitvi01g02157_t001	DNA binding protein WRKY2 [Vitis vinifera]_x0001_AAT46067.1 DNA binding protein WRKY2 [Vitis vinifera]
VAG0100008	Chr01:474140-475108	204.187	416.406	1.0281	5e-05	0.000119159	yes	up-regulated	XP_002263090.1	VIT_201s0011g00560	Vitvi01g01165.t01	Vitvi01g01165_t001	PREDICTED: plasma membrane-associated cation-binding protein 1 [Vitis vinifera]_x0001_XP_002263002.1 PREDICTED: plasma membrane-associated cation-binding protein 1 [Vitis vinifera]_x0001_XP_002263064.1 PREDICTED: plasma membrane-associated cation-binding protein 1 [Vitis vinifera]_x0001_CAN78621.1 hypothetical protein VITISV_014491 [Vitis vinifera]
VAG0100057	Chr01:2314981-2317075	0.316225	6.34169	4.32585	0.0026	0.00496245	yes	up-regulated	XP_002267536.1	VIT_201s0010g00720	Vitvi01g01314.t01	Vitvi01g01314_t001	PREDICTED: uncharacterized protein LOC100253093 [Vitis vinifera]_x0001_CBI27414.3 unnamed protein product, partial [Vitis vinifera]
VAG0100060	Chr01:2352936-2375407	0.882011	1.86446	1.07989	0.00045	0.000964348	yes	up-regulated	XP_010654218.1	VIT_201s0010g00750	Vitvi01g01317.t01	Vitvi01g01317_t001	PREDICTED: WPP domain-interacting tail-anchored protein 2 [Vitis vinifera]_x0001_XP_019076901.1 PREDICTED: WPP domain-interacting tail-anchored protein 2 [Vitis vinifera]
VAG0100144	Chr01:4861572-4878886	2.16625	4.93263	1.18716	0.00735	0.0128968	yes	up-regulated	XP_002273212.1	VIT_211s0065g01090	N/A	Vitvi01g04365_t001	PREDICTED: DEAD-box ATP-dependent RNA helicase 10 isoform X1 [Vitis vinifera]
VAG0100179	Chr01:5759848-5767771	0.396901	1.91427	2.26995	5e-05	0.000119159	yes	up-regulated	XP_010654982.1	VIT_201s0010g02180	Vitvi01g01502.t01	Vitvi01g01502_t001	PREDICTED: myosin-11 [Vitis vinifera]_x0001_XP_019077248.1 PREDICTED: myosin-11 [Vitis vinifera]
VAG0100205	Chr01:6095109-6096336	18.0441	3.7723	-2.25801	0.01735	0.0283632	yes	down-regulated	XP_002270661.1	VIT_201s0010g02450	Vitvi01g01537.t01	Vitvi01g01537_t001	PREDICTED: uncharacterized protein LOC100259604 [Vitis vinifera]_x0001_CBI27548.3 unnamed protein product, partial [Vitis vinifera]
VAG0100207	Chr01:6125083-6127486	102.187	48.1484	-1.08565	5e-05	0.000119159	yes	down-regulated	XP_002270414.1	VIT_201s0010g02460	Vitvi01g01538.t01	Vitvi14g01600_t001	PREDICTED: glyceraldehyde-3-phosphate dehydrogenase, cytosolic [Vitis vinifera]
VAG0100237	Chr01:6394754-6400818	8.00511	16.3527	1.03053	5e-05	0.000119159	yes	up-regulated	XP_010655431.1	VIT_201s0010g02810	Vitvi01g01567.t01	Vitvi01g01567_t001	PREDICTED: uncharacterized protein LOC100254476 [Vitis vinifera]
VAG0100249	Chr01:6519519-6530473	1.95335	6.55308	1.74622	5e-05	0.000119159	yes	up-regulated	XP_002264955.2	N/A	Vitvi01g01580.t01	Vitvi01g01580_t001	PREDICTED: pre-mRNA-splicing factor ATP-dependent RNA helicase DEAH7 [Vitis vinifera]_x0001_XP_010655515.1 PREDICTED: pre-mRNA-splicing factor ATP-dependent RNA helicase DEAH7 [Vitis vinifera]_x0001_XP_010655522.1 PREDICTED: pre-mRNA-splicing factor ATP-dependent RNA helicase DEAH7 [Vitis vinifera]
VAG0100330	Chr01:7613190-7616353	8.28987	3.14578	-1.39793	5e-05	0.000119159	yes	down-regulated	XP_010656129.1	VIT_201s0010g03910	Vitvi01g01678.t01	Vitvi01g01678_t001	PREDICTED: squamosa promoter-binding-like protein 16 [Vitis vinifera]_x0001_XP_019077816.1 PREDICTED: squamosa promoter-binding-like protein 16 [Vitis vinifera]_x0001_CAN63524.1 hypothetical protein VITISV_001644 [Vitis vinifera]
VAG0100344	Chr01:7838627-7849969	3.14884	1.35959	-1.21165	0.00585	0.0104559	yes	down-regulated	CBI38150.3	VIT_201s0146g00070	Vitvi01g01701.t01	Vitvi16g00088_t001	unnamed protein product, partial [Vitis vinifera]
VAG0100349	Chr01:7901554-7906613	0.80533	2.2686	1.49415	0.0087	0.0150664	yes	up-regulated	CBI38156.3	N/A	N/A	N/A	unnamed protein product, partial [Vitis vinifera]
VAG0100374	Chr01:8258250-8260194	3.14707	0.614228	-2.35716	5e-05	0.000119159	yes	down-regulated	XP_002262895.2	VIT_201s0146g00440	Vitvi01g01737.t01	Vitvi05g04179_t001	PREDICTED: uncharacterized protein LOC100257506 [Vitis vinifera]
VAG0100382	Chr01:8344686-8347137	12.4393	100.02	3.00732	5e-05	0.000119159	yes	up-regulated	AFM30926.1	VIT_217s0000g00430	Vitvi01g01745.t01	Vitvi01g01745_t001	basic helix-loop-helix, partial [Vitis vinifera]
VAG0100393	Chr01:8521026-8530867	0.729584	1.85694	1.34778	0.0073	0.0128163	yes	up-regulated	CBI35668.3	VIT_201s0244g00140	Vitvi01g01758.t01	Vitvi01g01758_t001	unnamed protein product, partial [Vitis vinifera]
VAG0100407	Chr01:8688900-8692888	20.2999	62.3485	1.61888	5e-05	0.000119159	yes	up-regulated	XP_002271441.1	VIT_201s0150g00170	Vitvi01g01777.t01	Vitvi01g01777_t001	PREDICTED: random slug protein 5 [Vitis vinifera]_x0001_CBI29265.3 unnamed protein product, partial [Vitis vinifera]
VAG0100420	Chr01:8791744-8797917	0.883088	2.69178	1.60793	0.0031	0.00582069	yes	up-regulated	CAN74600.1	VIT_201s0150g00350	Vitvi01g01796.t01	Vitvi01g01796_t001	hypothetical protein VITISV_021495 [Vitis vinifera]
VAG0100426	Chr01:8840080-8843816	81.5287	29.8016	-1.45192	5e-05	0.000119159	yes	down-regulated	CBI29287.3	N/A	Vitvi01g01802.t01	Vitvi01g01802_t001	unnamed protein product, partial [Vitis vinifera]
VAG0100432	Chr01:8902298-8904407	1.98212	0.849448	-1.22245	0.01555	0.0256591	yes	down-regulated	OVA03087.1	VIT_201s0150g00510	Vitvi01g01808.t01	Vitvi01g01808_t001	Protein phosphatase 2C (PP2C)-like domain [Macleaya cordata]
VAG0100448	Chr01:9245992-9247036	2.62585	5.93894	1.17742	0.0004	0.000862985	yes	up-regulated	XP_002267888.1	VIT_201s0113g00470	Vitvi01g01132.t01	Vitvi11g01410_t001	PREDICTED: uncharacterized protein LOC100248804 [Vitis vinifera]
VAG0100482	Chr01:10019103-10024820	1.56667	6.47319	2.04677	5e-05	0.000119159	yes	up-regulated	CAN65290.1	VIT_201s0026g02720	Vitvi01g01040.t01	Vitvi10g04001_t001	hypothetical protein VITISV_033029 [Vitis vinifera]
VAG0100484	Chr01:10028174-10042887	0.978136	2.31	1.23979	0.0001	0.00023149	yes	up-regulated	XP_010651850.1	VIT_201s0026g02720	N/A	N/A	PREDICTED: cell division cycle and apoptosis regulator protein 1 [Vitis vinifera]_x0001_XP_010651856.1 PREDICTED: cell division cycle and apoptosis regulator protein 1 [Vitis vinifera]
VAG0100492	Chr01:10232291-10233393	159.711	46.5714	-1.77795	5e-05	0.000119159	yes	down-regulated	ARA90629.1	N/A	N/A	N/A	alpha-expansin [Actinidia chinensis]
VAG0100528	Chr01:11040814-11046975	2.65054	5.89595	1.15344	5e-05	0.000119159	yes	up-regulated	XP_002274071.2	VIT_201s0026g02260	Vitvi01g00988.t01	Vitvi01g00988_t001	PREDICTED: uncharacterized protein LOC100243155 [Vitis vinifera]_x0001_XP_010652142.1 PREDICTED: uncharacterized protein LOC100243155 [Vitis vinifera]_x0001_XP_019076473.1 PREDICTED: uncharacterized protein LOC100243155 [Vitis vinifera]
VAG0100543	Chr01:11417966-11419518	49.5048	128.261	1.37344	5e-05	0.000119159	yes	up-regulated	ALP48442.1	VIT_201s0026g01950	Vitvi01g00958.t01	Vitvi01g00958_t001	homodomain-leucine zipper protein ATHB-13-like protein [Vitis vinifera]
VAG0100627	Chr01:13040424-13041486	363.158	135.602	-1.42122	5e-05	0.000119159	yes	down-regulated	XP_010652808.1	VIT_201s0026g01050	Vitvi01g00867.t01	Vitvi01g00867_t001	PREDICTED: transcription factor MYB1R1 [Vitis vinifera]_x0001_CAN73090.1 hypothetical protein VITISV_028723 [Vitis vinifera]_x0001_CBI32064.3 unnamed protein product, partial [Vitis vinifera]
VAG0100635	Chr01:13196565-13200792	1.78475	9.3232	2.38511	5e-05	0.000119159	yes	up-regulated	XP_002267713.2	VIT_201s0026g00960	Vitvi01g00859.t01	Vitvi01g00859_t001	PREDICTED: protein WVD2-like 7 isoform X1 [Vitis vinifera]_x0001_CBI32074.3 unnamed protein product, partial [Vitis vinifera]
VAG0100657	Chr01:13633423-13649394	12.0314	5.56847	-1.11146	0.0002	0.000448242	yes	down-regulated	XP_002268027.1	VIT_201s0026g00670	Vitvi01g00825.t01	Vitvi01g04212_t001	PREDICTED: protein PLASTID REDOX INSENSITIVE 2 [Vitis vinifera]_x0001_CBI32096.3 unnamed protein product, partial [Vitis vinifera]
VAG0100673	Chr01:13924589-13926464	5.6805	2.2182	-1.35663	0.0001	0.00023149	yes	down-regulated	XP_002265760.1	VIT_201s0026g00350	Vitvi01g00801.t01	Vitvi01g00801_t001	PREDICTED: uncharacterized protein LOC100258629 [Vitis vinifera]
VAG0100698	Chr01:14197633-14208065	6.07559	15.4328	1.3449	5e-05	0.000119159	yes	up-regulated	XP_002264457.1	VIT_201s0026g00140	Vitvi01g00777.t01	Vitvi01g00777_t001	PREDICTED: RNA-binding protein 25 isoform X1 [Vitis vinifera]_x0001_XP_019075888.1 PREDICTED: RNA-binding protein 25 isoform X1 [Vitis vinifera]
VAG0100746	Chr01:15152500-15154771	11.0868	4.38503	-1.33818	5e-05	0.000119159	yes	down-regulated	XP_019075743.1	VIT_201s0127g00590	Vitvi01g02061.t01	Vitvi01g02061_t001	PREDICTED: probable nucleoredoxin 1 [Vitis vinifera]
VAG0100755	Chr01:15289144-15290756	12.1749	53.7758	2.14304	5e-05	0.000119159	yes	up-regulated	XP_002265947.1	VIT_201s0127g00470	Vitvi01g00714.t01	Vitvi01g00714_t001	PREDICTED: galactinol synthase 1 [Vitis vinifera]_x0001_ARS22083.1 galactinol synthase [Vitis vinifera]
VAG0100761	Chr01:15348965-15354129	5.2522	11.425	1.1212	5e-05	0.000119159	yes	up-regulated	XP_002267079.1	VIT_201s0127g00410	Vitvi01g02047.t01	Vitvi01g02047_t001	PREDICTED: CRS2-associated factor 2, chloroplastic [Vitis vinifera]_x0001_CBI28552.3 unnamed protein product, partial [Vitis vinifera]
VAG0100774	Chr01:15481524-15491451	2.06927	0.503186	-2.03995	0.00555	0.00996303	yes	down-regulated	PPS12657.1	VIT_201s0127g00210	Vitvi01g00694.t01	Vitvi01g00694_t001	hypothetical protein GOBAR_AA07985 [Gossypium barbadense]
VAG0100778	Chr01:15538296-15538723	47.1614	15.2408	-1.62967	5e-05	0.000119159	yes	down-regulated	XP_002266015.1	VIT_201s0127g00130	N/A	N/A	PREDICTED: cysteine-rich receptor-like protein kinase 3 [Vitis vinifera]_x0001_CBI28579.3 unnamed protein product, partial [Vitis vinifera]
VAG0100828	Chr01:16054660-16060564	1.93278	0.816257	-1.24358	0.0009	0.00185043	yes	down-regulated	XP_021630703.1	VIT_201s0137g00720	Vitvi01g00634.t01	Vitvi01g00635_t001	uncharacterized protein LOC110628370 [Manihot esculenta]
VAG0100845	Chr01:16324339-16329453	4.60714	10.3319	1.16516	5e-05	0.000119159	yes	up-regulated	XP_002282202.2	VIT_201s0137g00460	Vitvi01g00614.t01	Vitvi01g00614_t001	PREDICTED: E3 ubiquitin-protein ligase RGLG2 [Vitis vinifera]_x0001_XP_010650735.1 PREDICTED: E3 ubiquitin-protein ligase RGLG2 [Vitis vinifera]_x0001_XP_010650743.1 PREDICTED: E3 ubiquitin-protein ligase RGLG2 [Vitis vinifera]_x0001_XP_010650748.1 PREDICTED: E3 ubiquitin-protein ligase RGLG2 [Vitis vinifera]_x0001_XP_010650751.1 PREDICTED: E3 ubiquitin-protein ligase RGLG2 [Vitis vinifera]_x0001…
VAG0100900	Chr01:17059626-17061601	0.339114	2.0408	2.58929	0.00685	0.0120887	yes	up-regulated	CBI26767.3	VIT_201s0011g06470	Vitvi01g00557.t01	Vitvi01g00557_t001	unnamed protein product, partial [Vitis vinifera]
VAG0100901	Chr01:17063625-17065324	412.381	919.296	1.15655	5e-05	0.000119159	yes	up-regulated	XP_002285219.1	VIT_201s0011g06460	Vitvi01g02009.t01	Vitvi01g00556_t001	PREDICTED: non-functional NADPH-dependent codeinone reductase 2 [Vitis vinifera]
VAG0100907	Chr01:17133473-17135690	62.5802	19.8177	-1.65892	5e-05	0.000119159	yes	down-regulated	XP_002285189.1	VIT_201s0011g06400	Vitvi01g00552.t01	Vitvi01g00552_t001	PREDICTED: protein SHOOT GRAVITROPISM 5 [Vitis vinifera]_x0001_CAN60092.1 hypothetical protein VITISV_033421 [Vitis vinifera]
VAG0100914	Chr01:17210503-17216946	3.66667	7.90547	1.10838	5e-05	0.000119159	yes	up-regulated	XP_002281677.1	VIT_201s0011g06330	Vitvi01g00543.t01	Vitvi01g00543_t001	PREDICTED: 65-kDa microtubule-associated protein 6 isoform X1 [Vitis vinifera]_x0001_CBI26778.3 unnamed protein product, partial [Vitis vinifera]
VAG0100915	Chr01:17225402-17232184	3.0001	0.97588	-1.62023	0.0264	0.0415222	yes	down-regulated	XP_019075224.1	VIT_201s0011g06320	Vitvi01g00542.t01	Vitvi01g00542_t001	PREDICTED: cyclin-J18 isoform X2 [Vitis vinifera]
VAG0100936	Chr01:17421382-17435070	0.65964	1.4444	1.13071	0.0152	0.0251318	yes	up-regulated	CBI26799.3	VIT_201s0011g06120	N/A	N/A	unnamed protein product, partial [Vitis vinifera]
VAG0100952	Chr01:17636880-17641412	5.79989	12.423	1.09892	5e-05	0.000119159	yes	up-regulated	XP_002281436.1	VIT_201s0011g05950	Vitvi01g00508.t01	Vitvi01g00508_t001	PREDICTED: MACPF domain-containing protein At1g14780 [Vitis vinifera]
VAG0100968	Chr01:17766816-17789708	4.20421	9.36353	1.15522	5e-05	0.000119159	yes	up-regulated	XP_002284904.1	VIT_201s0011g05790	Vitvi01g00491.t01	Vitvi01g00497_t001	PREDICTED: microtubule-associated protein 70-2 [Vitis vinifera]_x0001_CBI26828.3 unnamed protein product, partial [Vitis vinifera]
VAG0100974	Chr01:17877158-17878200	486.883	195.049	-1.31974	5e-05	0.000119159	yes	down-regulated	XP_002284976.1	VIT_201s0011g05670	Vitvi01g00483.t01	Vitvi01g00483_t001	PREDICTED: nudix hydrolase 18, mitochondrial [Vitis vinifera]_x0001_CBI26838.3 unnamed protein product, partial [Vitis vinifera]
VAG0100986	Chr01:18068160-18068697	108.436	41.4568	-1.38716	5e-05	0.000119159	yes	down-regulated	XP_002284829.1	VIT_201s0011g05490	Vitvi01g00467.t01	Vitvi01g00467_t001	PREDICTED: F-box protein SKIP28 [Vitis vinifera]
VAG0100987	Chr01:18068783-18070118	112.515	49.9187	-1.17246	5e-05	0.000119159	yes	down-regulated	XP_002284829.1	VIT_201s0011g05490	N/A	N/A	PREDICTED: F-box protein SKIP28 [Vitis vinifera]
VAG0100988	Chr01:18071946-18075188	9.92665	3.82489	-1.37589	0.02385	0.0378812	yes	down-regulated	XP_002284827.1	VIT_201s0011g05480	Vitvi01g00466.t01	Vitvi01g00466_t001	PREDICTED: dynein light chain 1, cytoplasmic [Vitis vinifera]
VAG0100998	Chr01:18143828-18145202	1.76388	19.2163	3.44551	0.0064	0.0113578	yes	up-regulated	CBI26882.3	VIT_201s0011g05180	N/A	N/A	unnamed protein product, partial [Vitis vinifera]
VAG0101037	Chr01:18581129-18587463	3.84909	7.93699	1.04407	5e-05	0.000119159	yes	up-regulated	XP_010657562.1	VIT_201s0011g04850	Vitvi01g00409.t01	Vitvi01g00409_t001	PREDICTED: protein WVD2-like 7 isoform X1 [Vitis vinifera]_x0001_XP_010657603.1 PREDICTED: protein WVD2-like 7 isoform X1 [Vitis vinifera]_x0001_CBI26910.3 unnamed protein product, partial [Vitis vinifera]
VAG0101045	Chr01:18662133-18665305	12.6314	6.17729	-1.03197	5e-05	0.000119159	yes	down-regulated	XP_002284189.1	VIT_201s0011g04780	Vitvi01g00403.t01	Vitvi01g00403_t001	PREDICTED: uncharacterized protein At1g66480 [Vitis vinifera]_x0001_CBI26915.3 unnamed protein product, partial [Vitis vinifera]
VAG0101150	Chr01:19678079-19692965	2.333	5.85474	1.32742	5e-05	0.000119159	yes	up-regulated	XP_002283636.1	VIT_201s0011g03740	Vitvi01g00303.t01	Vitvi15g00533_t001	PREDICTED: glutamine--tRNA ligase, cytoplasmic [Vitis vinifera]_x0001_CBI27000.3 unnamed protein product, partial [Vitis vinifera]
VAG0101151	Chr01:19696356-19697443	9.05146	3.06437	-1.56256	5e-05	0.000119159	yes	down-regulated	CBI27001.3	VIT_201s0011g03730	Vitvi01g00302.t01	Vitvi01g00302_t001	unnamed protein product, partial [Vitis vinifera]
VAG0101155	Chr01:19727275-19729355	1.38539	3.91822	1.49991	0.00515	0.00930047	yes	up-regulated	XP_002282829.1	VIT_201s0011g03670	Vitvi01g00300.t01	Vitvi10g00400_t001	PREDICTED: endonuclease 2 [Vitis vinifera]_x0001_CBI27008.3 unnamed protein product, partial [Vitis vinifera]
VAG0101168	Chr01:19865929-19868359	3.61316	7.75718	1.10227	0.00255	0.00488818	yes	up-regulated	CAN78632.1	VIT_201s0011g03370	N/A	N/A	hypothetical protein VITISV_000033 [Vitis vinifera]
VAG0101170	Chr01:19871558-19872587	19.7362	4.86033	-2.02172	0.02635	0.0414512	yes	down-regulated	XP_010647776.1	VIT_201s0011g03360	Vitvi01g01932.t01	Vitvi01g01932_t001	PREDICTED: uncharacterized protein LOC100266408 isoform X2 [Vitis vinifera]
VAG0101201	Chr01:20170873-20172010	21.1239	6.77864	-1.63981	5e-05	0.000119159	yes	down-regulated	XP_002281709.2	VIT_201s0011g03070	Vitvi01g00244.t01	Vitvi01g00244_t001	PREDICTED: AP2/ERF and B3 domain-containing transcription factor RAV1 [Vitis vinifera]
VAG0101217	Chr01:20366834-20369171	9.16373	4.22557	-1.11679	5e-05	0.000119159	yes	down-regulated	XP_010648027.1	VIT_201s0011g02870	Vitvi01g00225.t01	Vitvi10g00966_t001	PREDICTED: uncharacterized protein At1g26090, chloroplastic isoform X1 [Vitis vinifera]_x0001_CBI27076.3 unnamed protein product, partial [Vitis vinifera]
VAG0101218	Chr01:20370640-20379240	4.12885	9.35221	1.17957	5e-05	0.000119159	yes	up-regulated	XP_002281154.2	VIT_201s0011g02860	Vitvi01g00224.t01	Vitvi01g00224_t001	PREDICTED: protein CHUP1, chloroplastic [Vitis vinifera]
VAG0101220	Chr01:20382499-20385356	63.1343	21.205	-1.57402	5e-05	0.000119159	yes	down-regulated	CAN74878.1	VIT_201s0011g02750	Vitvi01g00215.t01	N/A	hypothetical protein VITISV_038925 [Vitis vinifera]
VAG0101222	Chr01:20392760-20394575	4.7257	1.48049	-1.67445	0.00105	0.00213772	yes	down-regulated	CAN74875.1	VIT_201s0011g02780	Vitvi01g00217.t01	Vitvi01g00217_t001	hypothetical protein VITISV_038922 [Vitis vinifera]
VAG0101224	Chr01:20412613-20422373	1.70108	3.93662	1.21051	5e-05	0.000119159	yes	up-regulated	XP_010648047.1	VIT_201s0011g02810	Vitvi01g00219.t01	Vitvi01g00219_t001	PREDICTED: protein CROWDED NUCLEI 1 [Vitis vinifera]
VAG0101235	Chr01:20589086-20590463	212.449	96.5842	-1.13726	0.0009	0.00185043	yes	down-regulated	unamed	N/A	Vitvi01g01912.t01	Vitvi19g04482_t001	unnamed
VAG0101247	Chr01:20747589-20754816	0.751673	2.23272	1.57062	5e-05	0.000119159	yes	up-regulated	XP_002280418.1	N/A	Vitvi01g00199.t01	Vitvi01g00199_t001	PREDICTED: putative phospholipid-transporting ATPase 9 [Vitis vinifera]
VAG0101250	Chr01:20762663-20767756	1.09469	3.0509	1.47872	0.00015	0.000341077	yes	up-regulated	XP_002277905.1	VIT_201s0011g02460	Vitvi01g00196.t01	Vitvi01g00196_t001	PREDICTED: proline-rich receptor-like protein kinase PERK9 isoform X2 [Vitis vinifera]_x0001_CBI27111.3 unnamed protein product, partial [Vitis vinifera]
VAG0101259	Chr01:20865031-20866335	32.1364	10.1963	-1.65616	5e-05	0.000119159	yes	down-regulated	XP_003631233.1	VIT_201s0011g02320	Vitvi01g00188.t01	Vitvi01g00188_t001	PREDICTED: uncharacterized protein LOC100266416 [Vitis vinifera]_x0001_CBI27123.3 unnamed protein product, partial [Vitis vinifera]
VAG0101260	Chr01:20871838-20872987	78.7785	36.4679	-1.11117	5e-05	0.000119159	yes	down-regulated	XP_010648309.1	VIT_201s0011g02310	Vitvi01g00187.t01	Vitvi01g00187_t001	PREDICTED: uncharacterized protein LOC104878977 [Vitis vinifera]
VAG0101283	Chr01:21171640-21177052	8.00991	19.2868	1.26776	5e-05	0.000119159	yes	up-regulated	XP_010648555.1	VIT_201s0011g02030	Vitvi01g00160.t01	N/A	PREDICTED: serine carboxypeptidase-like 35 isoform X1 [Vitis vinifera]_x0001_CBI27152.3 unnamed protein product, partial [Vitis vinifera]
VAG0101285	Chr01:21187415-21192938	2.70019	6.3366	1.23065	5e-05	0.000119159	yes	up-regulated	XP_002278314.1	VIT_201s0011g02000	Vitvi01g00158.t01	Vitvi01g00160_t001	PREDICTED: serine carboxypeptidase-like 35 isoform X3 [Vitis vinifera]
VAG0101289	Chr01:21205332-21206394	0.721644	2.74863	1.92935	0.0089	0.0153864	yes	up-regulated	XP_010648571.1	VIT_201s0011g06570	Vitvi01g01888.t01	Vitvi01g01888_t001	PREDICTED: uncharacterized protein LOC104879009 [Vitis vinifera]
VAG0101306	Chr01:21343485-21344358	12.0126	5.93182	-1.01801	0.0011	0.00223354	yes	down-regulated	XP_010648750.1	VIT_201s0011g01790	Vitvi01g01884.t01	Vitvi01g01884_t001	PREDICTED: lectin [Vitis vinifera]_x0001_CBI27170.3 unnamed protein product, partial [Vitis vinifera]
VAG0101322	Chr01:21499424-21512069	1.93727	5.30743	1.45399	0.00035	0.000761265	yes	up-regulated	CBI27183.3	VIT_201s0011g01640	Vitvi01g00135.t01	Vitvi01g00135_t001	unnamed protein product, partial [Vitis vinifera]
VAG0101327	Chr01:21562793-21587896	1.32929	5.03799	1.9222	5e-05	0.000119159	yes	up-regulated	CBI27183.3	VIT_201s0011g01640	N/A	N/A	unnamed protein product, partial [Vitis vinifera]
VAG0101332	Chr01:21634012-21644082	18.4856	42.2461	1.19241	5e-05	0.000119159	yes	up-regulated	XP_002276237.2	VIT_201s0011g01490	Vitvi01g00120.t01	Vitvi01g00120_t001	PREDICTED: uncharacterized protein LOC100242423 isoform X1 [Vitis vinifera]_x0001_XP_010648992.1 PREDICTED: uncharacterized protein LOC100242423 isoform X1 [Vitis vinifera]
VAG0101334	Chr01:21662853-21676244	0.626575	1.61458	1.36559	5e-05	0.000119159	yes	up-regulated	XP_003631193.1	VIT_201s0011g01480	Vitvi01g00119.t01	Vitvi01g00119_t001	PREDICTED: protein CHROMATIN REMODELING 4 [Vitis vinifera]_x0001_XP_010649006.1 PREDICTED: protein CHROMATIN REMODELING 4 [Vitis vinifera]_x0001_XP_019078952.1 PREDICTED: protein CHROMATIN REMODELING 4 [Vitis vinifera]
VAG0101335	Chr01:21688071-21691701	0.68468	2.69139	1.97485	5e-05	0.000119159	yes	up-regulated	XP_010649032.1	VIT_201s0011g01470	Vitvi01g00116.t01	Vitvi01g00116_t001	PREDICTED: protein FAR-RED IMPAIRED RESPONSE 1 isoform X1 [Vitis vinifera]_x0001_XP_019078873.1 PREDICTED: protein FAR-RED IMPAIRED RESPONSE 1 isoform X1 [Vitis vinifera]
VAG0101343	Chr01:21770508-21771399	9.30835	2.46968	-1.9142	0.00015	0.000341077	yes	down-regulated	XP_003631245.1	VIT_201s0011g01350	Vitvi01g01865.t01	Vitvi01g01865_t001	PREDICTED: uncharacterized protein LOC100855161 [Vitis vinifera]
VAG0101355	Chr01:21835181-21836524	22.955	11.1721	-1.03891	5e-05	0.000119159	yes	down-regulated	XP_002273939.1	VIT_201s0011g01160	Vitvi01g00091.t01	Vitvi01g00091_t001	PREDICTED: haloacid dehalogenase-like hydrolase domain-containing protein 3 [Vitis vinifera]_x0001_CBI27229.3 unnamed protein product, partial [Vitis vinifera]
VAG0101362	Chr01:21884365-21889529	17.2343	6.61173	-1.38219	5e-05	0.000119159	yes	down-regulated	XP_002273557.1	VIT_201s0011g01110	N/A	N/A	PREDICTED: mitochondrial amidoxime-reducing component 1 [Vitis vinifera]_x0001_CBI27234.3 unnamed protein product, partial [Vitis vinifera]
VAG0101372	Chr01:21969293-21974443	72.3329	34.4015	-1.07218	5e-05	0.000119159	yes	down-regulated	XP_002273557.1	VIT_201s0011g01110	N/A	N/A	PREDICTED: mitochondrial amidoxime-reducing component 1 [Vitis vinifera]_x0001_CBI27234.3 unnamed protein product, partial [Vitis vinifera]
VAG0101415	Chr01:22327778-22333053	0.938184	5.8433	2.63884	5e-05	0.000119159	yes	up-regulated	XP_010649509.1	VIT_201s0011g00730	Vitvi01g00064.t01	Vitvi01g00064_t001	PREDICTED: alpha-1,4 glucan phosphorylase L-2 isozyme, chloroplastic/amyloplastic [Vitis vinifera]
VAG0101417	Chr01:22359577-22361926	0.369722	2.03657	2.46163	0.00445	0.00813588	yes	up-regulated	XP_002274495.1	VIT_201s0011g00710	Vitvi01g00063.t01	Vitvi01g00063_t001	PREDICTED: uncharacterized protein LOC100245765 [Vitis vinifera]
VAG0101436	Chr01:22534118-22538163	1.1137	2.47287	1.15083	0.00055	0.00116537	yes	up-regulated	XP_010649735.1	VIT_201s0011g00460	Vitvi01g00041.t01	Vitvi01g00041_t001	PREDICTED: uncharacterized protein LOC100257668 [Vitis vinifera]_x0001_XP_010649739.1 PREDICTED: uncharacterized protein LOC100257668 [Vitis vinifera]_x0001_XP_010649745.1 PREDICTED: uncharacterized protein LOC100257668 [Vitis vinifera]
VAG0101476	Chr02:131754-132099	23.8656	83.6791	1.80994	0.00315	0.00590743	yes	up-regulated	CBI34376.3	N/A	Vitvi02g01313.t01	Vitvi02g01313_t001	unnamed protein product, partial [Vitis vinifera]
VAG0101479	Chr02:151595-153594	2.14644	0.606874	-1.82248	0.0002	0.000448242	yes	down-regulated	XP_002278930.1	VIT_216s0050g01110	Vitvi02g00022.t01	Vitvi02g00022_t001	PREDICTED: probable polygalacturonase [Vitis vinifera]
VAG0101496	Chr02:353495-354707	172.652	75.1346	-1.20032	5e-05	0.000119159	yes	down-regulated	XP_002272759.1	VIT_202s0025g00500	Vitvi02g00046.t01	Vitvi02g00046_t001	PREDICTED: protein LURP-one-related 17 [Vitis vinifera]_x0001_CBI34400.3 unnamed protein product, partial [Vitis vinifera]
VAG0101519	Chr02:575873-579223	18.7672	38.0132	1.01829	5e-05	0.000119159	yes	up-regulated	XP_002276249.1	VIT_202s0025g00820	Vitvi02g01327.t01	Vitvi02g01327_t001	PREDICTED: cation/H(+) antiporter 18 [Vitis vinifera]_x0001_XP_010658648.1 PREDICTED: cation/H(+) antiporter 18 [Vitis vinifera]_x0001_XP_019071933.1 PREDICTED: cation/H(+) antiporter 18 [Vitis vinifera]
VAG0101524	Chr02:624757-629194	215.743	107.529	-1.00459	5e-05	0.000119159	yes	down-regulated	XP_010658715.1	VIT_202s0025g00880	Vitvi02g00078.t01	Vitvi16g00552_t001	PREDICTED: BTB/POZ domain-containing protein POB1 [Vitis vinifera]
VAG0101541	Chr02:837742-851041	7.24059	15.199	1.0698	5e-05	0.000119159	yes	up-regulated	XP_019081651.1	N/A	Vitvi02g00098.t01	Vitvi02g00098_t001	PREDICTED: protein SPA1-RELATED 2, partial [Vitis vinifera]
VAG0101545	Chr02:886718-890765	0.519785	3.46676	2.7376	5e-05	0.000119159	yes	up-regulated	XP_019081656.1	VIT_202s0025g01170	Vitvi02g00101.t01	Vitvi02g04015_t001	PREDICTED: golgin subfamily B member 1 [Vitis vinifera]
VAG0101553	Chr02:954977-956579	2.84023	6.69072	1.23616	0.00525	0.00946641	yes	up-regulated	XP_019072060.1	VIT_202s0025g01240	N/A	N/A	PREDICTED: hydroquinone glucosyltransferase-like [Vitis vinifera]_x0001_CBI34463.3 unnamed protein product, partial [Vitis vinifera]
VAG0101640	Chr02:1735657-1738748	5.86974	2.68356	-1.12915	5e-05	0.000119159	yes	down-regulated	CBI34531.3	N/A	Vitvi02g00170.t01	N/A	unnamed protein product, partial [Vitis vinifera]
VAG0101652	Chr02:1836852-1838734	1.15949	2.50325	1.11031	0.0164	0.0269458	yes	up-regulated	XP_002262981.1	VIT_202s0025g02190	Vitvi02g00192.t01	Vitvi02g00192_t001	PREDICTED: short-chain dehydrogenase TIC 32, chloroplastic [Vitis vinifera]_x0001_CBI34551.3 unnamed protein product, partial [Vitis vinifera]
VAG0101675	Chr02:2002535-2003288	19.2053	8.91534	-1.10714	0.0001	0.00023149	yes	down-regulated	XP_002280587.1	N/A	Vitvi02g00219.t01	Vitvi02g00219_t001	PREDICTED: uncharacterized protein LOC100266707 [Vitis vinifera]
VAG0101677	Chr02:2015875-2018563	11.5318	1.7125	-2.75145	5e-05	0.000119159	yes	down-regulated	XP_010660011.2	N/A	Vitvi02g00220.t01	Vitvi02g04050_t001	PREDICTED: LOW QUALITY PROTEIN: metal-nicotianamine transporter YSL1 [Vitis vinifera]
VAG0101682	Chr02:2063677-2065311	72.9781	155.127	1.08792	5e-05	0.000119159	yes	up-regulated	XP_002280162.1	VIT_202s0025g02560	Vitvi02g00225.t01	Vitvi02g00225_t001	PREDICTED: methionine gamma-lyase [Vitis vinifera]
VAG0101726	Chr02:2405002-2410216	20.544	7.46034	-1.46141	5e-05	0.000119159	yes	down-regulated	CAN73635.1	VIT_202s0025g03010	Vitvi02g00276.t01	Vitvi02g00276_t001	hypothetical protein VITISV_009602 [Vitis vinifera]_x0001_CBI34626.3 unnamed protein product, partial [Vitis vinifera]
VAG0101802	Chr02:3225905-3233821	0.775251	2.26083	1.54412	0.0257	0.040516	yes	up-regulated	XP_010661051.1	VIT_202s0025g04030	Vitvi02g01398.t01	Vitvi02g01398_t001	PREDICTED: methyl-CpG-binding domain-containing protein 13 isoform X1 [Vitis vinifera]
VAG0101832	Chr02:3544095-3545229	5401.97	772.862	-2.8052	5e-05	0.000119159	yes	down-regulated	AAQ10092.1	N/A	Vitvi02g01405.t01	Vitvi02g01406_t001	thaumatin-like protein [Vitis vinifera]
VAG0101835	Chr02:3604178-3612660	507.921	199.687	-1.34686	5e-05	0.000119159	yes	down-regulated	CDP16244.1	N/A	Vitvi02g01408.t01	Vitvi02g01409_t001	unnamed protein product [Coffea canephora]
VAG0101836	Chr02:3617128-3617938	213.611	66.895	-1.67501	5e-05	0.000119159	yes	down-regulated	XP_002282917.2	N/A	N/A	N/A	PREDICTED: protein P21 [Vitis vinifera]
VAG0101849	Chr02:3747259-3748393	9.00754	3.95501	-1.18745	0.0293	0.0456406	yes	down-regulated	CBI34753.3	VIT_202s0025g04490	N/A	N/A	unnamed protein product, partial [Vitis vinifera]
VAG0101853	Chr02:3776318-3784712	4.7342	12.2808	1.37521	5e-05	0.000119159	yes	up-regulated	XP_002282540.1	VIT_202s0025g04540	N/A	N/A	PREDICTED: SPX domain-containing membrane protein At4g22990 [Vitis vinifera]_x0001_CBI34758.3 unnamed protein product, partial [Vitis vinifera]
VAG0101861	Chr02:3847773-3855872	1.37588	3.05237	1.14958	5e-05	0.000119159	yes	up-regulated	XP_010661431.1	VIT_202s0025g04620	Vitvi02g00424.t01	Vitvi02g00424_t001	PREDICTED: phospholipase D beta 1-like isoform X1 [Vitis vinifera]_x0001_XP_010661435.1 PREDICTED: phospholipase D beta 1-like isoform X1 [Vitis vinifera]
VAG0101867	Chr02:3921802-3923081	18.5108	39.9383	1.10941	5e-05	0.000119159	yes	up-regulated	XP_002282183.1	N/A	Vitvi02g00430.t01	Vitvi02g00429_t001	PREDICTED: protein STAY-GREEN 1, chloroplastic [Vitis vinifera]
VAG0101882	Chr02:4107608-4109436	5.77721	1.15344	-2.32443	5e-05	0.000119159	yes	down-regulated	CBI34797.3	N/A	Vitvi02g00452.t01	Vitvi02g00452_t001	unnamed protein product, partial [Vitis vinifera]
VAG0101911	Chr02:4406520-4407273	3.72031	1.34985	-1.46263	0.02155	0.0345702	yes	down-regulated	XP_002266637.2	VIT_202s0241g00100	Vitvi02g00481.t01	Vitvi02g00481_t001	PREDICTED: uncharacterized protein LOC100249883 [Vitis vinifera]_x0001_CBI22148.3 unnamed protein product, partial [Vitis vinifera]
VAG0101934	Chr02:4631214-4635040	191.753	94.8562	-1.01543	5e-05	0.000119159	yes	down-regulated	XP_010662248.1	VIT_202s0154g00040	Vitvi02g01433.t01	Vitvi02g01433_t001	PREDICTED: thylakoid lumenal protein TL20.3, chloroplastic isoform X1 [Vitis vinifera]
VAG0101937	Chr02:4659406-4663203	6.44324	3.2097	-1.00535	5e-05	0.000119159	yes	down-regulated	AAB47172.1	VIT_202s0154g00090	Vitvi02g01703.t01	Vitvi00g04570_t001	vacuolar invertase 2, GIN2 [Vitis vinifera=grape berries, Sultana, berries, Peptide, 664 aa]
VAG0101951	Chr02:4763579-4769372	2.69977	25.5937	3.24488	5e-05	0.000119159	yes	up-regulated	XP_002268529.3	N/A	N/A	Vitvi02g04155_t001	PREDICTED: adenine phosphoribosyltransferase 3 [Vitis vinifera]
VAG0101957	Chr02:4856902-4864630	0.826319	4.73572	2.51881	0.0041	0.00754245	yes	up-regulated	CAN80711.1	VIT_202s0154g00310	Vitvi02g00531.t01	Vitvi02g00532_t001	hypothetical protein VITISV_033378 [Vitis vinifera]
VAG0101970	Chr02:4998477-4999318	9.05976	3.01606	-1.58681	0.0013	0.00261102	yes	down-regulated	XP_002270632.1	VIT_202s0154g00480	Vitvi02g01446.t01	Vitvi02g01446_t001	PREDICTED: 23.6 kDa heat shock protein, mitochondrial [Vitis vinifera]_x0001_CBI31920.3 unnamed protein product, partial [Vitis vinifera]
VAG0101989	Chr02:5190279-5197832	0.76481	1.76855	1.20939	0.0013	0.00261102	yes	up-regulated	CAN71595.1	VIT_200s0229g00090	Vitvi02g01705.t01	Vitvi02g00564_t001	hypothetical protein VITISV_010143 [Vitis vinifera]
VAG0102015	Chr02:5523446-5529414	2.3276	7.9358	1.76953	5e-05	0.000119159	yes	up-regulated	XP_010646854.2	N/A	Vitvi02g01731.t01	Vitvi00g04048_t001	PREDICTED: sphingomyelin phosphodiesterase 4 [Vitis vinifera]
VAG0102017	Chr02:5540731-5546219	0.659399	1.80401	1.45198	0.01195	0.0201682	yes	up-regulated	CBI23466.3	VIT_200s0341g00040	Vitvi02g01733.t01	Vitvi02g01733_t001	unnamed protein product, partial [Vitis vinifera]
VAG0102025	Chr02:5632881-5638075	118.896	55.1495	-1.10829	5e-05	0.000119159	yes	down-regulated	XP_015896700.1	N/A	N/A	Vitvi00g04042_t001	deSI-like protein At4g17486 isoform X2 [Ziziphus jujuba]
VAG0102040	Chr02:5849009-5857657	3.60666	0.963147	-1.90484	0.00925	0.0159422	yes	down-regulated	XP_019071733.1	VIT_202s0234g00020	N/A	N/A	PREDICTED: polycomb group protein EMBRYONIC FLOWER 2 isoform X2 [Vitis vinifera]
VAG0102059	Chr02:6096213-6097337	2.38742	0.464719	-2.36102	0.0162	0.0266422	yes	down-regulated	XP_002270175.2	VIT_200s0309g00050	N/A	Vitvi00g04566_t001	PREDICTED: expansin-like B1 [Vitis vinifera]_x0001_CBI29507.3 unnamed protein product, partial [Vitis vinifera]
VAG0102121	Chr02:6953551-6956169	12.175	30.9526	1.34614	5e-05	0.000119159	yes	up-regulated	XP_002282871.1	VIT_202s0012g00170	Vitvi02g00605.t01	Vitvi02g00605_t001	PREDICTED: beta-amylase 3, chloroplastic [Vitis vinifera]
VAG0102124	Chr02:6981833-7052562	0.949409	3.09902	1.70671	5e-05	0.000119159	yes	up-regulated	CBI33975.3	N/A	Vitvi02g00607.t01	Vitvi10g04613_t001	unnamed protein product, partial [Vitis vinifera]
VAG0102149	Chr02:7547956-7556082	8.35561	3.14418	-1.41006	5e-05	0.000119159	yes	down-regulated	XP_002279150.1	VIT_202s0012g00570	Vitvi02g00636.t01	Vitvi02g00636_t001	PREDICTED: two-component response regulator-like APRR2 isoform X1 [Vitis vinifera]_x0001_CBI33947.3 unnamed protein product, partial [Vitis vinifera]
VAG0102168	Chr02:7806137-7809778	2.20652	5.38903	1.28825	0.00765	0.0133833	yes	up-regulated	XP_002281681.1	VIT_202s0012g00760	Vitvi02g00651.t01	N/A	PREDICTED: haloacid dehalogenase-like hydrolase domain-containing protein Sgpp isoform X1 [Vitis vinifera]_x0001_CBI33931.3 unnamed protein product, partial [Vitis vinifera]
VAG0102172	Chr02:7851611-7871433	3.09247	6.55415	1.08365	5e-05	0.000119159	yes	up-regulated	XP_002278878.1	VIT_202s0012g00850	Vitvi02g00655.t01	Vitvi02g00655_t001	PREDICTED: BUD13 homolog [Vitis vinifera]_x0001_XP_010663857.1 PREDICTED: BUD13 homolog [Vitis vinifera]_x0001_XP_010663860.1 PREDICTED: BUD13 homolog [Vitis vinifera]_x0001_CBI33922.3 unnamed protein product, partial [Vitis vinifera]
VAG0102174	Chr02:7894931-7899334	3.34314	7.69326	1.20239	0.0136	0.0227014	yes	up-regulated	XP_019079955.1	VIT_202s0012g00900	Vitvi02g00660.t01	Vitvi12g04402_t001	PREDICTED: AT-hook motif nuclear-localized protein 8 isoform X2 [Vitis vinifera]
VAG0102197	Chr02:8279588-8291401	0.344202	1.64405	2.25593	0.00685	0.0120887	yes	up-regulated	XP_010663585.1	VIT_202s0012g01240	N/A	Vitvi16g04432_t001	PREDICTED: uncharacterized protein LOC100243800 isoform X4 [Vitis vinifera]
VAG0102198	Chr02:8291423-8295469	1.5988	4.82243	1.59277	5e-05	0.000119159	yes	up-regulated	XP_019080087.1	VIT_202s0012g01240	Vitvi02g00691.t01	Vitvi02g00691_t001	PREDICTED: uncharacterized protein LOC100243800 isoform X6 [Vitis vinifera]
VAG0102230	Chr02:8918884-8920644	2.97432	1.22444	-1.28043	0.01965	0.0317791	yes	down-regulated	XP_002278778.2	VIT_202s0012g01570	Vitvi02g00717.t01	Vitvi02g00717_t001	PREDICTED: cinnamoyl-CoA reductase-like SNL6 [Vitis vinifera]
VAG0102232	Chr02:8943286-8944562	67.4448	8.05929	-3.06498	5e-05	0.000119159	yes	down-regulated	XP_002277674.1	VIT_202s0012g01590	Vitvi02g00719.t01	Vitvi02g00719_t001	PREDICTED: uncharacterized protein LOC100245547 isoform X1 [Vitis vinifera]
VAG0102259	Chr02:9633391-9637465	6.13447	19.3083	1.65421	5e-05	0.000119159	yes	up-regulated	XP_010663129.1	VIT_202s0012g01940	Vitvi02g00757.t01	Vitvi02g00757_t001	PREDICTED: probable transcription factor KAN2 isoform X1 [Vitis vinifera]
VAG0102276	Chr02:10219871-10221942	5.17043	12.1437	1.23185	5e-05	0.000119159	yes	up-regulated	XP_010662965.1	VIT_202s0012g02290	Vitvi02g00802.t01	Vitvi02g00802_t001	PREDICTED: uncharacterized protein LOC109121415 [Vitis vinifera]
VAG0102299	Chr02:12397547-12399820	3.82449	8.56394	1.16301	0.00055	0.00116537	yes	up-regulated	CBI40042.3	VIT_215s0024g00050	Vitvi15g00005.t01	Vitvi15g00005_t001	unnamed protein product, partial [Vitis vinifera]
VAG0102395	Chr02:15758818-15760656	40.2087	16.6791	-1.26946	5e-05	0.000119159	yes	down-regulated	CBI37419.3	VIT_202s0033g00670	Vitvi02g01609.t01	Vitvi02g01609_t001	unnamed protein product, partial [Vitis vinifera]
VAG0102400	Chr02:15847065-15848883	3.31664	1.37564	-1.26962	0.0106	0.0180651	yes	down-regulated	CBI37419.3	VIT_202s0033g00670	Vitvi02g01602.t01	Vitvi02g01602_t001	unnamed protein product, partial [Vitis vinifera]
VAG0102411	Chr02:16040701-16042896	186.078	86.5695	-1.10397	5e-05	0.000119159	yes	down-regulated	XP_002269438.1	VIT_202s0033g00800	Vitvi02g01615.t01	Vitvi02g01621_t001	PREDICTED: bifunctional nitrilase/nitrile hydratase NIT4B [Vitis vinifera]_x0001_CBI37427.3 unnamed protein product, partial [Vitis vinifera]
VAG0102530	Chr02:19651512-19654836	5.39367	16.0323	1.57164	0.00295	0.00555835	yes	up-regulated	XP_002274239.1	VIT_202s0087g00370	N/A	N/A	PREDICTED: omega-hydroxypalmitate O-feruloyl transferase [Vitis vinifera]
VAG0102534	Chr02:19748165-19751331	25.7859	10.2625	-1.32921	0.01745	0.0285095	yes	down-regulated	XP_010644643.1	VIT_202s0087g00410	Vitvi02g01662.t01	Vitvi02g01662_t001	PREDICTED: uncharacterized protein LOC104877629 [Vitis vinifera]_x0001_XP_010644652.1 PREDICTED: uncharacterized protein LOC104877629 [Vitis vinifera]_x0001_XP_019081079.1 PREDICTED: uncharacterized protein LOC104877629 [Vitis vinifera]_x0001_CBI29218.3 unnamed protein product, partial [Vitis vinifera]
VAG0102569	Chr02:20397324-20398245	5.53697	2.45316	-1.17445	0.00135	0.00270104	yes	down-regulated	XP_002271561.1	VIT_202s0087g00750	Vitvi02g01273.t01	Vitvi02g01273_t001	PREDICTED: transmembrane protein 45B [Vitis vinifera]_x0001_CBI29196.3 unnamed protein product, partial [Vitis vinifera]
VAG0102577	Chr02:20615372-20617172	5.27424	15.4701	1.55245	5e-05	0.000119159	yes	up-regulated	XP_002268404.1	VIT_202s0087g00910	Vitvi02g01286.t01	Vitvi02g01286_t001	PREDICTED: probable carotenoid cleavage dioxygenase 4, chloroplastic [Vitis vinifera]
VAG0102599	Chr03:233082-233511	17.412	45.7193	1.39272	5e-05	0.000119159	yes	up-regulated	unamed	N/A	N/A	N/A	unnamed
VAG0102615	Chr03:603903-605361	12.2265	3.00059	-2.0267	5e-05	0.000119159	yes	down-regulated	XP_010648210.1	VIT_212s0055g00290	Vitvi03g01260.t01	N/A	PREDICTED: anthocyanidin 3-O-glucosyltransferase 6-like [Vitis vinifera]
VAG0102616	Chr03:649851-657434	83.0076	199.835	1.2675	5e-05	0.000119159	yes	up-regulated	XP_010648209.1	VIT_203s0017g01980	Vitvi01g00106.t01	Vitvi01g00106_t001	PREDICTED: choline-phosphate cytidylyltransferase 2 [Vitis vinifera]
VAG0102618	Chr03:703238-704208	651.16	195.121	-1.73864	5e-05	0.000119159	yes	down-regulated	XP_002266806.1	N/A	Vitvi03g01254.t01	Vitvi03g01254_t001	PREDICTED: VQ motif-containing protein 22 [Vitis vinifera]
VAG0102628	Chr03:1092560-1096337	3.79143	8.72362	1.20218	5e-05	0.000119159	yes	up-regulated	CBI34110.3	VIT_203s0017g01780	Vitvi03g01243.t01	Vitvi03g01243_t001	unnamed protein product, partial [Vitis vinifera]
VAG0102638	Chr03:1277717-1282892	3.52822	13.0546	1.88755	5e-05	0.000119159	yes	up-regulated	CAN81488.1	VIT_203s0017g01690	Vitvi03g01228.t01	Vitvi03g04484_t001	hypothetical protein VITISV_033286 [Vitis vinifera]
VAG0102645	Chr03:1383081-1385319	1.54242	5.55082	1.8475	5e-05	0.000119159	yes	up-regulated	CAN81488.1	N/A	N/A	N/A	hypothetical protein VITISV_033286 [Vitis vinifera]
VAG0102717	Chr03:2804056-2807485	0.458361	2.01687	2.13756	0.0027	0.00512444	yes	up-regulated	CAN82969.1	VIT_203s0017g01290	N/A	N/A	hypothetical protein VITISV_013416 [Vitis vinifera]
VAG0102720	Chr03:2843903-2850762	1.05625	3.58568	1.7633	5e-05	0.000119159	yes	up-regulated	XP_002270573.2	VIT_203s0017g01290	N/A	N/A	PREDICTED: ABC transporter G family member 11 [Vitis vinifera]
VAG0102748	Chr03:3587603-3590330	1.72872	0.44331	-1.96332	0.0152	0.0251318	yes	down-regulated	XP_002263989.1	VIT_200s0391g00010	Vitvi03g01149.t01	Vitvi03g01149_t001	PREDICTED: 7-deoxyloganetin glucosyltransferase [Vitis vinifera]
VAG0102753	Chr03:3754497-3756141	4.24164	14.2655	1.74984	0.00165	0.00325531	yes	up-regulated	XP_002264947.3	N/A	N/A	N/A	PREDICTED: uncharacterized protein LOC100260704 isoform X1 [Vitis vinifera]
VAG0102756	Chr03:3810232-3819828	13.4024	32.7806	1.29035	0.00095	0.00194657	yes	up-regulated	XP_002264820.1	VIT_203s0017g00990	N/A	N/A	PREDICTED: protein PAT1 homolog 1 [Vitis vinifera]
VAG0102792	Chr03:4535901-4537046	1.12468	4.14053	1.8803	0.02135	0.0342815	yes	up-regulated	CBI34026.3	VIT_203s0017g00640	N/A	N/A	unnamed protein product, partial [Vitis vinifera]
VAG0102919	Chr03:9343167-9362840	0.360545	1.55622	2.1098	0.0161	0.0264908	yes	up-regulated	XP_002268836.1	N/A	Vitvi03g01006.t01	Vitvi03g01006_t001	PREDICTED: probable glycosyltransferase At5g03795 isoform X1 [Vitis vinifera]
VAG0102940	Chr03:9945875-9949744	4.34241	12.2976	1.5018	5e-05	0.000119159	yes	up-regulated	XP_002269380.1	VIT_203s0038g00270	Vitvi03g00987.t01	Vitvi03g00987_t001	PREDICTED: root phototropism protein 3 [Vitis vinifera]_x0001_XP_010645167.1 PREDICTED: root phototropism protein 3 [Vitis vinifera]
VAG0102944	Chr03:10136789-10142710	1.77088	0.580448	-1.60923	0.01395	0.0232326	yes	down-regulated	XP_010648043.1	VIT_203s0097g00520	Vitvi03g00844.t01	Vitvi03g00844_t001	PREDICTED: uncharacterized protein LOC100256074 [Vitis vinifera]_x0001_XP_010648044.1 PREDICTED: uncharacterized protein LOC100256074 [Vitis vinifera]_x0001_XP_010648045.1 PREDICTED: uncharacterized protein LOC100256074 [Vitis vinifera]_x0001_XP_019074687.1 PREDICTED: uncharacterized protein LOC100256074 [Vitis vinifera]_x0001_CBI35439.3 unnamed protein product, partial [Vitis vinifera]
VAG0102997	Chr03:11402194-11402788	969.572	68.4404	-3.82443	5e-05	0.000119159	yes	down-regulated	XP_002273788.2	VIT_203s0088g00690	Vitvi03g00747.t01	N/A	PREDICTED: pathogenesis-related protein 1 [Vitis vinifera]
VAG0103008	Chr03:11570690-11572063	10.6865	23.5669	1.14098	5e-05	0.000119159	yes	up-regulated	XP_002274843.1	N/A	Vitvi03g00735.t01	Vitvi03g00735_t001	PREDICTED: uncharacterized protein LOC100254836 [Vitis vinifera]
VAG0103026	Chr03:11920227-11924809	0.524777	3.47161	2.72583	0.0001	0.00023149	yes	up-regulated	XP_002271890.1	N/A	Vitvi03g00717.t01	Vitvi03g00717_t001	PREDICTED: probable zinc metallopeptidase EGY3, chloroplastic [Vitis vinifera]_x0001_CAN73523.1 hypothetical protein VITISV_010704 [Vitis vinifera]
VAG0103029	Chr03:11953711-11954081	1650.49	3853.7	1.22335	5e-05	0.000119159	yes	up-regulated	XP_002276272.1	VIT_203s0088g00290	Vitvi03g00712.t01	Vitvi03g00712_t001	PREDICTED: phytosulfokines [Vitis vinifera]_x0001_CAN65538.1 hypothetical protein VITISV_018587 [Vitis vinifera]_x0001_CBI25131.3 unnamed protein product, partial [Vitis vinifera]
VAG0103081	Chr03:13137094-13138620	29.9293	12.1388	-1.30193	5e-05	0.000119159	yes	down-regulated	XP_002267639.3	N/A	Vitvi03g00676.t01	Vitvi03g00676_t001	PREDICTED: protein SRG1-like [Vitis vinifera]
VAG0103082	Chr03:13160525-13162039	2.94147	1.35058	-1.12296	0.0308	0.0477505	yes	down-regulated	CAN66965.1	VIT_203s0091g01060	Vitvi03g00675.t01	Vitvi03g00675_t001	hypothetical protein VITISV_043227 [Vitis vinifera]
VAG0103092	Chr03:13386209-13387395	3.28303	6.62901	1.01377	0.0293	0.0456406	yes	up-regulated	CAN60964.1	VIT_203s0091g01020	N/A	N/A	hypothetical protein VITISV_013873 [Vitis vinifera]
VAG0103103	Chr03:13537289-13542456	2.2839	6.70829	1.55445	5e-05	0.000119159	yes	up-regulated	XP_010647921.1	VIT_203s0091g00760	Vitvi03g00639.t01	Vitvi03g00639_t001	PREDICTED: interferon-related developmental regulator 1 [Vitis vinifera]_x0001_XP_010647923.1 PREDICTED: interferon-related developmental regulator 1 [Vitis vinifera]_x0001_XP_019074563.1 PREDICTED: interferon-related developmental regulator 1 [Vitis vinifera]_x0001_CBI22459.3 unnamed protein product, partial [Vitis vinifera]
VAG0103112	Chr03:13654018-13655711	1.46975	7.19716	2.29186	0.00045	0.000964348	yes	up-regulated	XP_002264153.1	VIT_203s0091g00680	N/A	N/A	PREDICTED: BTB/POZ domain-containing protein NPY2 [Vitis vinifera]_x0001_XP_010647924.1 PREDICTED: BTB/POZ domain-containing protein NPY2 [Vitis vinifera]_x0001_XP_010647925.1 PREDICTED: BTB/POZ domain-containing protein NPY2 [Vitis vinifera]
VAG0103113	Chr03:13659573-13660239	13.8755	5.54528	-1.32321	5e-05	0.000119159	yes	down-regulated	XP_002264010.1	N/A	Vitvi03g00628.t01	Vitvi03g00628_t001	PREDICTED: LOB domain-containing protein 38 [Vitis vinifera]
VAG0103132	Chr03:13793880-13795234	9.97875	3.34515	-1.57679	5e-05	0.000119159	yes	down-regulated	XP_002272271.1	VIT_203s0091g00450	N/A	N/A	PREDICTED: 3-oxo-Delta(4,5)-steroid 5-beta-reductase [Vitis vinifera]
VAG0103139	Chr03:13838293-13838717	20.3719	66.7623	1.71245	5e-05	0.000119159	yes	up-regulated	XP_019074178.1	VIT_203s0091g00500	Vitvi03g01603.t01	Vitvi03g01603_t001	PREDICTED: uncharacterized protein LOC100265247 isoform X6 [Vitis vinifera]
VAG0103141	Chr03:13856212-13859072	24.7992	9.71667	-1.35176	5e-05	0.000119159	yes	down-regulated	XP_002262757.1	VIT_203s0091g00480	Vitvi03g00606.t01	Vitvi03g00606_t001	PREDICTED: probable E3 ubiquitin-protein ligase RHY1A isoform X1 [Vitis vinifera]_x0001_CBI22487.3 unnamed protein product, partial [Vitis vinifera]
VAG0103147	Chr03:13914673-13916028	40.5303	14.3883	-1.4941	5e-05	0.000119159	yes	down-regulated	XP_002272271.1	VIT_203s0091g00450	Vitvi03g00601.t01	Vitvi03g00601_t001	PREDICTED: 3-oxo-Delta(4,5)-steroid 5-beta-reductase [Vitis vinifera]
VAG0103150	Chr03:13941857-13943267	0.241397	3.64278	3.91556	0.0026	0.00496245	yes	up-regulated	XP_002272036.3	N/A	Vitvi03g00598.t01	Vitvi03g00598_t001	PREDICTED: classical arabinogalactan protein 9 [Vitis vinifera]
VAG0103183	Chr03:14358942-14379986	5.27832	1.36958	-1.94635	5e-05	0.000119159	yes	down-regulated	PWA47290.1	VIT_203s0180g00320	N/A	N/A	hypothetical protein CTI12_AA502620 [Artemisia annua]
VAG0103193	Chr03:14526111-14527610	17.3367	4.00516	-2.11389	5e-05	0.000119159	yes	down-regulated	CZS70601.1	VIT_203s0180g00200	Vitvi03g00557.t01	Vitvi03g00557_t001	glucosyltransferase [Vitis amurensis]
VAG0103224	Chr03:14930797-14936991	1.28525	4.05771	1.65861	5e-05	0.000119159	yes	up-regulated	XP_002282435.1	VIT_203s0063g00100	Vitvi03g00529.t01	Vitvi03g00529_t001	PREDICTED: filament-like plant protein 7 isoform X2 [Vitis vinifera]
VAG0103241	Chr03:15123153-15126034	23.5608	59.2876	1.33134	5e-05	0.000119159	yes	up-regulated	CAN64991.1	VIT_203s0063g00310	Vitvi03g01574.t01	Vitvi03g01574_t001	hypothetical protein VITISV_001773 [Vitis vinifera]
VAG0103248	Chr03:15217368-15220089	4.80163	1.84876	-1.37697	5e-05	0.000119159	yes	down-regulated	XP_002282233.1	VIT_203s0063g00380	Vitvi03g00508.t01	Vitvi03g00508_t001	PREDICTED: abscisic acid 8'-hydroxylase 4 [Vitis vinifera]
VAG0103290	Chr03:15589910-15592752	27.4331	56.4429	1.04087	0.00045	0.000964348	yes	up-regulated	XP_002285013.1	VIT_203s0063g00890	N/A	N/A	PREDICTED: zinc finger protein ZOP1 [Vitis vinifera]_x0001_XP_019074640.1 PREDICTED: zinc finger protein ZOP1 [Vitis vinifera]_x0001_XP_019074641.1 PREDICTED: zinc finger protein ZOP1 [Vitis vinifera]_x0001_CAN63484.1 hypothetical protein VITISV_017085 [Vitis vinifera]_x0001_CBI32448.3 unnamed protein product, partial [Vitis vinifera]
VAG0103305	Chr03:15720220-15721427	1.61098	4.81406	1.57931	0.0007	0.00146207	yes	up-regulated	CAN83262.1	VIT_203s0063g01310	Vitvi03g00431.t01	N/A	hypothetical protein VITISV_000649 [Vitis vinifera]
VAG0103316	Chr03:15818742-15819950	27.6607	60.2929	1.12415	5e-05	0.000119159	yes	up-regulated	XP_003631618.1	VIT_203s0063g01150	Vitvi03g01543.t01	N/A	PREDICTED: feruloyl CoA ortho-hydroxylase 2 [Vitis vinifera]_x0001_CBI32473.3 unnamed protein product, partial [Vitis vinifera]
VAG0103372	Chr03:16376877-16383226	0.472437	1.53044	1.69575	0.0106	0.0180651	yes	up-regulated	XP_002281077.1	VIT_203s0063g02040	Vitvi03g00373.t01	Vitvi03g00373_t001	PREDICTED: cytochrome c biogenesis protein CCS1, chloroplastic [Vitis vinifera]_x0001_CBI32546.3 unnamed protein product, partial [Vitis vinifera]
VAG0103400	Chr03:16679673-16680245	8.64942	0.882739	-3.29254	0.0079	0.0137867	yes	down-regulated	CBI32575.3	N/A	N/A	Vitvi03g04122_t001	unnamed protein product, partial [Vitis vinifera]
VAG0103409	Chr03:16764492-16765087	27.1769	11.347	-1.26007	0.0004	0.000862985	yes	down-regulated	XP_003631637.1	VIT_203s0063g02330	Vitvi03g00353.t01	Vitvi03g00353_t001	PREDICTED: organ-specific protein P4 [Vitis vinifera]_x0001_CBI32568.3 unnamed protein product, partial [Vitis vinifera]
VAG0103410	Chr03:16766079-16767407	31.9186	64.5763	1.01661	5e-05	0.000119159	yes	up-regulated	XP_003631639.1	VIT_203s0063g02340	Vitvi03g00352.t01	Vitvi03g00352_t001	PREDICTED: BURP domain-containing protein BNM2A [Vitis vinifera]
VAG0103417	Chr03:16829252-16834736	80.3891	28.3136	-1.5055	5e-05	0.000119159	yes	down-regulated	XP_019074547.1	N/A	N/A	N/A	PREDICTED: 3-ketoacyl-CoA synthase 4 isoform X2 [Vitis vinifera]
VAG0103438	Chr03:17093681-17096207	2.39318	0.44458	-2.42841	0.00385	0.00711483	yes	down-regulated	XP_002284113.1	VIT_203s0038g04760	Vitvi03g00315.t01	Vitvi03g00315_t001	PREDICTED: transcription factor bHLH63 [Vitis vinifera]
VAG0103445	Chr03:17134803-17140084	27.1853	11.8986	-1.19204	5e-05	0.000119159	yes	down-regulated	XP_002284000.1	VIT_203s0038g04690	Vitvi03g01490.t01	Vitvi03g04112_t001	PREDICTED: isoflavone reductase-like protein [Vitis vinifera]
VAG0103465	Chr03:17358350-17358824	3.84184	21.4205	2.47913	5e-05	0.000119159	yes	up-regulated	XP_002283667.1	VIT_218s0001g13040	Vitvi03g00292.t01	Vitvi03g00292_t001	PREDICTED: bZIP transcription factor 44 [Vitis vinifera]
VAG0103475	Chr03:17434108-17438832	66.5326	25.354	-1.39184	5e-05	0.000119159	yes	down-regulated	XP_002280183.3	VIT_203s0038g04340	Vitvi03g01479.t01	Vitvi03g01479_t001	PREDICTED: probable receptor-like protein kinase At4g39110 [Vitis vinifera]
VAG0103490	Chr03:17613052-17613676	13.2083	39.2942	1.57288	5e-05	0.000119159	yes	up-regulated	XP_002283053.1	VIT_203s0038g03980	Vitvi03g00251.t01	Vitvi03g00251_t001	PREDICTED: uncharacterized protein LOC100243457 [Vitis vinifera]
VAG0103503	Chr03:17702437-17706876	1.92809	6.09282	1.65993	0.00235	0.00452999	yes	up-regulated	XP_002279830.1	N/A	N/A	N/A	PREDICTED: uncharacterized protein LOC100245230 [Vitis vinifera]
VAG0103506	Chr03:17729821-17733178	23.1856	10.5896	-1.13057	5e-05	0.000119159	yes	down-regulated	EMS66857.1	VIT_203s0038g03800	N/A	N/A	putative serine/threonine-protein kinase Cx32, chloroplastic [Triticum urartu]
VAG0103512	Chr03:17772868-17786359	1.14304	2.81534	1.30044	0.00095	0.00194657	yes	up-regulated	CBI37746.3	VIT_203s0038g03730	N/A	N/A	unnamed protein product, partial [Vitis vinifera]
VAG0103550	Chr03:18075174-18076437	176.961	20.2493	-3.12749	5e-05	0.000119159	yes	down-regulated	P51613.1	VIT_203s0038g03400	Vitvi03g00206.t01	Vitvi03g00206_t001	RecName: Full=Basic endochitinase; Flags: Precursor_x0001_CAA90970.1 chitinase [Vitis vinifera]_x0001_CAC14014.1 chitinase [Vitis vinifera]_x0001_ABB53242.1 chitinase class I [Vitis vinifera]_x0001_CAN76701.1 hypothetical protein VITISV_016509 [Vitis vinifera]
VAG0103638	Chr03:18844663-18848479	1.57832	0.614527	-1.36084	0.0151	0.0249807	yes	down-regulated	XP_002277695.1	VIT_203s0038g02190	Vitvi03g00126.t01	Vitvi03g00126_t001	PREDICTED: protein NUCLEAR FUSION DEFECTIVE 4 [Vitis vinifera]_x0001_CBI37892.3 unnamed protein product, partial [Vitis vinifera]
VAG0103640	Chr03:18856767-18858122	3.4301	9.09114	1.40621	5e-05	0.000119159	yes	up-regulated	XP_002277548.1	VIT_203s0038g02170	Vitvi01g01985.t01	Vitvi03g00124_t001	PREDICTED: thaumatin-like protein 1b [Vitis vinifera]_x0001_CBI37894.3 unnamed protein product, partial [Vitis vinifera]
VAG0103646	Chr03:18890937-18902136	56.8952	3.64484	-3.96438	5e-05	0.000119159	yes	down-regulated	XP_002277610.1	VIT_203s0038g02120	Vitvi03g00119.t01	Vitvi03g00119_t001	PREDICTED: uncharacterized protein LOC100264182 [Vitis vinifera]_x0001_CAN60484.1 hypothetical protein VITISV_000072 [Vitis vinifera]_x0001_DAA06350.1 TPA_inf: ARO1-like protein 1 [Vitis vinifera]
VAG0103691	Chr03:19381129-19384347	1.74063	3.56422	1.03398	0.00085	0.0017546	yes	up-regulated	XP_002276670.1	VIT_203s0038g01480	N/A	N/A	PREDICTED: probable alkaline/neutral invertase B [Vitis vinifera]_x0001_XP_010647321.1 PREDICTED: probable alkaline/neutral invertase B [Vitis vinifera]_x0001_XP_010647323.1 PREDICTED: probable alkaline/neutral invertase B [Vitis vinifera]
VAG0103696	Chr03:19413998-19415155	7.65583	1.99026	-1.9436	5e-05	0.000119159	yes	down-regulated	XP_010647342.1	N/A	Vitvi03g00083.t01	Vitvi03g00083_t001	PREDICTED: probable aquaporin TIP3-2 [Vitis vinifera]
VAG0103703	Chr03:19441695-19442994	43.0926	16.752	-1.3631	5e-05	0.000119159	yes	down-regulated	CBI37948.3	VIT_203s0038g01330	N/A	N/A	unnamed protein product, partial [Vitis vinifera]
VAG0103704	Chr03:19447470-19448754	1.80803	0.392822	-2.20247	0.02725	0.0427292	yes	down-regulated	XP_010647391.1	VIT_203s0038g01330	Vitvi09g02050.t01	Vitvi03g01816_t001	PREDICTED: vinorine synthase-like [Vitis vinifera]_x0001_CAN69939.1 hypothetical protein VITISV_038783 [Vitis vinifera]
VAG0103708	Chr03:19496429-19514112	0.990191	2.30185	1.21702	5e-05	0.000119159	yes	up-regulated	XP_002276432.2	VIT_203s0038g01320	Vitvi03g00076.t01	Vitvi03g00076_t001	PREDICTED: pentatricopeptide repeat-containing protein MRL1, chloroplastic isoform X1 [Vitis vinifera]
VAG0103738	Chr03:19835431-19843261	1.73295	4.62667	1.41674	5e-05	0.000119159	yes	up-regulated	CBI37995.3	VIT_203s0038g00610	N/A	N/A	unnamed protein product, partial [Vitis vinifera]
VAG0103747	Chr03:19954243-19966358	181.429	390.197	1.1048	5e-05	0.000119159	yes	up-regulated	XP_002266150.1	VIT_203s0038g00450	Vitvi03g00034.t01	Vitvi03g00034_t001	PREDICTED: squalene synthase [Vitis vinifera]_x0001_XP_010647676.1 PREDICTED: squalene synthase [Vitis vinifera]_x0001_CBI38008.3 unnamed protein product, partial [Vitis vinifera]
VAG0103755	Chr03:20078768-20090778	0.469345	2.49456	2.41006	0.01005	0.0171991	yes	up-regulated	XP_010647682.1	VIT_203s0038g00320	Vitvi03g00025.t01	Vitvi03g00025_t001	PREDICTED: uncharacterized protein LOC100247047 [Vitis vinifera]_x0001_CBI38016.3 unnamed protein product, partial [Vitis vinifera]
VAG0103765	Chr03:20211656-20216870	13.1591	29.5961	1.16935	5e-05	0.000119159	yes	up-regulated	XP_010647690.1	VIT_203s0038g00050	Vitvi03g00004.t01	Vitvi03g00004_t001	PREDICTED: BEL1-like homeodomain protein 6 [Vitis vinifera]
VAG0103779	Chr04:155880-172931	1.56474	3.95464	1.33763	5e-05	0.000119159	yes	up-regulated	XP_002263149.3	VIT_204s0044g02020	Vitvi04g01760.t01	Vitvi04g01760_t001	PREDICTED: kinesin-like calmodulin-binding protein homolog [Vitis vinifera]_x0001_CBI37480.3 unnamed protein product, partial [Vitis vinifera]
VAG0103826	Chr04:832932-837720	3.39808	1.66337	-1.03061	0.0231	0.0367904	yes	down-regulated	CAN80248.1	VIT_204s0044g01500	Vitvi04g01714.t01	Vitvi04g01714_t001	hypothetical protein VITISV_027802 [Vitis vinifera]
VAG0103827	Chr04:843364-846731	15.5813	7.71798	-1.01352	5e-05	0.000119159	yes	down-regulated	XP_002265166.1	VIT_204s0044g01490	Vitvi04g01711.t01	Vitvi04g01711_t001	PREDICTED: 2-oxoisovalerate dehydrogenase subunit alpha 2, mitochondrial [Vitis vinifera]_x0001_CBI37524.3 unnamed protein product, partial [Vitis vinifera]
VAG0103866	Chr04:1484310-1503578	1.86074	0.820498	-1.18131	0.028	0.0438009	yes	down-regulated	XP_002275141.2	VIT_204s0044g01040	Vitvi04g01661.t01	Vitvi04g01662_t001	PREDICTED: transcription factor HEC3 [Vitis vinifera]
VAG0103921	Chr04:2500778-2502752	6.37131	17.7735	1.48007	5e-05	0.000119159	yes	up-regulated	XP_002276933.1	N/A	Vitvi04g01604.t01	Vitvi04g01604_t001	PREDICTED: trihelix transcription factor GT-2 [Vitis vinifera]
VAG0103925	Chr04:2610838-2613299	5.93601	15.5637	1.39062	5e-05	0.000119159	yes	up-regulated	XP_019075183.1	N/A	Vitvi17g01666.t01	Vitvi04g04468_t001	PREDICTED: uncharacterized protein LOC100259237 [Vitis vinifera]
VAG0103949	Chr04:2998562-2999320	387.534	81.1942	-2.25487	5e-05	0.000119159	yes	down-regulated	CAN62383.1	VIT_214s0030g01560	N/A	N/A	hypothetical protein VITISV_028023 [Vitis vinifera]
VAG0104001	Chr04:3518999-3520913	59.4801	29.6776	-1.00303	5e-05	0.000119159	yes	down-regulated	CBI38400.3	VIT_204s0210g00030	Vitvi04g01550.t01	Vitvi04g01550_t001	unnamed protein product, partial [Vitis vinifera]
VAG0104037	Chr04:3860077-3862658	39.3209	14.2422	-1.46513	5e-05	0.000119159	yes	down-regulated	CBI35721.3	VIT_200s0684g00030	Vitvi04g02319.t01	Vitvi04g01540_t001	unnamed protein product, partial [Vitis vinifera]
[truncated: 1,291 more rows]

## Sheet: S3_DEG
Supplemental Table S2. Differentially expressed genes (DEGs) involved in the V. amurensis berries inoculated with C. gloeosporioides, compared to the control at S2 stage.
[truncated: 1,166 more rows]
