# Supplementary material for: VabHLH137 promotes proanthocyanidin and anthocyanin biosynthesis and enhances resistance to Colletotrichum gloeosporioides in grapevine
Source: Hortic Res. 2022 Dec 2;10(2):uhac261. doi: 10.1093/hr/uhac261 (PMC9907051; doi:10.1093/hr/uhac261)
Supplement: Web_Material_uhac261 [file web_material_uhac261.zip › Supplemental Table S3. Transcriptome data of KEGG classifications.xlsx]

## Sheet: S1_KEGG_pathway
##FDR correction method: Benjamini and Hochberg
Term Name	MainClass	GeneHitsInSelectedSet	AllGenesInSelectedSet	GeneHitsInBackground	AllGenesInBackground	p_value	enrichFactor	GeneListInSelectedSets	corrected p_value
A09100 Metabolism	A09100 Metabolism	202	553	3598	12360	7.02452e-05	1.25483	[VAG0110662, VAG0124270, VAG0131367, VAG0101951, VAG0100503, VAG0118265, VAG0105758, VAG0115443, VAG0105080, VAG0113143, VAG0118037, VAG0111520, VAG0121201, VAG0108475, VAG0107703, VAG0126443, VAG0124267, VAG0107268, VAG0123973, VAG0100755, VAG0126208, VAG0113141, VAG0100516, VAG0122407, VAG0107270, VAG0111892, VAG0117512, VAG0115339, VAG0124053, VAG0110209, VAG0114804, VAG0102145, VAG0124618, VA…	0.0125739
00194 Photosynthesis proteins	A09180 Brite Hierarchies	12	553	75	12360	0.000113114	3.57613	[VAG0127400, VAG0106821, VAG0125553, VAG0103832, VAG0117047, VAG0115547, VAG0127757, VAG0130574, VAG0100487, VAG0124982, VAG0127315, VAG0107313]	0.0101237
00960 Tropane, piperidine and pyridine alkaloid biosynthesis	A09100 Metabolism	9	553	57	12360	0.000887073	3.52908	[VAG0107703, VAG0107698, VAG0107695, VAG0107696, VAG0100799, VAG0107691, VAG0107692, VAG0105758, VAG0128241]	0.0529287
00196 Photosynthesis - antenna proteins	A09100 Metabolism	5	553	19	12360	0.00121377	5.88179	[VAG0127400, VAG0117047, VAG0115547, VAG0127757, VAG0130574]	0.054316
01006 Prenyltransferases	A09180 Brite Hierarchies	8	553	50	12360	0.00155624	3.57613	[VAG0108317, VAG0127179, VAG0105599, VAG0121247, VAG0104286, VAG0104296, VAG0116490, VAG0124270]	0.0557133
02000 Transporters	A09180 Brite Hierarchies	54	553	806	12360	0.00180103	1.49745	[VAG0112241, VAG0102917, VAG0120269, VAG0119877, VAG0129240, VAG0114427, VAG0105953, VAG0100783, VAG0125204, VAG0102605, VAG0102603, VAG0118239, VAG0112691, VAG0100948, VAG0111526, VAG0116979, VAG0126443, VAG0103620, VAG0109968, VAG0125797, VAG0107664, VAG0124742, VAG0123578, VAG0118232, VAG0126009, VAG0100516, VAG0110520, VAG0111336, VAG0114801, VAG0107592, VAG0107593, VAG0126432, VAG0127048, VA…	0.0537306
00920 Sulfur metabolism	A09100 Metabolism	7	553	44	12360	0.00313346	3.55581	[VAG0113233, VAG0126833, VAG0116697, VAG0103949, VAG0113141, VAG0125372, VAG0119263]	0.0801271
B 09102 Energy metabolism	A09100 Metabolism	29	553	389	12360	0.00492552	1.66626	[VAG0113233, VAG0121117, VAG0110662, VAG0127400, VAG0106821, VAG0103832, VAG0126734, VAG0130574, VAG0100487, VAG0126833, VAG0100783, VAG0107313, VAG0126718, VAG0117047, VAG0115547, VAG0116697, VAG0121247, VAG0120251, VAG0125372, VAG0125553, VAG0127118, VAG0127757, VAG0124982, VAG0103683, VAG0127315, VAG0100436, VAG0103949, VAG0113141, VAG0119263]	0.110208
99995 Signaling proteins	A09190 Not Included in Pathway or Brite	4	553	19	12360	0.00898433	4.70543	[VAG0100653, VAG0125886, VAG0113438, VAG0125838]	0.178688
00052 Galactose metabolism	A09100 Metabolism	8	553	67	12360	0.00975607	2.66875	[VAG0111828, VAG0108626, VAG0123268, VAG0119024, VAG0100755, VAG0119026, VAG0119025, VAG0119022]	0.174634
00195 Photosynthesis	A09100 Metabolism	7	553	55	12360	0.0108876	2.84465	[VAG0106821, VAG0125553, VAG0103832, VAG0100487, VAG0124982, VAG0127315, VAG0107313]	0.17717
01008 Polyketide biosynthesis proteins	A09180 Brite Hierarchies	7	553	56	12360	0.0119776	2.79385	[VAG0122142, VAG0122132, VAG0119957, VAG0122144, VAG0122134, VAG0122137, VAG0122149]	0.178666
00730 Thiamine metabolism	A09100 Metabolism	5	553	35	12360	0.0188264	3.19297	[VAG0105674, VAG0100233, VAG0108475, VAG0127240, VAG0129660]	0.259225
00908 Zeatin biosynthesis	A09100 Metabolism	5	553	35	12360	0.0188264	3.19297	[VAG0108317, VAG0110144, VAG0125426, VAG0105171, VAG0124270]	0.259225
B 09183 Protein families: signaling and cellular processes	A09180 Brite Hierarchies	104	553	1946	12360	0.0267478	1.19449	[VAG0116800, VAG0116882, VAG0102917, VAG0119877, VAG0108224, VAG0121031, VAG0132855, VAG0124156, VAG0101951, VAG0126734, VAG0124157, VAG0124159, VAG0100503, VAG0112691, VAG0111520, VAG0128067, VAG0111526, VAG0126443, VAG0129557, VAG0103620, VAG0109968, VAG0108876, VAG0107268, VAG0107664, VAG0100233, VAG0123578, VAG0104317, VAG0100516, VAG0118961, VAG0114801, VAG0130847, VAG0124053, VAG0128373, VA…	0.319191
04091 Lectins	A09180 Brite Hierarchies	3	553	15	12360	0.0271151	4.47016	[VAG0111721, VAG0128067, VAG0104317]	0.30335
03110 Chaperones and folding catalysts	A09180 Brite Hierarchies	22	553	320	12360	0.0302388	1.53662	[VAG0116622, VAG0112463, VAG0114772, VAG0118439, VAG0121867, VAG0118422, VAG0111650, VAG0111972, VAG0111125, VAG0111721, VAG0128067, VAG0120020, VAG0108583, VAG0128373, VAG0102138, VAG0128575, VAG0132743, VAG0129922, VAG0125325, VAG0118266, VAG0104317, VAG0106903]	0.318396
00270 Cysteine and methionine metabolism	A09100 Metabolism	12	553	147	12360	0.0321628	1.82456	[VAG0113233, VAG0115376, VAG0121117, VAG0128459, VAG0116632, VAG0108677, VAG0103949, VAG0108263, VAG0124053, VAG0119263, VAG0114804, VAG0107481]	0.319841
00941 Flavonoid biosynthesis	A09100 Metabolism	11	553	135	12360	0.0396236	1.82118	[VAG0122142, VAG0114870, VAG0122132, VAG0119957, VAG0111153, VAG0122144, VAG0122134, VAG0122137, VAG0122149, VAG0126071, VAG0101209]	0.373296
B 09191 Unclassified: metabolism	A09190 Not Included in Pathway or Brite	33	553	544	12360	0.0463411	1.35584	[VAG0114566, VAG0112408, VAG0110988, VAG0126274, VAG0103193, VAG0104206, VAG0100344, VAG0105357, VAG0105258, VAG0125645, VAG0132550, VAG0118025, VAG0100900, VAG0113463, VAG0110031, VAG0118997, VAG0112255, VAG0120850, VAG0108234, VAG0108133, VAG0102493, VAG0103147, VAG0103447, VAG0100492, VAG0101247, VAG0104199, VAG0129319, VAG0126800, VAG0109668, VAG0122982, VAG0116275, VAG0103768, VAG0103769]	0.414753
B 09101 Carbohydrate metabolism	A09100 Metabolism	59	553	1065	12360	0.0493918	1.23821	[VAG0121117, VAG0103250, VAG0122292, VAG0128395, VAG0127741, VAG0111828, VAG0110859, VAG0107855, VAG0108626, VAG0130998, VAG0131367, VAG0126734, VAG0123268, VAG0105477, VAG0118265, VAG0117094, VAG0113143, VAG0111203, VAG0114714, VAG0109364, VAG0106415, VAG0106414, VAG0124267, VAG0122201, VAG0106412, VAG0107104, VAG0123215, VAG0100755, VAG0132001, VAG0124988, VAG0114076, VAG0102977, VAG0122407, VA…	0.421006
A09190 Not Included in Pathway or Brite	A09190 Not Included in Pathway or Brite	42	553	725	12360	0.0506009	1.29481	[VAG0114566, VAG0113438, VAG0112408, VAG0110988, VAG0130429, VAG0126274, VAG0125483, VAG0103193, VAG0100220, VAG0104206, VAG0100344, VAG0105357, VAG0105258, VAG0125645, VAG0125886, VAG0132550, VAG0118025, VAG0100900, VAG0113463, VAG0110031, VAG0118997, VAG0112255, VAG0120850, VAG0108234, VAG0115407, VAG0108133, VAG0102493, VAG0103147, VAG0103447, VAG0100492, VAG0101247, VAG0104199, VAG0100653, VA…	0.411707
B 09109 Metabolism of terpenoids and polyketides	A09100 Metabolism	21	553	323	12360	0.0553438	1.45315	[VAG0110144, VAG0104286, VAG0104296, VAG0111799, VAG0128783, VAG0105171, VAG0121240, VAG0124270, VAG0116507, VAG0127247, VAG0102577, VAG0108317, VAG0127179, VAG0100690, VAG0105674, VAG0101477, VAG0105599, VAG0105477, VAG0125426, VAG0119564, VAG0126406]	0.430719
00480 Glutathione metabolism	A09100 Metabolism	9	553	113	12360	0.0663612	1.78015	[VAG0126443, VAG0126432, VAG0107855, VAG0105080, VAG0104531, VAG0108455, VAG0129240, VAG0105694, VAG0100516]	0.494944
00950 Isoquinoline alkaloid biosynthesis	A09100 Metabolism	5	553	50	12360	0.0716456	2.23508	[VAG0113520, VAG0113521, VAG0100799, VAG0113519, VAG0105758]	0.512983
B 09181 Protein families: metabolism	A09180 Brite Hierarchies	106	553	2078	12360	0.0741728	1.14013	[VAG0118946, VAG0115436, VAG0101150, VAG0110701, VAG0124270, VAG0132616, VAG0122132, VAG0123464, VAG0122134, VAG0105599, VAG0122137, VAG0119750, VAG0118660, VAG0123902, VAG0119990, VAG0100746, VAG0111482, VAG0120599, VAG0111520, VAG0102094, VAG0105086, VAG0110037, VAG0103185, VAG0101283, VAG0101285, VAG0132446, VAG0124025, VAG0125873, VAG0123215, VAG0116490, VAG0118602, VAG0112581, VAG0112224, VA…	0.510651
00053 Ascorbate and aldarate metabolism	A09100 Metabolism	5	553	52	12360	0.08186	2.14912	[VAG0107855, VAG0100690, VAG0111892, VAG0115339, VAG0102977]	0.542702
00520 Amino sugar and nucleotide sugar metabolism	A09100 Metabolism	13	553	189	12360	0.0818775	1.53736	[VAG0107270, VAG0127741, VAG0106415, VAG0106414, VAG0130998, VAG0104012, VAG0106412, VAG0125457, VAG0123215, VAG0118265, VAG0114076, VAG0104009, VAG0108717]	0.523431
99980 Enzymes with EC numbers	A09190 Not Included in Pathway or Brite	29	553	495	12360	0.0831416	1.30944	[VAG0114566, VAG0112408, VAG0110988, VAG0126274, VAG0103193, VAG0104206, VAG0100344, VAG0105357, VAG0105258, VAG0132550, VAG0118025, VAG0100900, VAG0113463, VAG0110031, VAG0118997, VAG0112255, VAG0120850, VAG0108234, VAG0108133, VAG0102493, VAG0103147, VAG0103447, VAG0101247, VAG0104199, VAG0129319, VAG0126800, VAG0109668, VAG0122982, VAG0116275]	0.513185
01005 Lipopolysaccharide biosynthesis proteins	A09180 Brite Hierarchies	2	553	11	12360	0.0841225	4.06378	[VAG0130722, VAG0127173]	0.501931
00903 Limonene and pinene degradation	A09100 Metabolism	2	553	11	12360	0.0841225	4.06378	[VAG0100690, VAG0105477]	0.501931
B 09106 Metabolism of other amino acids	A09100 Metabolism	21	553	341	12360	0.0862708	1.37644	[VAG0105080, VAG0108455, VAG0129240, VAG0107121, VAG0105694, VAG0107120, VAG0125372, VAG0126443, VAG0126432, VAG0107855, VAG0100690, VAG0131339, VAG0102395, VAG0105477, VAG0104531, VAG0102398, VAG0100799, VAG0103949, VAG0105758, VAG0100516, VAG0116382]	0.482577
04016 MAPK signaling pathway - plant	A09130 Environmental Information Processing	14	553	211	12360	0.0914686	1.48299	[VAG0115298, VAG0118345, VAG0112224, VAG0115436, VAG0102094, VAG0107982, VAG0130529, VAG0102201, VAG0102995, VAG0102996, VAG0107688, VAG0104012, VAG0102997, VAG0104009]	0.496148
00600 Sphingolipid metabolism	A09100 Metabolism	4	553	39	12360	0.0952024	2.29239	[VAG0122581, VAG0122582, VAG0115756, VAG0119990]	0.501213
00562 Inositol phosphate metabolism	A09100 Metabolism	6	553	72	12360	0.102514	1.86257	[VAG0111892, VAG0103683, VAG0107104, VAG0115339, VAG0124988, VAG0128395]	0.524287
00900 Terpenoid backbone biosynthesis	A09100 Metabolism	7	553	89	12360	0.10324	1.75793	[VAG0127179, VAG0105674, VAG0105599, VAG0104286, VAG0104296, VAG0119564, VAG0116507]	0.51333
04141 Protein processing in endoplasmic reticulum	A09120 Genetic Information Processing	17	553	275	12360	0.11106	1.38169	[VAG0116622, VAG0112463, VAG0118439, VAG0121867, VAG0118422, VAG0111650, VAG0111721, VAG0128067, VAG0108583, VAG0128373, VAG0100264, VAG0102138, VAG0125325, VAG0122578, VAG0118266, VAG0122579, VAG0104317]	0.537289
B 09110 Biosynthesis of other secondary metabolites	A09100 Metabolism	33	553	597	12360	0.121712	1.23547	[VAG0119957, VAG0111153, VAG0107695, VAG0107696, VAG0126071, VAG0107691, VAG0113519, VAG0107692, VAG0104161, VAG0131502, VAG0122132, VAG0122134, VAG0125048, VAG0107698, VAG0129228, VAG0122137, VAG0105758, VAG0114870, VAG0113520, VAG0113521, VAG0107121, VAG0129333, VAG0107120, VAG0128241, VAG0125372, VAG0107703, VAG0122142, VAG0122144, VAG0122149, VAG0100799, VAG0126208, VAG0126769, VAG0101209]	0.573328
01002 Peptidases	A09180 Brite Hierarchies	26	553	465	12360	0.142141	1.24972	[VAG0118602, VAG0112581, VAG0120567, VAG0110701, VAG0118607, VAG0101291, VAG0129502, VAG0123464, VAG0106984, VAG0119750, VAG0122734, VAG0119626, VAG0111482, VAG0119749, VAG0115107, VAG0105086, VAG0120397, VAG0115108, VAG0131805, VAG0101283, VAG0124044, VAG0101285, VAG0132446, VAG0128801, VAG0107568, VAG0125873]	0.652392
04712 Circadian rhythm - plant	A09150 Organismal Systems	7	553	100	12360	0.160338	1.56456	[VAG0122142, VAG0122132, VAG0119957, VAG0122144, VAG0122134, VAG0122137, VAG0122149]	0.717512
00199 Cytochrome P450	A09180 Brite Hierarchies	12	553	195	12360	0.164652	1.37543	[VAG0106889, VAG0123231, VAG0111153, VAG0125576, VAG0124025, VAG0108699, VAG0118660, VAG0107121, VAG0111799, VAG0107120, VAG0121240, VAG0104161]	0.718846
99978 Cell growth	A09190 Not Included in Pathway or Brite	1	553	4	12360	0.167327	5.5877	[VAG0125483]	0.713132
99987 Cofactor metabolism	A09190 Not Included in Pathway or Brite	1	553	4	12360	0.167327	5.5877	[VAG0125645]	0.713132
00750 Vitamin B6 metabolism	A09100 Metabolism	2	553	17	12360	0.174996	2.62951	[VAG0115443, VAG0107586]	0.711917
00230 Purine metabolism	A09100 Metabolism	8	553	122	12360	0.180077	1.46563	[VAG0101951, VAG0107268, VAG0100233, VAG0102145, VAG0100503, VAG0105694, VAG0110209, VAG0125372]	0.716305
03060 Protein export	A09120 Genetic Information Processing	4	553	50	12360	0.184093	1.78807	[VAG0121867, VAG0115107, VAG0115108, VAG0128373]	0.716363
03450 Non-homologous end-joining	A09120 Genetic Information Processing	2	553	18	12360	0.191364	2.48342	[VAG0130777, VAG0105855]	0.72881
03410 Base excision repair	A09120 Genetic Information Processing	4	553	52	12360	0.202518	1.71929	[VAG0130777, VAG0124104, VAG0109344, VAG0110358]	0.755223
00240 Pyrimidine metabolism	A09100 Metabolism	5	553	70	12360	0.203354	1.59649	[VAG0125499, VAG0107268, VAG0100503, VAG0121201, VAG0105694]	0.742864
00561 Glycerolipid metabolism	A09100 Metabolism	7	553	108	12360	0.209101	1.44866	[VAG0110859, VAG0119749, VAG0100690, VAG0129094, VAG0125535, VAG0103783, VAG0119750]	0.74858
00260 Glycine, serine and threonine metabolism	A09100 Metabolism	6	553	91	12360	0.222106	1.47368	[VAG0115443, VAG0102187, VAG0101784, VAG0100799, VAG0105758, VAG0107481]	0.779547
00040 Pentose and glucuronate interconversions	A09100 Metabolism	8	553	132	12360	0.238864	1.35459	[VAG0110859, VAG0115623, VAG0122201, VAG0115588, VAG0121068, VAG0132001, VAG0117094, VAG0118592]	0.822244
99981 Carbohydrate metabolism	A09190 Not Included in Pathway or Brite	1	553	6	12360	0.240195	3.72514	[VAG0100492]	0.811226
02042 Bacterial toxins	A09180 Brite Hierarchies	1	553	6	12360	0.240195	3.72514	[VAG0107104]	0.811226
B 09104 Nucleotide metabolism	A09100 Metabolism	10	553	172	12360	0.241639	1.29947	[VAG0101951, VAG0125499, VAG0107268, VAG0100233, VAG0102145, VAG0100503, VAG0121201, VAG0105694, VAG0110209, VAG0125372]	0.786425
03440 Homologous recombination	A09120 Genetic Information Processing	6	553	95	12360	0.251721	1.41163	[VAG0128097, VAG0117386, VAG0110358, VAG0108829, VAG0123902, VAG0130051]	0.804608
99997 Function unknown	A09190 Not Included in Pathway or Brite	3	553	39	12360	0.252922	1.71929	[VAG0100220, VAG0115407, VAG0121859]	0.794264
00380 Tryptophan metabolism	A09100 Metabolism	5	553	79	12360	0.278695	1.41461	[VAG0100690, VAG0108403, VAG0105477, VAG0123973, VAG0108402]	0.860111
04040 Ion channels	A09180 Brite Hierarchies	7	553	120	12360	0.290688	1.3038	[VAG0129557, VAG0116800, VAG0124156, VAG0124157, VAG0104686, VAG0124159, VAG0123648]	0.881919
04145 Phagosome	A09140 Cellular Processes	7	553	120	12360	0.290688	1.3038	[VAG0127118, VAG0122058, VAG0111721, VAG0124988, VAG0128067, VAG0104317, VAG0122062]	0.881919
04075 Plant hormone signal transduction	A09130 Environmental Information Processing	14	553	264	12360	0.294458	1.18527	[VAG0115298, VAG0118345, VAG0112224, VAG0120599, VAG0114456, VAG0112079, VAG0102094, VAG0126062, VAG0102201, VAG0102995, VAG0102996, VAG0108854, VAG0107688, VAG0102997]	0.864065
00051 Fructose and mannose metabolism	A09100 Metabolism	4	553	62	12360	0.300913	1.44199	[VAG0103683, VAG0122201, VAG0125458, VAG0111203]	0.868765
B 09105 Amino acid metabolism	A09100 Metabolism	35	553	712	12360	0.304101	1.09871	[VAG0113233, VAG0115376, VAG0121117, VAG0108263, VAG0113519, VAG0124053, VAG0114804, VAG0124770, VAG0103138, VAG0108403, VAG0102187, VAG0128459, VAG0105477, VAG0108402, VAG0129228, VAG0105758, VAG0115443, VAG0118037, VAG0113520, VAG0116632, VAG0113521, VAG0116517, VAG0107481, VAG0125298, VAG0100690, VAG0131339, VAG0106696, VAG0107568, VAG0101784, VAG0123973, VAG0108677, VAG0100799, VAG0103949, VA…	0.864034
00261 Monobactam biosynthesis	A09100 Metabolism	1	553	8	12360	0.306698	2.79385	[VAG0125372]	0.857795
A09150 Organismal Systems	A09150 Organismal Systems	37	553	756	12360	0.307068	1.09389	[VAG0119957, VAG0120765, VAG0120861, VAG0111736, VAG0132507, VAG0125542, VAG0124156, VAG0122132, VAG0122134, VAG0124157, VAG0125325, VAG0124159, VAG0122137, VAG0123349, VAG0100545, VAG0123802, VAG0119330, VAG0113050, VAG0131283, VAG0123806, VAG0123809, VAG0127293, VAG0126384, VAG0129557, VAG0109706, VAG0102995, VAG0122142, VAG0102996, VAG0122144, VAG0105201, VAG0123433, VAG0108698, VAG0123798, VA…	0.845618
B 09159 Environmental adaptation	A09150 Organismal Systems	37	553	756	12360	0.307068	1.09389	[VAG0119957, VAG0120765, VAG0120861, VAG0111736, VAG0132507, VAG0125542, VAG0124156, VAG0122132, VAG0122134, VAG0124157, VAG0125325, VAG0124159, VAG0122137, VAG0123349, VAG0100545, VAG0123802, VAG0119330, VAG0113050, VAG0131283, VAG0123806, VAG0123809, VAG0127293, VAG0126384, VAG0129557, VAG0109706, VAG0102995, VAG0122142, VAG0102996, VAG0122144, VAG0105201, VAG0123433, VAG0108698, VAG0123798, VA…	0.845618
00904 Diterpenoid biosynthesis	A09100 Metabolism	2	553	25	12360	0.308722	1.78807	[VAG0127247, VAG0121240]	0.824795
00350 Tyrosine metabolism	A09100 Metabolism	5	553	83	12360	0.313851	1.34643	[VAG0113520, VAG0113521, VAG0100799, VAG0113519, VAG0105758]	0.826167
00410 beta-Alanine metabolism	A09100 Metabolism	5	553	83	12360	0.313851	1.34643	[VAG0100690, VAG0131339, VAG0105477, VAG0100799, VAG0105758]	0.826167
00340 Histidine metabolism	A09100 Metabolism	2	553	26	12360	0.325423	1.71929	[VAG0124770, VAG0100690]	0.832153
04030 G protein-coupled receptors	A09180 Brite Hierarchies	2	553	27	12360	0.342016	1.65562	[VAG0111034, VAG0127462]	0.862266
99999 Others	A09190 Not Included in Pathway or Brite	2	553	27	12360	0.342016	1.65562	[VAG0103768, VAG0103769]	0.862266
00910 Nitrogen metabolism	A09100 Metabolism	3	553	47	12360	0.351761	1.42665	[VAG0100783, VAG0110662, VAG0120251]	0.862538
00966 Glucosinolate biosynthesis	A09100 Metabolism	2	553	28	12360	0.358478	1.59649	[VAG0107121, VAG0107120]	0.867128
B 09193 Unclassified: signaling and cellular processes	A09190 Not Included in Pathway or Brite	5	553	90	12360	0.376452	1.24171	[VAG0100653, VAG0125886, VAG0113438, VAG0125838, VAG0125483]	0.898465
00280 Valine, leucine and isoleucine degradation	A09100 Metabolism	5	553	90	12360	0.376452	1.24171	[VAG0125298, VAG0100690, VAG0131339, VAG0105477, VAG0107481]	0.898465
00906 Carotenoid biosynthesis	A09100 Metabolism	3	553	50	12360	0.388735	1.34105	[VAG0102577, VAG0101477, VAG0126406]	0.903682
00460 Cyanoamino acid metabolism	A09100 Metabolism	6	553	113	12360	0.394024	1.18677	[VAG0102395, VAG0102398, VAG0103949, VAG0107121, VAG0107120, VAG0116382]	0.904234
B 09194 Poorly characterized	A09190 Not Included in Pathway or Brite	3	553	51	12360	0.400953	1.31475	[VAG0100220, VAG0115407, VAG0121859]	0.908489
00130 Ubiquinone and other terpenoid-quinone biosynthesis	A09100 Metabolism	3	553	53	12360	0.425173	1.26514	[VAG0127349, VAG0129228, VAG0113405]	0.951325
A09140 Cellular Processes	A09140 Cellular Processes	24	553	511	12360	0.432853	1.04974	[VAG0111860, VAG0116882, VAG0112026, VAG0116597, VAG0111520, VAG0111721, VAG0108224, VAG0104130, VAG0114801, VAG0128067, VAG0110758, VAG0122062, VAG0103499, VAG0101330, VAG0132855, VAG0108802, VAG0127118, VAG0103122, VAG0100398, VAG0122058, VAG0118055, VAG0126724, VAG0124988, VAG0104317]	0.956552
B 09141 Transport and catabolism	A09140 Cellular Processes	24	553	511	12360	0.432853	1.04974	[VAG0111860, VAG0116882, VAG0112026, VAG0116597, VAG0111520, VAG0111721, VAG0108224, VAG0104130, VAG0114801, VAG0128067, VAG0110758, VAG0122062, VAG0103499, VAG0101330, VAG0132855, VAG0108802, VAG0127118, VAG0103122, VAG0100398, VAG0122058, VAG0118055, VAG0126724, VAG0124988, VAG0104317]	0.956552
B 09124 Replication and repair	A09120 Genetic Information Processing	12	553	254	12360	0.465511	1.05594	[VAG0130777, VAG0132061, VAG0105855, VAG0124104, VAG0128097, VAG0109344, VAG0117386, VAG0110358, VAG0117222, VAG0108829, VAG0123902, VAG0130051]	1.00393
00630 Glyoxylate and dicarboxylate metabolism	A09100 Metabolism	5	553	101	12360	0.474091	1.10648	[VAG0131367, VAG0101786, VAG0121117, VAG0102187, VAG0101772]	1.01027
04626 Plant-pathogen interaction	A09150 Organismal Systems	30	553	656	12360	0.477882	1.02214	[VAG0120765, VAG0120861, VAG0111736, VAG0132507, VAG0125542, VAG0124156, VAG0124157, VAG0125325, VAG0124159, VAG0123349, VAG0100545, VAG0123802, VAG0119330, VAG0113050, VAG0131283, VAG0123806, VAG0123809, VAG0127293, VAG0126384, VAG0129557, VAG0109706, VAG0102995, VAG0102996, VAG0105201, VAG0123433, VAG0108698, VAG0123798, VAG0123810, VAG0102997, VAG0115341]	1.00636
03051 Proteasome	A09180 Brite Hierarchies	6	553	124	12360	0.481851	1.08149	[VAG0103356, VAG0131103, VAG0105086, VAG0132276, VAG0127528, VAG0101291]	1.00292
04144 Endocytosis	A09140 Cellular Processes	11	553	235	12360	0.483029	1.04621	[VAG0103499, VAG0132855, VAG0108802, VAG0111860, VAG0116882, VAG0112026, VAG0100398, VAG0118055, VAG0108224, VAG0104130, VAG0110758]	0.993819
00310 Lysine degradation	A09100 Metabolism	3	553	59	12360	0.4955	1.13648	[VAG0100690, VAG0105477, VAG0116517]	1.00789
00514 Other types of O-glycan biosynthesis	A09100 Metabolism	1	553	15	12360	0.496913	1.49005	[VAG0117512]	0.999408
04122 Sulfur relay system	A09120 Genetic Information Processing	1	553	15	12360	0.496913	1.49005	[VAG0120883]	0.999408
00511 Other glycan degradation	A09100 Metabolism	2	553	38	12360	0.512104	1.17636	[VAG0115756, VAG0118086]	1.00732
00905 Brassinosteroid biosynthesis	A09100 Metabolism	1	553	16	12360	0.519449	1.39693	[VAG0111799]	1.01067
04090 CD molecules	A09180 Brite Hierarchies	2	553	39	12360	0.526113	1.1462	[VAG0107268, VAG0100503]	1.01263
00590 Arachidonic acid metabolism	A09100 Metabolism	1	553	17	12360	0.540977	1.31475	[VAG0123328]	1.03016
00500 Starch and sucrose metabolism	A09100 Metabolism	9	553	201	12360	0.547475	1.00078	[VAG0111828, VAG0101939, VAG0124267, VAG0125457, VAG0103250, VAG0114714, VAG0109364, VAG0122407, VAG0108717]	1.03156
04146 Peroxisome	A09140 Cellular Processes	5	553	111	12360	0.558234	1.00679	[VAG0101330, VAG0116597, VAG0103122, VAG0111520, VAG0126724]	1.04087
00710 Carbon fixation in photosynthetic organisms	A09100 Metabolism	4	553	88	12360	0.55908	1.01595	[VAG0121117, VAG0126734, VAG0103683, VAG0126718]	1.0317
03029 Mitochondrial biogenesis	A09180 Brite Hierarchies	21	553	476	12360	0.55926	0.986065	[VAG0114089, VAG0111651, VAG0113688, VAG0121247, VAG0111972, VAG0111125, VAG0120166, VAG0114801, VAG0112930, VAG0120330, VAG0112929, VAG0131228, VAG0112939, VAG0108876, VAG0126833, VAG0108426, VAG0123578, VAG0119772, VAG0103459, VAG0123648, VAG0128807]	1.02151
00760 Nicotinate and nicotinamide metabolism	A09100 Metabolism	1	553	18	12360	0.561542	1.24171	[VAG0109828]	1.01531
00740 Riboflavin metabolism	A09100 Metabolism	1	553	18	12360	0.561542	1.24171	[VAG0116918]	1.01531
03018 RNA degradation	A09120 Genetic Information Processing	7	553	159	12360	0.571893	0.983998	[VAG0104479, VAG0126378, VAG0117014, VAG0111972, VAG0110563, VAG0110972, VAG0122292]	1.01355
B 09123 Folding, sorting and degradation	A09120 Genetic Information Processing	32	553	729	12360	0.572295	0.981106	[VAG0116622, VAG0112463, VAG0118422, VAG0117014, VAG0111650, VAG0111972, VAG0120883, VAG0110563, VAG0108583, VAG0122292, VAG0128373, VAG0101291, VAG0100264, VAG0126378, VAG0125325, VAG0122578, VAG0118266, VAG0122579, VAG0132276, VAG0118439, VAG0121867, VAG0115107, VAG0111721, VAG0105086, VAG0110972, VAG0115108, VAG0128067, VAG0104479, VAG0102138, VAG0107005, VAG0108556, VAG0104317]	1.00432
00330 Arginine and proline metabolism	A09100 Metabolism	4	553	90	12360	0.57701	0.993369	[VAG0103138, VAG0100690, VAG0106696, VAG0114804]	1.00276
03030 DNA replication	A09120 Genetic Information Processing	4	553	90	12360	0.57701	0.993369	[VAG0130777, VAG0117386, VAG0110358, VAG0117222]	1.00276
B 09132 Signal transduction	A09130 Environmental Information Processing	20	553	458	12360	0.578161	0.976018	[VAG0115298, VAG0118345, VAG0112224, VAG0120599, VAG0115436, VAG0114456, VAG0112079, VAG0102094, VAG0107982, VAG0126062, VAG0130529, VAG0102201, VAG0102995, VAG0102996, VAG0108854, VAG0107688, VAG0104012, VAG0124988, VAG0102997, VAG0104009]	0.985626
99974 Translation	A09190 Not Included in Pathway or Brite	1	553	20	12360	0.599955	1.11754	[VAG0130429]	1.01313
B 09108 Metabolism of cofactors and vitamins	A09100 Metabolism	14	553	326	12360	0.601904	0.959851	[VAG0115443, VAG0121247, VAG0120883, VAG0113405, VAG0107586, VAG0116918, VAG0108475, VAG0127240, VAG0129660, VAG0105674, VAG0127349, VAG0100233, VAG0129228, VAG0109828]	1.00692
00071 Fatty acid degradation	A09100 Metabolism	3	553	71	12360	0.621571	0.944401	[VAG0100690, VAG0105477, VAG0111520]	1.0302
03050 Proteasome	A09120 Genetic Information Processing	3	553	71	12360	0.621571	0.944401	[VAG0105086, VAG0132276, VAG0101291]	1.0302
04031 GTP-binding proteins	A09180 Brite Hierarchies	4	553	97	12360	0.636355	0.921683	[VAG0116882, VAG0116563, VAG0121303, VAG0109916]	1.03552
00591 Linoleic acid metabolism	A09100 Metabolism	1	553	23	12360	0.651367	0.971775	[VAG0123104]	1.0504
00640 Propanoate metabolism	A09100 Metabolism	3	553	75	12360	0.658508	0.894033	[VAG0125298, VAG0131339, VAG0105477]	1.05244
A09130 Environmental Information Processing	A09130 Environmental Information Processing	21	553	503	12360	0.661378	0.933135	[VAG0112691, VAG0115298, VAG0118345, VAG0112224, VAG0120599, VAG0115436, VAG0114456, VAG0112079, VAG0102094, VAG0107982, VAG0126062, VAG0130529, VAG0102201, VAG0102995, VAG0102996, VAG0108854, VAG0107688, VAG0104012, VAG0124988, VAG0102997, VAG0104009]	1.04767
00450 Selenocompound metabolism	A09100 Metabolism	1	553	24	12360	0.666994	0.931284	[VAG0125372]	1.0473
03000 Transcription factors	A09180 Brite Hierarchies	22	553	528	12360	0.667392	0.931284	[VAG0108191, VAG0120745, VAG0120886, VAG0120765, VAG0120861, VAG0121003, VAG0111736, VAG0105250, VAG0121391, VAG0109706, VAG0122185, VAG0109836, VAG0105201, VAG0131498, VAG0122630, VAG0123433, VAG0108698, VAG0117386, VAG0123349, VAG0100545, VAG0115341, VAG0131283]	1.03881
00945 Stilbenoid, diarylheptanoid and gingerol biosynthesis	A09100 Metabolism	2	553	52	12360	0.682727	0.859647	[VAG0114870, VAG0111153]	1.05352
01003 Glycosyltransferases	A09180 Brite Hierarchies	12	553	301	12360	0.700632	0.891062	[VAG0130722, VAG0125540, VAG0120456, VAG0121412, VAG0117512, VAG0123215, VAG0118583, VAG0110037, VAG0114714, VAG0103185, VAG0129751, VAG0116706]	1.07191
00010 Glycolysis / Gluconeogenesis	A09100 Metabolism	6	553	157	12360	0.709904	0.854171	[VAG0110859, VAG0100690, VAG0126734, VAG0103683, VAG0122292, VAG0126718]	1.07689
00565 Ether lipid metabolism	A09100 Metabolism	1	553	28	12360	0.722816	0.798243	[VAG0107104]	1.08726
00250 Alanine, aspartate and glutamate metabolism	A09100 Metabolism	2	553	61	12360	0.764355	0.732814	[VAG0107568, VAG0107481]	1.14016
04147 Exosome	A09180 Brite Hierarchies	28	553	715	12360	0.796598	0.875277	[VAG0116882, VAG0111972, VAG0108224, VAG0121031, VAG0122292, VAG0124053, VAG0128373, VAG0100264, VAG0130777, VAG0110859, VAG0132855, VAG0108802, VAG0101951, VAG0126734, VAG0122058, VAG0126718, VAG0121867, VAG0114375, VAG0111860, VAG0121303, VAG0111520, VAG0120157, VAG0122062, VAG0109968, VAG0103683, VAG0100398, VAG0100233, VAG0118055]	1.17844
03430 Mismatch repair	A09120 Genetic Information Processing	3	553	95	12360	0.804038	0.705815	[VAG0132061, VAG0117386, VAG0110358]	1.1797
00564 Glycerophospholipid metabolism	A09100 Metabolism	4	553	125	12360	0.816399	0.715226	[VAG0125535, VAG0118579, VAG0107104, VAG0101009]	1.18809
00790 Folate biosynthesis	A09100 Metabolism	1	553	39	12360	0.832698	0.573098	[VAG0120883]	1.20204
02044 Secretion system	A09180 Brite Hierarchies	1	553	39	12360	0.832698	0.573098	[VAG0103530]	1.20204
00360 Phenylalanine metabolism	A09100 Metabolism	4	553	130	12360	0.83932	0.687717	[VAG0105477, VAG0129228, VAG0100799, VAG0105758]	1.19237
B 09192 Unclassified: genetic information processing	A09190 Not Included in Pathway or Brite	1	553	40	12360	0.840207	0.55877	[VAG0130429]	1.18423
00400 Phenylalanine, tyrosine and tryptophan biosynthesis	A09100 Metabolism	2	553	73	12360	0.844444	0.612351	[VAG0118037, VAG0119088]	1.1809
00020 Citrate cycle (TCA cycle)	A09100 Metabolism	2	553	74	12360	0.849859	0.604076	[VAG0131367, VAG0121117]	1.17926
B 09131 Membrane transport	A09130 Environmental Information Processing	1	553	45	12360	0.872996	0.496685	[VAG0112691]	1.20205
02010 ABC transporters	A09130 Environmental Information Processing	1	553	45	12360	0.872996	0.496685	[VAG0112691]	1.20205
00190 Oxidative phosphorylation	A09100 Metabolism	4	553	140	12360	0.878006	0.638595	[VAG0127118, VAG0124982, VAG0121247, VAG0100436]	1.19063
01001 Protein kinases	A09180 Brite Hierarchies	12	553	356	12360	0.878639	0.753398	[VAG0114971, VAG0112224, VAG0108799, VAG0120599, VAG0113688, VAG0115436, VAG0102094, VAG0112787, VAG0112788, VAG0110578, VAG0123902, VAG0113050]	1.18253
00062 Fatty acid elongation	A09100 Metabolism	1	553	46	12360	0.878699	0.485887	[VAG0132616]	1.17379
03020 RNA polymerase	A09120 Genetic Information Processing	1	553	49	12360	0.89432	0.456139	[VAG0122556]	1.1858
01004 Lipid biosynthesis proteins	A09180 Brite Hierarchies	3	553	116	12360	0.896963	0.578038	[VAG0132616, VAG0125535, VAG0111520]	1.18056
00510 N-Glycan biosynthesis	A09100 Metabolism	1	553	50	12360	0.899067	0.447016	[VAG0100264]	1.17469
04130 SNARE interactions in vesicular transport	A09120 Genetic Information Processing	1	553	51	12360	0.903601	0.438251	[VAG0108556]	1.17206
B 09103 Lipid metabolism	A09100 Metabolism	21	553	601	12360	0.905721	0.780977	[VAG0119749, VAG0115756, VAG0129094, VAG0118579, VAG0111520, VAG0122581, VAG0110859, VAG0132616, VAG0122582, VAG0100690, VAG0108731, VAG0125535, VAG0103783, VAG0123104, VAG0105477, VAG0107104, VAG0101009, VAG0119750, VAG0123328, VAG0119990, VAG0124618]	1.16636
00650 Butanoate metabolism	A09100 Metabolism	1	553	55	12360	0.919794	0.406378	[VAG0105477]	1.17602
04812 Cytoskeleton proteins	A09180 Brite Hierarchies	7	553	243	12360	0.922785	0.643851	[VAG0115234, VAG0108876, VAG0118961, VAG0128217, VAG0122058, VAG0130847, VAG0122062]	1.17148
01007 Amino acid related enzymes	A09180 Brite Hierarchies	4	553	159	12360	0.929745	0.562285	[VAG0122995, VAG0101150, VAG0119990, VAG0107481]	1.172
00860 Porphyrin and chlorophyll metabolism	A09100 Metabolism	1	553	58	12360	0.930129	0.385359	[VAG0121247]	1.16429
03022 Basal transcription factors	A09120 Genetic Information Processing	1	553	58	12360	0.930129	0.385359	[VAG0126412]	1.16429
04136 Autophagy - other	A09140 Cellular Processes	1	553	58	12360	0.930129	0.385359	[VAG0114801]	1.16429
00940 Phenylpropanoid biosynthesis	A09100 Metabolism	9	553	305	12360	0.933201	0.659532	[VAG0131502, VAG0114870, VAG0111153, VAG0125048, VAG0129228, VAG0126208, VAG0126769, VAG0129333, VAG0104161]	1.14413
B 09107 Glycan biosynthesis and metabolism	A09100 Metabolism	4	553	161	12360	0.933839	0.5553	[VAG0100264, VAG0115756, VAG0117512, VAG0118086]	1.13712
00030 Pentose phosphate pathway	A09100 Metabolism	1	553	60	12360	0.93627	0.372514	[VAG0102145]	1.13238
01009 Protein phosphatases and associated proteins	A09180 Brite Hierarchies	9	553	310	12360	0.940401	0.648895	[VAG0131536, VAG0118946, VAG0125966, VAG0104350, VAG0125723, VAG0105978, VAG0124053, VAG0101616, VAG0100746]	1.12974
03400 DNA repair and recombination proteins	A09180 Brite Hierarchies	16	553	501	12360	0.942429	0.713798	[VAG0132061, VAG0128097, VAG0109344, VAG0105694, VAG0110358, VAG0107276, VAG0130605, VAG0130777, VAG0105028, VAG0105855, VAG0123365, VAG0125499, VAG0124104, VAG0117386, VAG0123902, VAG0130051]	1.12463
04121 Ubiquitin system	A09180 Brite Hierarchies	18	553	557	12360	0.945876	0.722288	[VAG0112770, VAG0113222, VAG0117977, VAG0112581, VAG0116893, VAG0116343, VAG0114346, VAG0115578, VAG0108884, VAG0110972, VAG0107276, VAG0124022, VAG0103022, VAG0124026, VAG0125873, VAG0107005, VAG0131005, VAG0108829]	1.12127
00620 Pyruvate metabolism	A09100 Metabolism	3	553	137	12360	0.948245	0.489434	[VAG0100690, VAG0113143, VAG0121117]	1.11668
03420 Nucleotide excision repair	A09120 Genetic Information Processing	2	553	105	12360	0.952243	0.42573	[VAG0117386, VAG0110358]	1.11406
00909 Sesquiterpenoid and triterpenoid biosynthesis	A09100 Metabolism	1	553	67	12360	0.953819	0.333594	[VAG0128783]	1.10866
00970 Aminoacyl-tRNA biosynthesis	A09120 Genetic Information Processing	2	553	107	12360	0.955759	0.417772	[VAG0122995, VAG0101150]	1.10375
00592 alpha-Linolenic acid metabolism	A09100 Metabolism	2	553	108	12360	0.957423	0.413904	[VAG0108731, VAG0124618]	1.09858
00061 Fatty acid biosynthesis	A09100 Metabolism	1	553	71	12360	0.961586	0.3148	[VAG0111520]	1.09633
04070 Phosphatidylinositol signaling system	A09130 Environmental Information Processing	1	553	76	12360	0.969486	0.29409	[VAG0124988]	1.09834
03032 DNA replication proteins	A09180 Brite Hierarchies	5	553	230	12360	0.978861	0.485887	[VAG0130777, VAG0117386, VAG0110358, VAG0117222, VAG0123902]	1.10199
03012 Translation factors	A09180 Brite Hierarchies	5	553	232	12360	0.980124	0.481699	[VAG0120119, VAG0101065, VAG0112939, VAG0122871, VAG0108426]	1.09651
03008 Ribosome biogenesis in eukaryotes	A09120 Genetic Information Processing	2	553	130	12360	0.981948	0.343859	[VAG0120623, VAG0120395]	1.09173
03015 mRNA surveillance pathway	A09120 Genetic Information Processing	4	553	202	12360	0.981951	0.44259	[VAG0123385, VAG0118946, VAG0110563, VAG0120394]	1.085
04131 Membrane trafficking	A09180 Brite Hierarchies	31	553	981	12360	0.98758	0.706295	[VAG0116622, VAG0117977, VAG0116882, VAG0111378, VAG0108224, VAG0114801, VAG0121031, VAG0128373, VAG0103499, VAG0132855, VAG0108802, VAG0126734, VAG0121867, VAG0111860, VAG0113688, VAG0121303, VAG0126281, VAG0104130, VAG0128067, VAG0111768, VAG0130959, VAG0110758, VAG0108814, VAG0110925, VAG0108876, VAG0100398, VAG0108556, VAG0118055, VAG0130383, VAG0124988, VAG0116490]	1.08452
03021 Transcription machinery	A09180 Brite Hierarchies	7	553	322	12360	0.990869	0.485887	[VAG0103796, VAG0118946, VAG0125444, VAG0109216, VAG0126412, VAG0129053, VAG0122556]	1.0815
03016 Transfer RNA biogenesis	A09180 Brite Hierarchies	6	553	301	12360	0.993548	0.445531	[VAG0121091, VAG0122995, VAG0123655, VAG0115172, VAG0129729, VAG0101150]	1.07785
03040 Spliceosome	A09120 Genetic Information Processing	3	553	216	12360	0.997022	0.310428	[VAG0123365, VAG0132266, VAG0116261]	1.0751
03019 Messenger RNA biogenesis	A09180 Brite Hierarchies	17	553	677	12360	0.997709	0.561246	[VAG0118946, VAG0117014, VAG0114711, VAG0111972, VAG0110563, VAG0110972, VAG0120394, VAG0111614, VAG0122292, VAG0105733, VAG0104479, VAG0106978, VAG0126378, VAG0123385, VAG0108876, VAG0132266, VAG0108829]	1.0694
03011 Ribosome	A09180 Brite Hierarchies	5	553	306	12360	0.998248	0.365209	[VAG0129159, VAG0130191, VAG0126528, VAG0120671, VAG0120670]	1.06361
B 09121 Transcription	A09120 Genetic Information Processing	5	553	323	12360	0.999031	0.345988	[VAG0123365, VAG0126412, VAG0132266, VAG0122556, VAG0116261]	1.05815
03013 RNA transport	A09120 Genetic Information Processing	4	553	291	12360	0.999219	0.307228	[VAG0105733, VAG0110563, VAG0123655, VAG0132266]	1.05212
03041 Spliceosome	A09180 Brite Hierarchies	7	553	404	12360	0.999294	0.387267	[VAG0118946, VAG0123365, VAG0132743, VAG0110563, VAG0132266, VAG0116261, VAG0106903]	1.04604
04120 Ubiquitin mediated proteolysis	A09120 Genetic Information Processing	1	553	166	12360	0.999524	0.134643	[VAG0107005]	1.0402
A09180 Brite Hierarchies	A09180 Brite Hierarchies	346	553	8541	12360	0.99966	0.905442	[VAG0117977, VAG0118946, VAG0116882, VAG0102917, VAG0115436, VAG0114346, VAG0108224, VAG0101150, VAG0124270, VAG0108583, VAG0124156, VAG0101951, VAG0124157, VAG0131005, VAG0124159, VAG0100503, VAG0129729, VAG0118266, VAG0103459, VAG0100746, VAG0120119, VAG0116893, VAG0120599, VAG0120356, VAG0111520, VAG0105086, VAG0128067, VAG0101283, VAG0111526, VAG0111768, VAG0126443, VAG0124022, VAG0106978, VA…	1.03433
03009 Ribosome biogenesis	A09180 Brite Hierarchies	7	553	430	12360	0.999703	0.36385	[VAG0120623, VAG0108899, VAG0119961, VAG0120395, VAG0126923, VAG0126409, VAG0132095]	1.02843
03010 Ribosome	A09120 Genetic Information Processing	3	553	288	12360	0.999824	0.232821	[VAG0129159, VAG0130191, VAG0126528]	1.02268
A09120 Genetic Information Processing	A09120 Genetic Information Processing	61	553	2146	12360	0.999991	0.635321	[VAG0130191, VAG0118946, VAG0120623, VAG0118422, VAG0117014, VAG0101150, VAG0108583, VAG0122292, VAG0100264, VAG0126378, VAG0123385, VAG0126412, VAG0125325, VAG0122578, VAG0118266, VAG0122579, VAG0108829, VAG0123902, VAG0118439, VAG0111721, VAG0105086, VAG0120395, VAG0110358, VAG0128067, VAG0120394, VAG0104479, VAG0129159, VAG0102138, VAG0124104, VAG0108556, VAG0123655, VAG0126528, VAG0117386, VA…	1.01704
B 09122 Translation	A09120 Genetic Information Processing	14	553	943	12360	1	0.331825	[VAG0130191, VAG0118946, VAG0120623, VAG0110563, VAG0120395, VAG0120394, VAG0101150, VAG0105733, VAG0129159, VAG0123385, VAG0122995, VAG0123655, VAG0132266, VAG0126528]	1.0113
03036 Chromosome and associated proteins	A09180 Brite Hierarchies	13	553	938	12360	1	0.309766	[VAG0114375, VAG0120356, VAG0109698, VAG0130847, VAG0116517, VAG0122062, VAG0106978, VAG0100960, VAG0122058, VAG0124104, VAG0127907, VAG0108829, VAG0104869]	1.00562
B 09182 Protein families: genetic information processing	A09180 Brite Hierarchies	176	553	5805	12360	1	0.677647	[VAG0120745, VAG0117977, VAG0118946, VAG0120623, VAG0118422, VAG0116882, VAG0114346, VAG0120861, VAG0108224, VAG0101150, VAG0121031, VAG0108583, VAG0121391, VAG0132855, VAG0109836, VAG0126734, VAG0131005, VAG0129729, VAG0118266, VAG0123349, VAG0103459, VAG0123902, VAG0120119, VAG0108191, VAG0118439, VAG0116893, VAG0120356, VAG0111125, VAG0126281, VAG0105086, VAG0128067, VAG0111768, VAG0124022, VA…	1

## Sheet: S2_KEGG_pathway
##FDR correction method: Benjamini and Hochberg
Term Name	MainClass	GeneHitsInSelectedSet	AllGenesInSelectedSet	GeneHitsInBackground	AllGenesInBackground	p_value	enrichFactor	GeneListInSelectedSets	corrected p_value
00910 Nitrogen metabolism	A09100 Metabolism	9	626	47	12360	0.000499816	3.78084	[VAG0126048, VAG0110472, VAG0123908, VAG0105679, VAG0119556, VAG0110473, VAG0110662, VAG0122763, VAG0120251]	0.0959647
03000 Transcription factors	A09180 Brite Hierarchies	41	626	528	12360	0.00418002	1.53318	[VAG0122629, VAG0120922, VAG0120745, VAG0119518, VAG0113577, VAG0111277, VAG0115217, VAG0110165, VAG0118468, VAG0120861, VAG0107432, VAG0104285, VAG0101151, VAG0119519, VAG0105250, VAG0112946, VAG0123462, VAG0108648, VAG0124631, VAG0131169, VAG0100543, VAG0131344, VAG0104884, VAG0119793, VAG0123208, VAG0131283, VAG0117964, VAG0117007, VAG0114894, VAG0108191, VAG0120578, VAG0110156, VAG0111547, VA…	0.401282
00750 Vitamin B6 metabolism	A09100 Metabolism	4	626	17	12360	0.00914623	4.64574	[VAG0115443, VAG0119622, VAG0111842, VAG0105270]	0.585359
03009 Ribosome biogenesis	A09180 Brite Hierarchies	33	626	430	12360	0.0113346	1.51527	[VAG0120624, VAG0116823, VAG0114865, VAG0109870, VAG0129563, VAG0128013, VAG0122293, VAG0106546, VAG0108944, VAG0125322, VAG0106247, VAG0100144, VAG0130470, VAG0132082, VAG0110890, VAG0106093, VAG0106092, VAG0120896, VAG0119247, VAG0110299, VAG0110930, VAG0106391, VAG0131528, VAG0125274, VAG0111649, VAG0132326, VAG0109920, VAG0131259, VAG0101003, VAG0125319, VAG0126725, VAG0126409, VAG0103648]	0.544062
00196 Photosynthesis - antenna proteins	A09100 Metabolism	4	626	19	12360	0.0137475	4.15672	[VAG0127400, VAG0116404, VAG0127757, VAG0108676]	0.527903
B 09192 Unclassified: genetic information processing	A09190 Not Included in Pathway or Brite	6	626	40	12360	0.0145481	2.96166	[VAG0127136, VAG0106514, VAG0111197, VAG0117314, VAG0103372, VAG0130429]	0.465538
99974 Translation	A09190 Not Included in Pathway or Brite	4	626	20	12360	0.0165109	3.94888	[VAG0106514, VAG0111197, VAG0117314, VAG0130429]	0.452871
00941 Flavonoid biosynthesis	A09100 Metabolism	13	626	135	12360	0.0193208	1.90131	[VAG0124709, VAG0124719, VAG0114870, VAG0111153, VAG0112768, VAG0106189, VAG0122150, VAG0107437, VAG0123485, VAG0124720, VAG0122138, VAG0103703, VAG0103704]	0.463698
00052 Galactose metabolism	A09100 Metabolism	8	626	67	12360	0.0193909	2.35754	[VAG0111817, VAG0114116, VAG0100755, VAG0119026, VAG0113513, VAG0101937, VAG0122406, VAG0120407]	0.413673
02000 Transporters	A09180 Brite Hierarchies	54	626	806	12360	0.0205843	1.32283	[VAG0115035, VAG0113853, VAG0126011, VAG0107813, VAG0104303, VAG0105952, VAG0130993, VAG0103696, VAG0125204, VAG0115194, VAG0115110, VAG0107859, VAG0118239, VAG0108870, VAG0114833, VAG0126241, VAG0108197, VAG0116979, VAG0113309, VAG0126444, VAG0130102, VAG0117021, VAG0122006, VAG0118232, VAG0125913, VAG0101849, VAG0120647, VAG0119537, VAG0118565, VAG0120442, VAG0111335, VAG0114646, VAG0108560, VA…	0.395219
04712 Circadian rhythm - plant	A09150 Organismal Systems	10	626	100	12360	0.029843	1.97444	[VAG0120922, VAG0120755, VAG0131344, VAG0104884, VAG0101541, VAG0114516, VAG0122138, VAG0106189, VAG0113172, VAG0122150]	0.520896
99981 Carbohydrate metabolism	A09190 Not Included in Pathway or Brite	2	626	6	12360	0.0335313	6.58147	[VAG0100492, VAG0131539]	0.536501
00270 Cysteine and methionine metabolism	A09100 Metabolism	13	626	147	12360	0.0356723	1.7461	[VAG0113233, VAG0115369, VAG0110501, VAG0108263, VAG0114804, VAG0101682, VAG0100393, VAG0129516, VAG0129438, VAG0103949, VAG0131684, VAG0130496, VAG0125802]	0.526852
00940 Phenylpropanoid biosynthesis	A09100 Metabolism	23	626	305	12360	0.0367845	1.48892	[VAG0121802, VAG0114474, VAG0114870, VAG0111153, VAG0112554, VAG0111245, VAG0111247, VAG0109620, VAG0112768, VAG0107471, VAG0108064, VAG0108493, VAG0131502, VAG0107924, VAG0107437, VAG0109539, VAG0125114, VAG0129228, VAG0125910, VAG0126207, VAG0126208, VAG0103703, VAG0103704]	0.504473
00945 Stilbenoid, diarylheptanoid and gingerol biosynthesis	A09100 Metabolism	6	626	52	12360	0.0465437	2.2782	[VAG0107437, VAG0114870, VAG0111153, VAG0112768, VAG0103703, VAG0103704]	0.59576
00500 Starch and sucrose metabolism	A09100 Metabolism	16	626	201	12360	0.0491551	1.57169	[VAG0114695, VAG0120524, VAG0114116, VAG0114713, VAG0109364, VAG0108493, VAG0131612, VAG0128467, VAG0127740, VAG0130256, VAG0124267, VAG0102121, VAG0123875, VAG0101415, VAG0101937, VAG0122406]	0.589861
00130 Ubiquinone and other terpenoid-quinone biosynthesis	A09100 Metabolism	6	626	53	12360	0.0503388	2.23522	[VAG0107437, VAG0114474, VAG0117027, VAG0129228, VAG0113405, VAG0113406]	0.568532
03008 Ribosome biogenesis in eukaryotes	A09120 Genetic Information Processing	11	626	130	12360	0.0654555	1.67068	[VAG0132082, VAG0106546, VAG0108944, VAG0110890, VAG0116823, VAG0132326, VAG0119247, VAG0109920, VAG0110930, VAG0128013, VAG0125274]	0.698192
A09180 Brite Hierarchies	A09180 Brite Hierarchies	449	626	8541	12360	0.0779705	1.03796	[VAG0124709, VAG0118027, VAG0118028, VAG0105075, VAG0111995, VAG0107138, VAG0101951, VAG0109557, VAG0123624, VAG0117299, VAG0125802, VAG0100746, VAG0132690, VAG0100988, VAG0121448, VAG0121206, VAG0119247, VAG0118039, VAG0128185, VAG0110678, VAG0128186, VAG0113825, VAG0111649, VAG0108592, VAG0132204, VAG0132326, VAG0109326, VAG0122763, VAG0131472, VAG0122645, VAG0125913, VAG0131233, VAG0123857, VA…	0.787912
00194 Photosynthesis proteins	A09180 Brite Hierarchies	7	626	75	12360	0.0847578	1.84281	[VAG0127400, VAG0116404, VAG0108857, VAG0127757, VAG0108676, VAG0127315, VAG0125329]	0.813675
B 09110 Biosynthesis of other secondary metabolites	A09100 Metabolism	38	626	597	12360	0.0854884	1.25676	[VAG0124709, VAG0111153, VAG0112768, VAG0106189, VAG0107471, VAG0108064, VAG0122150, VAG0113518, VAG0131502, VAG0107437, VAG0109539, VAG0105757, VAG0123485, VAG0129228, VAG0122138, VAG0125802, VAG0121802, VAG0124719, VAG0114474, VAG0114870, VAG0112554, VAG0111245, VAG0113521, VAG0111247, VAG0109620, VAG0106053, VAG0108493, VAG0107924, VAG0100393, VAG0125114, VAG0129516, VAG0124720, VAG0125910, VA…	0.781608
00250 Alanine, aspartate and glutamate metabolism	A09100 Metabolism	6	626	61	12360	0.08736	1.94207	[VAG0105679, VAG0119556, VAG0129516, VAG0107568, VAG0122763, VAG0120254]	0.762415
99975 Protein processing	A09190 Not Included in Pathway or Brite	2	626	10	12360	0.0880116	3.94888	[VAG0127136, VAG0103372]	0.734705
00535 Proteoglycans	A09180 Brite Hierarchies	1	626	2	12360	0.0987332	9.8722	[VAG0104614]	0.789866
01002 Peptidases	A09180 Brite Hierarchies	30	626	465	12360	0.10264	1.27383	[VAG0120884, VAG0111851, VAG0110225, VAG0115317, VAG0114829, VAG0107351, VAG0124130, VAG0103050, VAG0125683, VAG0102025, VAG0123464, VAG0132115, VAG0122734, VAG0110472, VAG0110473, VAG0112432, VAG0101283, VAG0113825, VAG0131508, VAG0128168, VAG0125410, VAG0127750, VAG0101285, VAG0127657, VAG0126723, VAG0107568, VAG0122047, VAG0104818, VAG0117145, VAG0120946]	0.788279
B 09108 Metabolism of cofactors and vitamins	A09100 Metabolism	22	626	326	12360	0.104017	1.33244	[VAG0115443, VAG0114474, VAG0119622, VAG0117973, VAG0117027, VAG0119635, VAG0114389, VAG0111842, VAG0113405, VAG0120254, VAG0113406, VAG0105270, VAG0108692, VAG0129798, VAG0107437, VAG0127443, VAG0127657, VAG0125103, VAG0129228, VAG0108941, VAG0101867, VAG0125802]	0.768125
99996 General function prediction only	A09190 Not Included in Pathway or Brite	2	626	12	12360	0.120854	3.29073	[VAG0105751, VAG0105750]	0.859407
00350 Tyrosine metabolism	A09100 Metabolism	7	626	83	12360	0.126846	1.66519	[VAG0105757, VAG0127547, VAG0129516, VAG0117027, VAG0113521, VAG0107794, VAG0113518]	0.869801
01003 Glycosyltransferases	A09180 Brite Hierarchies	20	626	301	12360	0.130279	1.31192	[VAG0124709, VAG0123708, VAG0124719, VAG0121412, VAG0108048, VAG0114713, VAG0121363, VAG0126296, VAG0109350, VAG0125097, VAG0127740, VAG0130223, VAG0131996, VAG0101553, VAG0106950, VAG0124720, VAG0123215, VAG0123875, VAG0123857, VAG0106726]	0.862536
B 09102 Energy metabolism	A09100 Metabolism	25	626	389	12360	0.13115	1.26892	[VAG0113233, VAG0116404, VAG0119556, VAG0110662, VAG0127400, VAG0105679, VAG0105114, VAG0127920, VAG0131684, VAG0125329, VAG0100207, VAG0110472, VAG0123908, VAG0110473, VAG0115369, VAG0120251, VAG0126048, VAG0108857, VAG0127757, VAG0129516, VAG0108676, VAG0129438, VAG0127315, VAG0122763, VAG0103949]	0.83936
B 09121 Transcription	A09120 Genetic Information Processing	21	626	323	12360	0.144032	1.28369	[VAG0116777, VAG0114693, VAG0120853, VAG0114865, VAG0119467, VAG0114510, VAG0104043, VAG0113525, VAG0129783, VAG0129067, VAG0104490, VAG0111739, VAG0129313, VAG0104266, VAG0125788, VAG0132115, VAG0125789, VAG0100249, VAG0100698, VAG0100247, VAG0100936]	0.892067
00785 Lipoic acid metabolism	A09100 Metabolism	1	626	3	12360	0.144387	6.58147	[VAG0114389]	0.866324
00565 Ether lipid metabolism	A09100 Metabolism	3	626	28	12360	0.166919	2.11547	[VAG0101861, VAG0107104, VAG0105386]	0.971166
00966 Glucosinolate biosynthesis	A09100 Metabolism	3	626	28	12360	0.166919	2.11547	[VAG0125802, VAG0123857, VAG0106053]	0.971166
00220 Arginine biosynthesis	A09100 Metabolism	4	626	43	12360	0.171735	1.83669	[VAG0105679, VAG0119556, VAG0129516, VAG0122763]	0.942089
03041 Spliceosome	A09180 Brite Hierarchies	25	626	404	12360	0.174369	1.22181	[VAG0111596, VAG0114865, VAG0105075, VAG0104043, VAG0103290, VAG0125322, VAG0107799, VAG0125788, VAG0125789, VAG0100249, VAG0100247, VAG0127809, VAG0114693, VAG0119467, VAG0114510, VAG0112339, VAG0102172, VAG0113525, VAG0104490, VAG0129313, VAG0129119, VAG0125319, VAG0100698, VAG0100936, VAG0123519]	0.929968
99977 Transport	A09190 Not Included in Pathway or Brite	2	626	15	12360	0.174385	2.63259	[VAG0109260, VAG0110543]	0.904914
00920 Sulfur metabolism	A09100 Metabolism	4	626	44	12360	0.181895	1.79495	[VAG0113233, VAG0129438, VAG0115369, VAG0103949]	0.919047
B 09181 Protein families: metabolism	A09180 Brite Hierarchies	114	626	2078	12360	0.182063	1.08319	[VAG0124709, VAG0116404, VAG0114865, VAG0111995, VAG0115317, VAG0126296, VAG0101150, VAG0103050, VAG0105237, VAG0126331, VAG0123464, VAG0101553, VAG0118660, VAG0122138, VAG0125802, VAG0123902, VAG0106726, VAG0100746, VAG0116777, VAG0112452, VAG0121448, VAG0121206, VAG0125071, VAG0101283, VAG0113825, VAG0131508, VAG0101285, VAG0127657, VAG0132204, VAG0131996, VAG0126723, VAG0124025, VAG0123215, VA…	0.896311
00905 Brassinosteroid biosynthesis	A09100 Metabolism	2	626	16	12360	0.192977	2.46805	[VAG0111694, VAG0115130]	0.926291
A09190 Not Included in Pathway or Brite	A09190 Not Included in Pathway or Brite	42	626	725	12360	0.199926	1.14381	[VAG0111197, VAG0117314, VAG0113774, VAG0113438, VAG0110543, VAG0103372, VAG0130429, VAG0131539, VAG0131517, VAG0103193, VAG0102124, VAG0105751, VAG0103132, VAG0105530, VAG0105750, VAG0100344, VAG0100901, VAG0100900, VAG0109260, VAG0110031, VAG0118997, VAG0103183, VAG0105185, VAG0116835, VAG0112859, VAG0119409, VAG0103082, VAG0112858, VAG0127136, VAG0106514, VAG0103147, VAG0103445, VAG0122165, VA…	0.936237
03040 Spliceosome	A09120 Genetic Information Processing	14	626	216	12360	0.206467	1.27973	[VAG0114693, VAG0114865, VAG0119467, VAG0114510, VAG0104043, VAG0113525, VAG0104490, VAG0129313, VAG0125788, VAG0125789, VAG0100249, VAG0100698, VAG0100247, VAG0100936]	0.943849
B 09167 Endocrine and metabolic diseases	A09160 Human Diseases	2	626	17	12360	0.211807	2.32287	[VAG0118027, VAG0121336]	0.945743
04933 AGE-RAGE signaling pathway in diabetic complications	A09160 Human Diseases	2	626	17	12360	0.211807	2.32287	[VAG0118027, VAG0121336]	0.945743
00590 Arachidonic acid metabolism	A09100 Metabolism	2	626	17	12360	0.211807	2.32287	[VAG0106632, VAG0123328]	0.945743
00480 Glutathione metabolism	A09100 Metabolism	8	626	113	12360	0.213645	1.39783	[VAG0126444, VAG0126433, VAG0130102, VAG0104531, VAG0106632, VAG0117021, VAG0108870, VAG0126241]	0.891737
00440 Phosphonate and phosphinate metabolism	A09100 Metabolism	1	626	5	12360	0.228885	3.94888	[VAG0102616]	0.935018
00760 Nicotinate and nicotinamide metabolism	A09100 Metabolism	2	626	18	12360	0.230802	2.19382	[VAG0120254, VAG0108692]	0.923209
00950 Isoquinoline alkaloid biosynthesis	A09100 Metabolism	4	626	50	12360	0.246428	1.57955	[VAG0105757, VAG0129516, VAG0113521, VAG0113518]	0.965595
99995 Signaling proteins	A09190 Not Included in Pathway or Brite	2	626	19	12360	0.249898	2.07836	[VAG0113438, VAG0103082]	0.959608
04121 Ubiquitin system	A09180 Brite Hierarchies	32	626	557	12360	0.252692	1.13433	[VAG0118028, VAG0107351, VAG0131619, VAG0108086, VAG0102025, VAG0124752, VAG0109899, VAG0109557, VAG0123624, VAG0127802, VAG0115274, VAG0113172, VAG0131140, VAG0100845, VAG0112770, VAG0114693, VAG0116893, VAG0111223, VAG0112432, VAG0114516, VAG0107487, VAG0127471, VAG0131607, VAG0125295, VAG0131508, VAG0127750, VAG0109326, VAG0107005, VAG0128689, VAG0105444, VAG0104818, VAG0117145]	0.951312
00471 D-Glutamine and D-glutamate metabolism	A09100 Metabolism	1	626	6	12360	0.267955	3.29073	[VAG0122763]	0.989374
02042 Bacterial toxins	A09180 Brite Hierarchies	1	626	6	12360	0.267955	3.29073	[VAG0107104]	0.989374
A09160 Human Diseases	A09160 Human Diseases	2	626	20	12360	0.269035	1.97444	[VAG0118027, VAG0121336]	0.95657
B 09106 Metabolism of other amino acids	A09100 Metabolism	20	626	341	12360	0.280068	1.15803	[VAG0108870, VAG0126241, VAG0124160, VAG0108493, VAG0101682, VAG0126444, VAG0126433, VAG0102400, VAG0102411, VAG0105757, VAG0130102, VAG0102395, VAG0104531, VAG0106632, VAG0122763, VAG0108941, VAG0117021, VAG0102616, VAG0103949, VAG0116382]	0.977693
00562 Inositol phosphate metabolism	A09100 Metabolism	5	626	72	12360	0.300427	1.37114	[VAG0118027, VAG0107104, VAG0115339, VAG0111647, VAG0115581]	1.03003
B 09193 Unclassified: signaling and cellular processes	A09190 Not Included in Pathway or Brite	6	626	90	12360	0.304693	1.31629	[VAG0102124, VAG0109260, VAG0105530, VAG0113438, VAG0110543, VAG0103082]	1.02633
A09100 Metabolism	A09100 Metabolism	188	626	3598	12360	0.315504	1.03167	[VAG0124709, VAG0116404, VAG0118027, VAG0117973, VAG0119756, VAG0119635, VAG0110662, VAG0110145, VAG0114904, VAG0108064, VAG0105513, VAG0132857, VAG0102400, VAG0105757, VAG0127547, VAG0101951, VAG0102121, VAG0123104, VAG0105114, VAG0122138, VAG0125802, VAG0115443, VAG0114474, VAG0114870, VAG0114116, VAG0111245, VAG0111124, VAG0111247, VAG0108870, VAG0111647, VAG0104271, VAG0106053, VAG0101682, VA…	1.04443
03022 Basal transcription factors	A09120 Genetic Information Processing	4	626	58	12360	0.338296	1.36168	[VAG0111739, VAG0116777, VAG0132115, VAG0129783]	1.1009
00261 Monobactam biosynthesis	A09100 Metabolism	1	626	8	12360	0.340267	2.46805	[VAG0100393]	1.08885
B 09101 Carbohydrate metabolism	A09100 Metabolism	57	626	1065	12360	0.348335	1.05674	[VAG0119556, VAG0118027, VAG0114904, VAG0110859, VAG0105679, VAG0127740, VAG0102121, VAG0131684, VAG0110472, VAG0114116, VAG0110473, VAG0111124, VAG0111204, VAG0114713, VAG0109364, VAG0111647, VAG0106053, VAG0128467, VAG0106414, VAG0130223, VAG0106411, VAG0124267, VAG0122201, VAG0106413, VAG0106412, VAG0107104, VAG0123215, VAG0100755, VAG0103827, VAG0122406, VAG0120725, VAG0120524, VAG0107794, VA…	1.0964
00904 Diterpenoid biosynthesis	A09100 Metabolism	2	626	25	12360	0.363664	1.57955	[VAG0105513, VAG0126754]	1.12619
04030 G protein-coupled receptors	A09180 Brite Hierarchies	2	626	27	12360	0.400317	1.46255	[VAG0104101, VAG0127462]	1.22001
00199 Cytochrome P450	A09180 Brite Hierarchies	11	626	195	12360	0.40086	1.11379	[VAG0112452, VAG0107437, VAG0103248, VAG0111153, VAG0117993, VAG0125576, VAG0111694, VAG0124025, VAG0108699, VAG0118660, VAG0115130]	1.20258
01009 Protein phosphatases and associated proteins	A09180 Brite Hierarchies	17	626	310	12360	0.403103	1.08276	[VAG0114865, VAG0110992, VAG0120146, VAG0111842, VAG0129295, VAG0104043, VAG0125071, VAG0105264, VAG0110328, VAG0105270, VAG0121890, VAG0105986, VAG0132204, VAG0130496, VAG0104848, VAG0118054, VAG0100746]	1.1907
00604 Glycosphingolipid biosynthesis - ganglio series	A09100 Metabolism	1	626	10	12360	0.405445	1.97444	[VAG0111817]	1.17948
01005 Lipopolysaccharide biosynthesis proteins	A09180 Brite Hierarchies	1	626	11	12360	0.435582	1.79495	[VAG0115372]	1.24824
00670 One carbon pool by folate	A09100 Metabolism	2	626	29	12360	0.435947	1.36168	[VAG0125103, VAG0119635]	1.23091
03420 Nucleotide excision repair	A09120 Genetic Information Processing	6	626	105	12360	0.44127	1.12825	[VAG0120291, VAG0119159, VAG0107007, VAG0107166, VAG0129783, VAG0132690]	1.22788
00564 Glycerophospholipid metabolism	A09100 Metabolism	7	626	125	12360	0.448276	1.10569	[VAG0118913, VAG0123377, VAG0101861, VAG0110992, VAG0107104, VAG0102616, VAG0105386]	1.22956
03020 RNA polymerase	A09120 Genetic Information Processing	3	626	49	12360	0.454927	1.20884	[VAG0104266, VAG0120853, VAG0129067]	1.23022
00510 N-Glycan biosynthesis	A09100 Metabolism	3	626	50	12360	0.468235	1.18466	[VAG0131996, VAG0121363, VAG0109350]	1.24863
00906 Carotenoid biosynthesis	A09100 Metabolism	3	626	50	12360	0.468235	1.18466	[VAG0103248, VAG0102577, VAG0132080]	1.24863
B 09194 Poorly characterized	A09190 Not Included in Pathway or Brite	3	626	51	12360	0.481396	1.16144	[VAG0122165, VAG0105751, VAG0105750]	1.24903
00360 Phenylalanine metabolism	A09100 Metabolism	7	626	130	12360	0.489506	1.06316	[VAG0107924, VAG0107437, VAG0105757, VAG0114474, VAG0129516, VAG0117027, VAG0129228]	1.25314
00520 Amino sugar and nucleotide sugar metabolism	A09100 Metabolism	10	626	189	12360	0.490015	1.04468	[VAG0120725, VAG0106414, VAG0106425, VAG0130223, VAG0106411, VAG0103550, VAG0106413, VAG0106412, VAG0106423, VAG0123215]	1.23793
00603 Glycosphingolipid biosynthesis - globo and isoglobo series	A09100 Metabolism	1	626	13	12360	0.491357	1.5188	[VAG0113513]	1.2252
00040 Pentose and glucuronate interconversions	A09100 Metabolism	7	626	132	12360	0.505751	1.04705	[VAG0110859, VAG0122201, VAG0105379, VAG0115588, VAG0110203, VAG0121068, VAG0120164]	1.24493
00460 Cyanoamino acid metabolism	A09100 Metabolism	6	626	113	12360	0.512569	1.04838	[VAG0102400, VAG0102411, VAG0102395, VAG0103949, VAG0116382, VAG0108493]	1.24574
B 09105 Amino acid metabolism	A09100 Metabolism	36	626	712	12360	0.530082	0.998313	[VAG0113233, VAG0119556, VAG0107794, VAG0110501, VAG0108263, VAG0113518, VAG0114804, VAG0107437, VAG0105757, VAG0105679, VAG0127547, VAG0129228, VAG0131684, VAG0130496, VAG0125802, VAG0115443, VAG0114474, VAG0117027, VAG0115369, VAG0111124, VAG0113521, VAG0120254, VAG0124160, VAG0104271, VAG0106053, VAG0101682, VAG0107924, VAG0100393, VAG0129516, VAG0107568, VAG0129438, VAG0122763, VAG0103827, VA…	1.2722
00195 Photosynthesis	A09100 Metabolism	3	626	55	12360	0.532401	1.07697	[VAG0108857, VAG0127315, VAG0125329]	1.26199
00290 Valine, leucine and isoleucine biosynthesis	A09100 Metabolism	2	626	35	12360	0.535344	1.12825	[VAG0125802, VAG0106053]	1.25349
99980 Enzymes with EC numbers	A09190 Not Included in Pathway or Brite	25	626	495	12360	0.536109	0.997192	[VAG0113774, VAG0131517, VAG0103193, VAG0103132, VAG0100344, VAG0100901, VAG0100900, VAG0110031, VAG0118997, VAG0103183, VAG0105185, VAG0116835, VAG0112859, VAG0119409, VAG0112858, VAG0103147, VAG0103445, VAG0105800, VAG0101247, VAG0104199, VAG0102299, VAG0113082, VAG0131354, VAG0100974, VAG0131353]	1.24016
01004 Lipid biosynthesis proteins	A09180 Brite Hierarchies	6	626	116	12360	0.538441	1.02126	[VAG0106359, VAG0118913, VAG0110362, VAG0121448, VAG0111995, VAG0123096]	1.23072
04122 Sulfur relay system	A09120 Genetic Information Processing	1	626	15	12360	0.541629	1.31629	[VAG0117973]	1.22344
01008 Polyketide biosynthesis proteins	A09180 Brite Hierarchies	3	626	56	12360	0.544706	1.05774	[VAG0122138, VAG0106189, VAG0122150]	1.21609
03021 Transcription machinery	A09180 Brite Hierarchies	16	626	322	12360	0.568509	0.981089	[VAG0116777, VAG0120853, VAG0111620, VAG0115501, VAG0107244, VAG0107064, VAG0121692, VAG0126770, VAG0129783, VAG0128682, VAG0129067, VAG0111739, VAG0105636, VAG0104266, VAG0132115, VAG0116386]	1.25464
B 09191 Unclassified: metabolism	A09190 Not Included in Pathway or Brite	27	626	544	12360	0.572979	0.979961	[VAG0113774, VAG0131539, VAG0131517, VAG0103193, VAG0103132, VAG0100344, VAG0100901, VAG0100900, VAG0110031, VAG0118997, VAG0103183, VAG0105185, VAG0116835, VAG0112859, VAG0119409, VAG0112858, VAG0103147, VAG0103445, VAG0105800, VAG0100492, VAG0101247, VAG0104199, VAG0102299, VAG0113082, VAG0131354, VAG0100974, VAG0131353]	1.25014
B 09107 Glycan biosynthesis and metabolism	A09100 Metabolism	8	626	161	12360	0.573483	0.981089	[VAG0111817, VAG0131996, VAG0104098, VAG0113513, VAG0121363, VAG0112813, VAG0121194, VAG0109350]	1.23718
00511 Other glycan degradation	A09100 Metabolism	2	626	38	12360	0.580339	1.03918	[VAG0111817, VAG0104098]	1.23806
00563 Glycosylphosphatidylinositol (GPI)-anchor biosynthesis	A09100 Metabolism	2	626	38	12360	0.580339	1.03918	[VAG0112813, VAG0121194]	1.23806
00630 Glyoxylate and dicarboxylate metabolism	A09100 Metabolism	5	626	101	12360	0.585259	0.977446	[VAG0110472, VAG0105679, VAG0119556, VAG0110473, VAG0131684]	1.22141
00300 Lysine biosynthesis	A09100 Metabolism	1	626	17	12360	0.586939	1.16144	[VAG0100393]	1.21174
00790 Folate biosynthesis	A09100 Metabolism	2	626	39	12360	0.594608	1.01253	[VAG0127657, VAG0117973]	1.21452
00600 Sphingolipid metabolism	A09100 Metabolism	2	626	39	12360	0.594608	1.01253	[VAG0111817, VAG0113513]	1.21452
03450 Non-homologous end-joining	A09120 Genetic Information Processing	1	626	18	12360	0.607888	1.09691	[VAG0109166]	1.21578
00051 Fructose and mannose metabolism	A09100 Metabolism	3	626	62	12360	0.61439	0.955375	[VAG0122201, VAG0125458, VAG0111204]	1.21611
00072 Synthesis and degradation of ketone bodies	A09100 Metabolism	1	626	19	12360	0.627777	1.03918	[VAG0111124]	1.22993
00770 Pantothenate and CoA biosynthesis	A09100 Metabolism	2	626	42	12360	0.635222	0.94021	[VAG0108941, VAG0125802]	1.23195
00970 Aminoacyl-tRNA biosynthesis	A09120 Genetic Information Processing	5	626	107	12360	0.63662	0.922636	[VAG0104776, VAG0123000, VAG0119635, VAG0121351, VAG0101150]	1.22231
B 09124 Replication and repair	A09120 Genetic Information Processing	12	626	254	12360	0.639973	0.932807	[VAG0120291, VAG0118091, VAG0132061, VAG0119159, VAG0107007, VAG0132114, VAG0107166, VAG0109166, VAG0123902, VAG0126462, VAG0129783, VAG0132690]	1.21658
00561 Glycerolipid metabolism	A09100 Metabolism	5	626	108	12360	0.644789	0.914093	[VAG0110859, VAG0128168, VAG0110992, VAG0113513, VAG0124130]	1.21372
00531 Glycosaminoglycan degradation	A09100 Metabolism	1	626	21	12360	0.664582	0.94021	[VAG0111817]	1.23883
B 09131 Membrane transport	A09130 Environmental Information Processing	2	626	45	12360	0.67258	0.877529	[VAG0107813, VAG0122188]	1.24169
02010 ABC transporters	A09130 Environmental Information Processing	2	626	45	12360	0.67258	0.877529	[VAG0107813, VAG0122188]	1.24169
B 09183 Protein families: signaling and cellular processes	A09180 Brite Hierarchies	95	626	1946	12360	0.672912	0.963884	[VAG0115035, VAG0114865, VAG0119556, VAG0113853, VAG0127462, VAG0126011, VAG0107813, VAG0104303, VAG0110859, VAG0105952, VAG0105679, VAG0130993, VAG0101951, VAG0124872, VAG0104101, VAG0103696, VAG0125204, VAG0115194, VAG0115110, VAG0107859, VAG0100988, VAG0118239, VAG0117027, VAG0108870, VAG0114833, VAG0126241, VAG0108197, VAG0116979, VAG0113309, VAG0123096, VAG0114518, VAG0126444, VAG0129798, VA…	1.21886
B 09182 Protein families: genetic information processing	A09180 Brite Hierarchies	289	626	5805	12360	0.674372	0.982969	[VAG0118027, VAG0118028, VAG0105075, VAG0101151, VAG0101150, VAG0123184, VAG0104303, VAG0105636, VAG0126458, VAG0107138, VAG0109557, VAG0129729, VAG0123624, VAG0117299, VAG0132690, VAG0116777, VAG0113264, VAG0116893, VAG0119247, VAG0118039, VAG0128185, VAG0110678, VAG0128186, VAG0113825, VAG0111649, VAG0108592, VAG0123298, VAG0105888, VAG0132326, VAG0109326, VAG0128503, VAG0120908, VAG0131472, VA…	1.21009
00260 Glycine, serine and threonine metabolism	A09100 Metabolism	4	626	91	12360	0.683499	0.867886	[VAG0115443, VAG0105757, VAG0100393, VAG0122207]	1.21511
00062 Fatty acid elongation	A09100 Metabolism	2	626	46	12360	0.684324	0.858453	[VAG0119756, VAG0103417]	1.20541
04075 Plant hormone signal transduction	A09130 Environmental Information Processing	12	626	264	12360	0.691709	0.897473	[VAG0117007, VAG0107688, VAG0119349, VAG0112079, VAG0119348, VAG0112080, VAG0120770, VAG0103241, VAG0102997, VAG0105835, VAG0131649, VAG0119352]	1.20735
04812 Cytoskeleton proteins	A09180 Brite Hierarchies	11	626	243	12360	0.692386	0.89378	[VAG0127401, VAG0108876, VAG0118961, VAG0114401, VAG0125820, VAG0111786, VAG0130847, VAG0100914, VAG0129342, VAG0114518, VAG0100988]	1.19764
00591 Linoleic acid metabolism	A09100 Metabolism	1	626	23	12360	0.697754	0.858453	[VAG0123104]	1.19615
00660 C5-Branched dibasic acid metabolism	A09100 Metabolism	1	626	23	12360	0.697754	0.858453	[VAG0106053]	1.19615
03015 mRNA surveillance pathway	A09120 Genetic Information Processing	9	626	202	12360	0.700756	0.879701	[VAG0123385, VAG0123386, VAG0118466, VAG0122100, VAG0120146, VAG0107244, VAG0128185, VAG0128186, VAG0128682]	1.18022
00450 Selenocompound metabolism	A09100 Metabolism	1	626	24	12360	0.713091	0.822684	[VAG0101682]	1.19055
03440 Homologous recombination	A09120 Genetic Information Processing	4	626	95	12360	0.71566	0.831344	[VAG0118091, VAG0109166, VAG0123902, VAG0126462]	1.18454
03430 Mismatch repair	A09120 Genetic Information Processing	4	626	95	12360	0.71566	0.831344	[VAG0132061, VAG0107007, VAG0132114, VAG0107166]	1.18454
99992 Structural proteins	A09190 Not Included in Pathway or Brite	2	626	49	12360	0.717491	0.805894	[VAG0102124, VAG0105530]	1.16744
01006 Prenyltransferases	A09180 Brite Hierarchies	2	626	50	12360	0.727876	0.789776	[VAG0132080, VAG0103747]	1.17439
04145 Phagosome	A09140 Cellular Processes	5	626	120	12360	0.733552	0.822684	[VAG0121336, VAG0105114, VAG0125820, VAG0115581, VAG0129342]	1.17368
00960 Tropane, piperidine and pyridine alkaloid biosynthesis	A09100 Metabolism	2	626	57	12360	0.791831	0.692786	[VAG0105757, VAG0129516]	1.25646
00410 beta-Alanine metabolism	A09100 Metabolism	3	626	83	12360	0.798732	0.713653	[VAG0105757, VAG0108941, VAG0124160]	1.25702
00860 Porphyrin and chlorophyll metabolism	A09100 Metabolism	2	626	58	12360	0.799799	0.680842	[VAG0127443, VAG0101867]	1.24847
00010 Glycolysis / Gluconeogenesis	A09100 Metabolism	6	626	157	12360	0.813151	0.754563	[VAG0110859, VAG0120212, VAG0107794, VAG0114904, VAG0100207, VAG0120407]	1.25907
01007 Amino acid related enzymes	A09180 Brite Hierarchies	6	626	159	12360	0.822399	0.745072	[VAG0104776, VAG0123000, VAG0129516, VAG0125802, VAG0121351, VAG0101150]	1.26321
00710 Carbon fixation in photosynthetic organisms	A09100 Metabolism	3	626	88	12360	0.829807	0.673105	[VAG0129516, VAG0131684, VAG0100207]	1.26447
00730 Thiamine metabolism	A09100 Metabolism	1	626	35	12360	0.838248	0.564126	[VAG0129798]	1.26727
00908 Zeatin biosynthesis	A09100 Metabolism	1	626	35	12360	0.838248	0.564126	[VAG0110145]	1.26727
00330 Arginine and proline metabolism	A09100 Metabolism	3	626	90	12360	0.841036	0.658147	[VAG0129516, VAG0124160, VAG0114804]	1.25177
00280 Valine, leucine and isoleucine degradation	A09100 Metabolism	3	626	90	12360	0.841036	0.658147	[VAG0111124, VAG0103827, VAG0125802]	1.25177
00909 Sesquiterpenoid and triterpenoid biosynthesis	A09100 Metabolism	2	626	67	12360	0.860125	0.589385	[VAG0114053, VAG0103747]	1.26064
03036 Chromosome and associated proteins	A09180 Brite Hierarchies	41	626	938	12360	0.862093	0.863029	[VAG0119518, VAG0120146, VAG0110328, VAG0130847, VAG0119519, VAG0129342, VAG0130848, VAG0112946, VAG0123184, VAG0131547, VAG0107976, VAG0105636, VAG0128531, VAG0124111, VAG0107138, VAG0131347, VAG0105577, VAG0108787, VAG0132115, VAG0129624, VAG0125820, VAG0117299, VAG0116386, VAG0127809, VAG0116777, VAG0113264, VAG0120532, VAG0129471, VAG0107064, VAG0131528, VAG0108393, VAG0127175, VAG0127037, VA…	1.25395
99997 Function unknown	A09190 Not Included in Pathway or Brite	1	626	39	12360	0.868694	0.506267	[VAG0122165]	1.25405
04090 CD molecules	A09180 Brite Hierarchies	1	626	39	12360	0.868694	0.506267	[VAG0107813]	1.25405
00230 Purine metabolism	A09100 Metabolism	4	626	122	12360	0.871974	0.647358	[VAG0132857, VAG0129798, VAG0104852, VAG0101951]	1.24014
B 09104 Nucleotide metabolism	A09100 Metabolism	6	626	172	12360	0.873943	0.688758	[VAG0132857, VAG0129798, VAG0104852, VAG0101951, VAG0116421, VAG0126916]	1.2338
00240 Pyrimidine metabolism	A09100 Metabolism	2	626	70	12360	0.876212	0.564126	[VAG0116421, VAG0126916]	1.22798
00071 Fatty acid degradation	A09100 Metabolism	2	626	71	12360	0.881183	0.556181	[VAG0107794, VAG0123096]	1.22599
03050 Proteasome	A09120 Genetic Information Processing	2	626	71	12360	0.881183	0.556181	[VAG0126970, VAG0132276]	1.22599
03110 Chaperones and folding catalysts	A09180 Brite Hierarchies	12	626	320	12360	0.892256	0.740415	[VAG0124164, VAG0118439, VAG0114865, VAG0126723, VAG0104972, VAG0122047, VAG0127314, VAG0129922, VAG0101970, VAG0125776, VAG0105221, VAG0121828]	1.22367
03400 DNA repair and recombination proteins	A09180 Brite Hierarchies	20	626	501	12360	0.89236	0.7882	[VAG0132061, VAG0119159, VAG0119467, VAG0107166, VAG0109166, VAG0126462, VAG0129783, VAG0131607, VAG0120291, VAG0118091, VAG0101220, VAG0105028, VAG0107007, VAG0132114, VAG0131472, VAG0129508, VAG0129507, VAG0123902, VAG0122714, VAG0132690]	1.21513
04141 Protein processing in endoplasmic reticulum	A09120 Genetic Information Processing	10	626	275	12360	0.895911	0.717979	[VAG0118439, VAG0127277, VAG0126331, VAG0114865, VAG0104972, VAG0101970, VAG0105221, VAG0121828, VAG0130849, VAG0127471]	1.21137
03016 Transfer RNA biogenesis	A09180 Brite Hierarchies	11	626	301	12360	0.901787	0.721556	[VAG0104776, VAG0123000, VAG0116823, VAG0126007, VAG0117026, VAG0129729, VAG0112666, VAG0121351, VAG0119295, VAG0101150, VAG0130052]	1.21079
03032 DNA replication proteins	A09180 Brite Hierarchies	8	626	230	12360	0.902138	0.686762	[VAG0107976, VAG0116724, VAG0107007, VAG0131233, VAG0110930, VAG0107166, VAG0109166, VAG0123902]	1.20285
04070 Phosphatidylinositol signaling system	A09130 Environmental Information Processing	2	626	76	12360	0.903384	0.51959	[VAG0118027, VAG0115581]	1.1962
01040 Biosynthesis of unsaturated fatty acids	A09100 Metabolism	1	626	45	12360	0.903975	0.438765	[VAG0110362]	1.18879
03012 Translation factors	A09180 Brite Hierarchies	8	626	232	12360	0.906998	0.680842	[VAG0108823, VAG0129565, VAG0112939, VAG0126458, VAG0125209, VAG0114818, VAG0115807, VAG0112308]	1.18465
03018 RNA degradation	A09120 Genetic Information Processing	5	626	159	12360	0.910548	0.620893	[VAG0123378, VAG0129624, VAG0128470, VAG0102756, VAG0121151]	1.18125
A09150 Organismal Systems	A09150 Organismal Systems	31	626	756	12360	0.912081	0.809625	[VAG0120922, VAG0111277, VAG0119756, VAG0120861, VAG0107432, VAG0106189, VAG0101151, VAG0122150, VAG0108648, VAG0131344, VAG0104884, VAG0122138, VAG0119793, VAG0113151, VAG0113050, VAG0103417, VAG0113172, VAG0131283, VAG0115686, VAG0114894, VAG0120755, VAG0120578, VAG0114516, VAG0111547, VAG0126384, VAG0125410, VAG0105201, VAG0108698, VAG0101541, VAG0110909, VAG0102997]	1.1753
B 09159 Environmental adaptation	A09150 Organismal Systems	31	626	756	12360	0.912081	0.809625	[VAG0120922, VAG0111277, VAG0119756, VAG0120861, VAG0107432, VAG0106189, VAG0101151, VAG0122150, VAG0108648, VAG0131344, VAG0104884, VAG0122138, VAG0119793, VAG0113151, VAG0113050, VAG0103417, VAG0113172, VAG0131283, VAG0115686, VAG0114894, VAG0120755, VAG0120578, VAG0114516, VAG0111547, VAG0126384, VAG0125410, VAG0105201, VAG0108698, VAG0101541, VAG0110909, VAG0102997]	1.1753
00380 Tryptophan metabolism	A09100 Metabolism	2	626	79	12360	0.91478	0.499858	[VAG0123857, VAG0104271]	1.16316
04147 Exosome	A09180 Brite Hierarchies	29	626	715	12360	0.915879	0.800822	[VAG0114865, VAG0119556, VAG0121336, VAG0106222, VAG0129342, VAG0107813, VAG0110859, VAG0105679, VAG0101951, VAG0124872, VAG0106742, VAG0127128, VAG0125820, VAG0130496, VAG0127802, VAG0100207, VAG0117027, VAG0111301, VAG0123096, VAG0114518, VAG0111817, VAG0109507, VAG0129798, VAG0104852, VAG0129516, VAG0122763, VAG0118055, VAG0118594, VAG0119287]	1.1569
03019 Messenger RNA biogenesis	A09180 Brite Hierarchies	27	626	677	12360	0.923832	0.787443	[VAG0120028, VAG0118466, VAG0128470, VAG0111613, VAG0111614, VAG0121151, VAG0127401, VAG0123385, VAG0123386, VAG0126772, VAG0107138, VAG0104444, VAG0125304, VAG0129624, VAG0125820, VAG0100349, VAG0107244, VAG0111786, VAG0128185, VAG0128186, VAG0128682, VAG0108876, VAG0122100, VAG0123378, VAG0123954, VAG0100936, VAG0102756]	1.15932
03029 Mitochondrial biogenesis	A09180 Brite Hierarchies	18	626	476	12360	0.92559	0.746637	[VAG0116823, VAG0114865, VAG0111651, VAG0115841, VAG0111786, VAG0114833, VAG0113825, VAG0112946, VAG0115706, VAG0104303, VAG0127401, VAG0124164, VAG0108823, VAG0112939, VAG0126458, VAG0108876, VAG0125532, VAG0127920]	1.15398
03060 Protein export	A09120 Genetic Information Processing	1	626	50	12360	0.926026	0.394888	[VAG0113825]	1.14708
04120 Ubiquitin mediated proteolysis	A09120 Genetic Information Processing	5	626	166	12360	0.927985	0.594711	[VAG0107005, VAG0128689, VAG0131607, VAG0113172, VAG0125295]	1.14214
A09130 Environmental Information Processing	A09130 Environmental Information Processing	19	626	503	12360	0.931338	0.745813	[VAG0117007, VAG0121206, VAG0111277, VAG0118027, VAG0119349, VAG0112079, VAG0119348, VAG0120770, VAG0103241, VAG0131649, VAG0107813, VAG0107688, VAG0122188, VAG0103550, VAG0112080, VAG0102997, VAG0105835, VAG0119352, VAG0115581]	1.13896
B 09132 Signal transduction	A09130 Environmental Information Processing	17	626	458	12360	0.932529	0.732871	[VAG0117007, VAG0121206, VAG0111277, VAG0118027, VAG0119349, VAG0112079, VAG0119348, VAG0120770, VAG0103241, VAG0131649, VAG0107688, VAG0103550, VAG0112080, VAG0102997, VAG0105835, VAG0119352, VAG0115581]	1.1332
03410 Base excision repair	A09120 Genetic Information Processing	1	626	52	12360	0.933359	0.3797	[VAG0107007]	1.12707
00100 Steroid biosynthesis	A09100 Metabolism	1	626	52	12360	0.933359	0.3797	[VAG0103747]	1.12707
00053 Ascorbate and aldarate metabolism	A09100 Metabolism	1	626	52	12360	0.933359	0.3797	[VAG0115339]	1.12707
B 09103 Lipid metabolism	A09100 Metabolism	23	626	601	12360	0.939848	0.75561	[VAG0118913, VAG0110362, VAG0119756, VAG0110992, VAG0111124, VAG0107794, VAG0105386, VAG0113513, VAG0124130, VAG0123096, VAG0111817, VAG0110859, VAG0128168, VAG0123377, VAG0108731, VAG0101861, VAG0123104, VAG0106632, VAG0107104, VAG0102616, VAG0123328, VAG0103417, VAG0103747]	1.11389
B 09109 Metabolism of terpenoids and polyketides	A09100 Metabolism	11	626	323	12360	0.941239	0.67241	[VAG0105513, VAG0103248, VAG0102577, VAG0132080, VAG0111694, VAG0110145, VAG0126754, VAG0114053, VAG0115130, VAG0103747, VAG0116507]	1.1087
00650 Butanoate metabolism	A09100 Metabolism	1	626	55	12360	0.943019	0.358989	[VAG0111124]	1.10402
03030 DNA replication	A09120 Genetic Information Processing	2	626	90	12360	0.94664	0.438765	[VAG0107007, VAG0107166]	1.10155
04136 Autophagy - other	A09140 Cellular Processes	1	626	58	12360	0.951282	0.340421	[VAG0114833]	1.10028
03051 Proteasome	A09180 Brite Hierarchies	3	626	124	12360	0.954179	0.477687	[VAG0126970, VAG0114865, VAG0132276]	1.09702
00030 Pentose phosphate pathway	A09100 Metabolism	1	626	60	12360	0.956114	0.329073	[VAG0114904]	1.0927
04131 Membrane trafficking	A09180 Brite Hierarchies	39	626	981	12360	0.958925	0.784946	[VAG0132490, VAG0114865, VAG0118027, VAG0121336, VAG0111378, VAG0106187, VAG0106186, VAG0114646, VAG0117936, VAG0121273, VAG0130849, VAG0127401, VAG0124872, VAG0128418, VAG0102645, VAG0100207, VAG0118039, VAG0111786, VAG0104098, VAG0105386, VAG0114833, VAG0109363, VAG0125073, VAG0129211, VAG0130959, VAG0109507, VAG0127277, VAG0108876, VAG0129516, VAG0101322, VAG0101861, VAG0102638, VAG0118055, VA…	1.08943
04016 MAPK signaling pathway - plant	A09130 Environmental Information Processing	6	626	211	12360	0.959856	0.561452	[VAG0121206, VAG0111277, VAG0107688, VAG0103550, VAG0120770, VAG0102997]	1.08407
04031 GTP-binding proteins	A09180 Brite Hierarchies	2	626	97	12360	0.960616	0.407101	[VAG0109507, VAG0121336]	1.07859
01001 Protein kinases	A09180 Brite Hierarchies	11	626	356	12360	0.974656	0.61008	[VAG0105237, VAG0116777, VAG0126331, VAG0121206, VAG0124973, VAG0112787, VAG0113151, VAG0123902, VAG0107340, VAG0117936, VAG0113050]	1.08799
00061 Fatty acid biosynthesis	A09100 Metabolism	1	626	71	12360	0.975301	0.27809	[VAG0123096]	1.08241
00400 Phenylalanine, tyrosine and tryptophan biosynthesis	A09100 Metabolism	1	626	73	12360	0.977753	0.270471	[VAG0129516]	1.0789
04146 Peroxisome	A09140 Cellular Processes	2	626	111	12360	0.978784	0.355755	[VAG0111124, VAG0123096]	1.07387
00020 Citrate cycle (TCA cycle)	A09100 Metabolism	1	626	74	12360	0.978887	0.266816	[VAG0131684]	1.06788
00640 Propanoate metabolism	A09100 Metabolism	1	626	75	12360	0.979962	0.263259	[VAG0103827]	1.06301
04040 Ion channels	A09180 Brite Hierarchies	2	626	120	12360	0.985842	0.329073	[VAG0132204, VAG0104686]	1.06338
00900 Terpenoid backbone biosynthesis	A09100 Metabolism	1	626	89	12360	0.990369	0.221847	[VAG0116507]	1.0623
03013 RNA transport	A09120 Genetic Information Processing	7	626	291	12360	0.992728	0.474951	[VAG0116823, VAG0118466, VAG0104444, VAG0128185, VAG0125209, VAG0100936, VAG0128186]	1.05891
04626 Plant-pathogen interaction	A09150 Organismal Systems	21	626	656	12360	0.993094	0.632062	[VAG0115686, VAG0114894, VAG0111277, VAG0120578, VAG0119756, VAG0120861, VAG0107432, VAG0111547, VAG0126384, VAG0101151, VAG0125410, VAG0108648, VAG0105201, VAG0108698, VAG0110909, VAG0119793, VAG0102997, VAG0113151, VAG0113050, VAG0103417, VAG0131283]	1.05345
B 09123 Folding, sorting and degradation	A09120 Genetic Information Processing	24	626	729	12360	0.993096	0.650022	[VAG0118439, VAG0114865, VAG0117973, VAG0128470, VAG0105221, VAG0130849, VAG0127471, VAG0121151, VAG0113825, VAG0131607, VAG0125295, VAG0127277, VAG0126331, VAG0126970, VAG0104972, VAG0123378, VAG0107005, VAG0101970, VAG0128689, VAG0129624, VAG0132276, VAG0121828, VAG0102756, VAG0113172]	1.04766
04144 Endocytosis	A09140 Cellular Processes	5	626	235	12360	0.99334	0.420094	[VAG0115355, VAG0114865, VAG0101861, VAG0118055, VAG0105386]	1.04219
00190 Oxidative phosphorylation	A09100 Metabolism	2	626	140	12360	0.994326	0.282063	[VAG0105114, VAG0127920]	1.03756
A09120 Genetic Information Processing	A09120 Genetic Information Processing	85	626	2146	12360	0.996422	0.782048	[VAG0118466, VAG0114865, VAG0119159, VAG0117973, VAG0119635, VAG0120146, VAG0128470, VAG0121351, VAG0101150, VAG0121151, VAG0108944, VAG0123385, VAG0126331, VAG0123386, VAG0126970, VAG0104266, VAG0125209, VAG0123902, VAG0121828, VAG0113172, VAG0132690, VAG0132082, VAG0116777, VAG0118439, VAG0119247, VAG0114510, VAG0128185, VAG0110678, VAG0109166, VAG0128186, VAG0125274, VAG0113825, VAG0108592, VA…	1.03412
00592 alpha-Linolenic acid metabolism	A09100 Metabolism	1	626	108	12360	0.996441	0.182819	[VAG0108731]	1.02858
B 09122 Translation	A09120 Genetic Information Processing	31	626	943	12360	0.997543	0.649074	[VAG0116823, VAG0118466, VAG0119635, VAG0120146, VAG0121351, VAG0101150, VAG0128013, VAG0106546, VAG0108944, VAG0123000, VAG0123385, VAG0123386, VAG0104444, VAG0125209, VAG0132082, VAG0110890, VAG0119247, VAG0107244, VAG0128185, VAG0110678, VAG0110930, VAG0128186, VAG0125274, VAG0128682, VAG0108592, VAG0104776, VAG0123298, VAG0122100, VAG0132326, VAG0109920, VAG0100936]	1.02422
A09140 Cellular Processes	A09140 Cellular Processes	13	626	511	12360	0.998685	0.502304	[VAG0115355, VAG0114865, VAG0121336, VAG0111124, VAG0105386, VAG0114833, VAG0129342, VAG0123096, VAG0101861, VAG0105114, VAG0125820, VAG0118055, VAG0115581]	1.01993
B 09141 Transport and catabolism	A09140 Cellular Processes	13	626	511	12360	0.998685	0.502304	[VAG0115355, VAG0114865, VAG0121336, VAG0111124, VAG0105386, VAG0114833, VAG0129342, VAG0123096, VAG0101861, VAG0105114, VAG0125820, VAG0118055, VAG0115581]	1.01993
00620 Pyruvate metabolism	A09100 Metabolism	1	626	137	12360	0.999224	0.14412	[VAG0131684]	1.00974
03010 Ribosome	A09120 Genetic Information Processing	3	626	288	12360	0.999963	0.205671	[VAG0123298, VAG0110678, VAG0108592]	1.0052
03011 Ribosome	A09180 Brite Hierarchies	3	626	306	12360	0.999984	0.193573	[VAG0123298, VAG0110678, VAG0108592]	0.999984

## Sheet: S3_KEGG_pathway
##FDR correction method: Benjamini and Hochberg
Term Name	MainClass	GeneHitsInSelectedSet	AllGenesInSelectedSet	GeneHitsInBackground	AllGenesInBackground	p_value	enrichFactor	GeneListInSelectedSets	corrected p_value
01008 Polyketide biosynthesis proteins	A09180 Brite Hierarchies	28	467	56	12360	0	13.2334	[VAG0114227, VAG0114225, VAG0106189, VAG0122151, VAG0122130, VAG0122131, VAG0122132, VAG0122133, VAG0122155, VAG0122134, VAG0130398, VAG0122135, VAG0122136, VAG0122158, VAG0122137, VAG0122159, VAG0122138, VAG0122139, VAG0131091, VAG0114239, VAG0122161, VAG0122141, VAG0122142, VAG0122144, VAG0122145, VAG0122147, VAG0122148, VAG0122149]	0
B 09110 Biosynthesis of other secondary metabolites	A09100 Metabolism	76	467	597	12360	0	3.36931	[VAG0113374, VAG0114227, VAG0116840, VAG0114225, VAG0116841, VAG0107695, VAG0114748, VAG0107130, VAG0107692, VAG0123020, VAG0122130, VAG0126012, VAG0122131, VAG0122132, VAG0123023, VAG0122133, VAG0122134, VAG0130398, VAG0123025, VAG0122135, VAG0124710, VAG0122850, VAG0122136, VAG0123027, VAG0108864, VAG0122137, VAG0123028, VAG0122138, VAG0124711, VAG0122139, VAG0111088, VAG0114473, VAG0101718, VA…	0
04712 Circadian rhythm - plant	A09150 Organismal Systems	28	467	100	12360	0	7.41071	[VAG0114227, VAG0114225, VAG0106189, VAG0122151, VAG0122130, VAG0122131, VAG0122132, VAG0122133, VAG0122155, VAG0122134, VAG0130398, VAG0122135, VAG0122136, VAG0122158, VAG0122137, VAG0122159, VAG0122138, VAG0122139, VAG0131091, VAG0114239, VAG0122161, VAG0122141, VAG0122142, VAG0122144, VAG0122145, VAG0122147, VAG0122148, VAG0122149]	0
00941 Flavonoid biosynthesis	A09100 Metabolism	36	467	135	12360	0	7.05782	[VAG0113374, VAG0114227, VAG0114225, VAG0114748, VAG0106189, VAG0107130, VAG0122151, VAG0122130, VAG0122131, VAG0122132, VAG0122133, VAG0122155, VAG0122134, VAG0130398, VAG0122135, VAG0124710, VAG0122136, VAG0122158, VAG0122137, VAG0122159, VAG0122138, VAG0124711, VAG0122139, VAG0131091, VAG0114698, VAG0114239, VAG0122161, VAG0122141, VAG0122142, VAG0107127, VAG0122144, VAG0107128, VAG0122145, VA…	0
A09100 Metabolism	A09100 Metabolism	237	467	3598	12360	5.55112e-16	1.74337	[VAG0113133, VAG0114101, VAG0113374, VAG0114227, VAG0129160, VAG0114225, VAG0113810, VAG0115559, VAG0107130, VAG0105513, VAG0130398, VAG0101157, VAG0124710, VAG0124711, VAG0101959, VAG0125928, VAG0113144, VAG0111088, VAG0114473, VAG0105080, VAG0101718, VAG0112299, VAG0114239, VAG0105085, VAG0126444, VAG0105644, VAG0127657, VAG0125114, VAG0106611, VAG0123973, VAG0100755, VAG0107705, VAG0100879, VA…	1.93179e-14
00360 Phenylalanine metabolism	A09100 Metabolism	27	467	130	12360	2.99538e-13	5.49695	[VAG0116840, VAG0116841, VAG0114748, VAG0123020, VAG0126012, VAG0123023, VAG0123025, VAG0129228, VAG0123027, VAG0108864, VAG0123006, VAG0123028, VAG0123007, VAG0122997, VAG0123009, VAG0111088, VAG0114473, VAG0111244, VAG0114698, VAG0116837, VAG0123011, VAG0123012, VAG0123013, VAG0123015, VAG0123017, VAG0100799, VAG0101920]	8.68661e-12
B 09105 Amino acid metabolism	A09100 Metabolism	62	467	712	12360	4.65916e-10	2.30469	[VAG0113133, VAG0119831, VAG0119830, VAG0116840, VAG0120663, VAG0116841, VAG0114748, VAG0110501, VAG0127061, VAG0108263, VAG0123020, VAG0126012, VAG0123540, VAG0123023, VAG0130311, VAG0104981, VAG0123025, VAG0123027, VAG0108864, VAG0123028, VAG0101959, VAG0113144, VAG0111088, VAG0114473, VAG0111244, VAG0110276, VAG0121081, VAG0126001, VAG0123011, VAG0123012, VAG0129638, VAG0123013, VAG0101487, VA…	1.15813e-08
A09150 Organismal Systems	A09150 Organismal Systems	53	467	756	12360	8.88016e-06	1.85548	[VAG0111277, VAG0114227, VAG0120467, VAG0114225, VAG0129243, VAG0122130, VAG0122131, VAG0122132, VAG0122133, VAG0122134, VAG0130398, VAG0106600, VAG0122135, VAG0122136, VAG0122137, VAG0122138, VAG0119793, VAG0122139, VAG0105517, VAG0112299, VAG0114239, VAG0122161, VAG0105487, VAG0101248, VAG0118203, VAG0118887, VAG0111415, VAG0106189, VAG0122151, VAG0122155, VAG0122158, VAG0122159, VAG0131091, VA…	0.000193144
B 09159 Environmental adaptation	A09150 Organismal Systems	53	467	756	12360	8.88016e-06	1.85548	[VAG0111277, VAG0114227, VAG0120467, VAG0114225, VAG0129243, VAG0122130, VAG0122131, VAG0122132, VAG0122133, VAG0122134, VAG0130398, VAG0106600, VAG0122135, VAG0122136, VAG0122137, VAG0122138, VAG0119793, VAG0122139, VAG0105517, VAG0112299, VAG0114239, VAG0122161, VAG0105487, VAG0101248, VAG0118203, VAG0118887, VAG0111415, VAG0106189, VAG0122151, VAG0122155, VAG0122158, VAG0122159, VAG0131091, VA…	0.000193144
00940 Phenylpropanoid biosynthesis	A09100 Metabolism	28	467	305	12360	1.31404e-05	2.42974	[VAG0114748, VAG0109374, VAG0123020, VAG0100163, VAG0123023, VAG0101412, VAG0123025, VAG0129228, VAG0123027, VAG0123006, VAG0123028, VAG0123007, VAG0122997, VAG0123009, VAG0111088, VAG0114473, VAG0101718, VAG0114698, VAG0113901, VAG0100150, VAG0108493, VAG0123011, VAG0123012, VAG0123013, VAG0125114, VAG0100157, VAG0123015, VAG0123017]	0.000228643
00960 Tropane, piperidine and pyridine alkaloid biosynthesis	A09100 Metabolism	10	467	57	12360	4.71193e-05	4.6433	[VAG0126012, VAG0111244, VAG0116840, VAG0116841, VAG0107695, VAG0100799, VAG0101920, VAG0107692, VAG0107705, VAG0116837]	0.000745342
00592 alpha-Linolenic acid metabolism	A09100 Metabolism	14	467	108	12360	5.36806e-05	3.43088	[VAG0111693, VAG0117897, VAG0108013, VAG0120296, VAG0124620, VAG0103354, VAG0103860, VAG0124622, VAG0103861, VAG0124610, VAG0124621, VAG0124615, VAG0124614, VAG0124618]	0.000778369
00350 Tyrosine metabolism	A09100 Metabolism	12	467	83	12360	6.21037e-05	3.82653	[VAG0126012, VAG0111244, VAG0115612, VAG0116840, VAG0103860, VAG0116841, VAG0103861, VAG0108864, VAG0100799, VAG0101920, VAG0113519, VAG0116837]	0.000831234
00400 Phenylalanine, tyrosine and tryptophan biosynthesis	A09100 Metabolism	11	467	73	12360	8.51925e-05	3.98815	[VAG0113144, VAG0126012, VAG0121081, VAG0129638, VAG0111244, VAG0119831, VAG0106941, VAG0116840, VAG0116841, VAG0109533, VAG0116837]	0.00105882
00950 Isoquinoline alkaloid biosynthesis	A09100 Metabolism	9	467	50	12360	9.15083e-05	4.76403	[VAG0126012, VAG0111244, VAG0116840, VAG0116841, VAG0108864, VAG0100799, VAG0101920, VAG0113519, VAG0116837]	0.0010615
B 09106 Metabolism of other amino acids	A09100 Metabolism	28	467	341	12360	9.69622e-05	2.17323	[VAG0129240, VAG0109374, VAG0120280, VAG0126433, VAG0102400, VAG0101412, VAG0109733, VAG0108941, VAG0132255, VAG0102408, VAG0125928, VAG0116382, VAG0105080, VAG0110276, VAG0108454, VAG0108870, VAG0128761, VAG0105085, VAG0108493, VAG0128523, VAG0126444, VAG0102411, VAG0102395, VAG0102398, VAG0117021, VAG0100799, VAG0101920, VAG0100879]	0.00105446
B 09181 Protein families: metabolism	A09180 Brite Hierarchies	108	467	2078	12360	0.000215472	1.37556	[VAG0114227, VAG0129160, VAG0120467, VAG0114225, VAG0120069, VAG0114748, VAG0113810, VAG0104263, VAG0115559, VAG0107130, VAG0128990, VAG0122130, VAG0122131, VAG0122132, VAG0122133, VAG0122134, VAG0130398, VAG0122135, VAG0101157, VAG0124710, VAG0122136, VAG0122137, VAG0122138, VAG0124711, VAG0122139, VAG0100749, VAG0121605, VAG0112176, VAG0121448, VAG0127091, VAG0111244, VAG0102094, VAG0114239, VA…	0.00220542
04016 MAPK signaling pathway - plant	A09130 Environmental Information Processing	19	467	211	12360	0.000408433	2.38327	[VAG0111277, VAG0120467, VAG0118887, VAG0120663, VAG0102094, VAG0109541, VAG0125441, VAG0105922, VAG0128234, VAG0105877, VAG0108766, VAG0105487, VAG0109207, VAG0103550, VAG0103002, VAG0101487, VAG0105235, VAG0102997, VAG0118890]	0.00394818
00270 Cysteine and methionine metabolism	A09100 Metabolism	15	467	147	12360	0.000443401	2.70069	[VAG0113233, VAG0115376, VAG0111244, VAG0116840, VAG0120663, VAG0116841, VAG0116632, VAG0110501, VAG0127061, VAG0108263, VAG0116837, VAG0130311, VAG0104981, VAG0101487, VAG0101959]	0.00406062
B 09108 Metabolism of cofactors and vitamins	A09100 Metabolism	24	467	326	12360	0.00141692	1.94848	[VAG0113133, VAG0116613, VAG0114473, VAG0120667, VAG0111661, VAG0116840, VAG0114698, VAG0116841, VAG0114748, VAG0120254, VAG0115559, VAG0116837, VAG0105644, VAG0127657, VAG0125103, VAG0109469, VAG0129228, VAG0108941, VAG0123689, VAG0102788, VAG0113074, VAG0103987, VAG0129919, VAG0118494]	0.0123272
B 09102 Energy metabolism	A09100 Metabolism	26	467	389	12360	0.00351005	1.76899	[VAG0113233, VAG0114101, VAG0129160, VAG0114523, VAG0113810, VAG0127061, VAG0130311, VAG0105333, VAG0109733, VAG0132650, VAG0100207, VAG0112350, VAG0118455, VAG0111244, VAG0110276, VAG0116697, VAG0120377, VAG0104153, VAG0127496, VAG0123151, VAG0126048, VAG0123631, VAG0131451, VAG0100436, VAG0123436, VAG0131172]	0.0290833
00130 Ubiquinone and other terpenoid-quinone biosynthesis	A09100 Metabolism	7	467	53	12360	0.00359867	3.49562	[VAG0114473, VAG0116840, VAG0114698, VAG0129228, VAG0116841, VAG0114748, VAG0116837]	0.0284622
00460 Cyanoamino acid metabolism	A09100 Metabolism	11	467	113	12360	0.00360369	2.57642	[VAG0102400, VAG0102411, VAG0102395, VAG0101412, VAG0109733, VAG0102398, VAG0102408, VAG0128761, VAG0109374, VAG0116382, VAG0108493]	0.0272627
00480 Glutathione metabolism	A09100 Metabolism	11	467	113	12360	0.00360369	2.57642	[VAG0128523, VAG0126444, VAG0126433, VAG0105080, VAG0132255, VAG0108454, VAG0117021, VAG0129240, VAG0108870, VAG0125928, VAG0105085]	0.0272627
00010 Glycolysis / Gluconeogenesis	A09100 Metabolism	13	467	157	12360	0.00655627	2.19152	[VAG0120435, VAG0104153, VAG0122292, VAG0120280, VAG0126001, VAG0126365, VAG0103860, VAG0103861, VAG0114391, VAG0132650, VAG0101959, VAG0100207, VAG0120407]	0.0456316
B 09132 Signal transduction	A09130 Environmental Information Processing	28	467	458	12360	0.00838735	1.61806	[VAG0111277, VAG0120467, VAG0118887, VAG0120663, VAG0103472, VAG0125441, VAG0127345, VAG0128234, VAG0105877, VAG0108766, VAG0103550, VAG0102188, VAG0105235, VAG0114456, VAG0114455, VAG0103161, VAG0102094, VAG0109761, VAG0109541, VAG0117529, VAG0105922, VAG0105487, VAG0109207, VAG0103002, VAG0101487, VAG0102997, VAG0118890, VAG0110391]	0.0561307
A09130 Environmental Information Processing	A09130 Environmental Information Processing	30	467	503	12360	0.00906472	1.57854	[VAG0111277, VAG0120467, VAG0118887, VAG0120663, VAG0103472, VAG0125441, VAG0127345, VAG0128234, VAG0105877, VAG0108766, VAG0103550, VAG0102188, VAG0105235, VAG0108706, VAG0114456, VAG0114455, VAG0103161, VAG0102094, VAG0127250, VAG0109761, VAG0109541, VAG0117529, VAG0105922, VAG0105487, VAG0109207, VAG0103002, VAG0101487, VAG0102997, VAG0118890, VAG0110391]	0.0584171
00780 Biotin metabolism	A09100 Metabolism	4	467	24	12360	0.0117238	4.41113	[VAG0116613, VAG0111661, VAG0109469, VAG0115559]	0.072855
00710 Carbon fixation in photosynthetic organisms	A09100 Metabolism	8	467	88	12360	0.0179581	2.40607	[VAG0114101, VAG0112350, VAG0118455, VAG0111244, VAG0105333, VAG0104153, VAG0132650, VAG0100207]	0.107749
B 09103 Lipid metabolism	A09100 Metabolism	33	467	601	12360	0.019871	1.45325	[VAG0110362, VAG0111693, VAG0118203, VAG0115478, VAG0117897, VAG0115559, VAG0125261, VAG0120280, VAG0103354, VAG0100485, VAG0129800, VAG0124610, VAG0124615, VAG0117651, VAG0124614, VAG0124618, VAG0116613, VAG0110177, VAG0111661, VAG0112299, VAG0120014, VAG0105143, VAG0108013, VAG0120296, VAG0120570, VAG0100092, VAG0109383, VAG0124620, VAG0109469, VAG0103860, VAG0124622, VAG0103861, VAG0124621]	0.115252
00905 Brassinosteroid biosynthesis	A09100 Metabolism	3	467	16	12360	0.0207966	4.96253	[VAG0132376, VAG0104263, VAG0115130]	0.116729
00944 Flavone and flavonol biosynthesis	A09100 Metabolism	3	467	17	12360	0.0245598	4.67061	[VAG0107127, VAG0107128, VAG0107130]	0.133544
02000 Transporters	A09180 Brite Hierarchies	41	467	806	12360	0.0313891	1.34633	[VAG0112044, VAG0115035, VAG0113853, VAG0120269, VAG0129240, VAG0110800, VAG0126691, VAG0104303, VAG0126433, VAG0108009, VAG0107512, VAG0132255, VAG0118001, VAG0124733, VAG0100887, VAG0111290, VAG0108706, VAG0100801, VAG0112654, VAG0110198, VAG0119986, VAG0108454, VAG0115946, VAG0121244, VAG0127250, VAG0107003, VAG0108870, VAG0103620, VAG0128523, VAG0126444, VAG0105207, VAG0127514, VAG0125532, VA…	0.165506
01004 Lipid biosynthesis proteins	A09180 Brite Hierarchies	9	467	116	12360	0.0314921	2.05346	[VAG0106359, VAG0110362, VAG0116613, VAG0121448, VAG0111661, VAG0109469, VAG0115559, VAG0125261, VAG0132590]	0.161166
00199 Cytochrome P450	A09180 Brite Hierarchies	13	467	195	12360	0.0338709	1.76445	[VAG0114698, VAG0120069, VAG0114748, VAG0104263, VAG0107130, VAG0114718, VAG0102566, VAG0107127, VAG0107128, VAG0103354, VAG0100485, VAG0132376, VAG0115130]	0.168387
00052 Galactose metabolism	A09100 Metabolism	6	467	67	12360	0.0404527	2.37016	[VAG0111828, VAG0120435, VAG0127953, VAG0100755, VAG0131715, VAG0120407]	0.195521
04075 Plant hormone signal transduction	A09130 Environmental Information Processing	16	467	264	12360	0.0428046	1.60405	[VAG0114456, VAG0114455, VAG0103161, VAG0102094, VAG0109761, VAG0109541, VAG0117529, VAG0127345, VAG0105922, VAG0128234, VAG0105877, VAG0108766, VAG0103002, VAG0102188, VAG0102997, VAG0110391]	0.201297
00053 Ascorbate and aldarate metabolism	A09100 Metabolism	5	467	52	12360	0.0457554	2.54489	[VAG0120280, VAG0100898, VAG0123767, VAG0103472, VAG0125928]	0.209512
00061 Fatty acid biosynthesis	A09100 Metabolism	6	467	71	12360	0.0513015	2.23663	[VAG0116613, VAG0111661, VAG0109469, VAG0115559, VAG0120570, VAG0125261]	0.228883
00591 Linoleic acid metabolism	A09100 Metabolism	3	467	23	12360	0.0541938	3.45219	[VAG0111693, VAG0117897, VAG0108013]	0.235743
B 09101 Carbohydrate metabolism	A09100 Metabolism	50	467	1065	12360	0.0630018	1.24257	[VAG0113133, VAG0114101, VAG0131715, VAG0122292, VAG0111828, VAG0132650, VAG0101959, VAG0125928, VAG0120435, VAG0114952, VAG0109488, VAG0104153, VAG0106415, VAG0126001, VAG0126365, VAG0106411, VAG0103860, VAG0106611, VAG0103861, VAG0114391, VAG0100755, VAG0103827, VAG0116572, VAG0100879, VAG0120725, VAG0108122, VAG0103472, VAG0109374, VAG0130969, VAG0120280, VAG0101412, VAG0105333, VAG0103550, VA…	0.267373
00030 Pentose phosphate pathway	A09100 Metabolism	5	467	60	12360	0.075631	2.20557	[VAG0114101, VAG0126365, VAG0120435, VAG0102145, VAG0104153]	0.313329
04030 G protein-coupled receptors	A09180 Brite Hierarchies	3	467	27	12360	0.0802407	2.94076	[VAG0113594, VAG0104101, VAG0109345]	0.324695
00920 Sulfur metabolism	A09100 Metabolism	4	467	44	12360	0.083525	2.40607	[VAG0113233, VAG0130311, VAG0116697, VAG0127061]	0.330304
00051 Fructose and mannose metabolism	A09100 Metabolism	5	467	62	12360	0.0844236	2.13442	[VAG0126365, VAG0120435, VAG0119742, VAG0106611, VAG0104153]	0.326438
99998 Others	A09190 Not Included in Pathway or Brite	1	467	3	12360	0.109129	8.82227	[VAG0106426]	0.412793
99980 Enzymes with EC numbers	A09190 Not Included in Pathway or Brite	24	467	495	12360	0.125927	1.28324	[VAG0113463, VAG0116405, VAG0114458, VAG0117499, VAG0112255, VAG0102272, VAG0102493, VAG0126274, VAG0119816, VAG0109717, VAG0106756, VAG0103457, VAG0129555, VAG0101247, VAG0104199, VAG0105432, VAG0100300, VAG0106764, VAG0122008, VAG0105803, VAG0102911, VAG0100900, VAG0105804, VAG0100922]	0.466196
B 09191 Unclassified: metabolism	A09190 Not Included in Pathway or Brite	26	467	544	12360	0.129129	1.26496	[VAG0116405, VAG0117499, VAG0110641, VAG0126274, VAG0119816, VAG0109717, VAG0103457, VAG0105432, VAG0100300, VAG0106764, VAG0100900, VAG0100922, VAG0113463, VAG0114458, VAG0112255, VAG0102272, VAG0102493, VAG0106756, VAG0129555, VAG0101247, VAG0104199, VAG0122008, VAG0103767, VAG0105803, VAG0102911, VAG0105804]	0.468094
00260 Glycine, serine and threonine metabolism	A09100 Metabolism	6	467	91	12360	0.129671	1.74506	[VAG0113133, VAG0126001, VAG0119831, VAG0100799, VAG0101920, VAG0103987]	0.460463
00500 Starch and sucrose metabolism	A09100 Metabolism	11	467	201	12360	0.140091	1.44843	[VAG0111828, VAG0109902, VAG0101412, VAG0106611, VAG0114697, VAG0109488, VAG0108122, VAG0115571, VAG0109374, VAG0108493, VAG0130969]	0.487518
00908 Zeatin biosynthesis	A09100 Metabolism	3	467	35	12360	0.144734	2.26858	[VAG0101157, VAG0117654, VAG0110145]	0.493797
01007 Amino acid related enzymes	A09180 Brite Hierarchies	9	467	159	12360	0.148171	1.49812	[VAG0121605, VAG0111244, VAG0101487, VAG0116840, VAG0120663, VAG0116841, VAG0103987, VAG0116837, VAG0126020]	0.495803
99995 Signaling proteins	A09190 Not Included in Pathway or Brite	2	467	19	12360	0.159975	2.78598	[VAG0113789, VAG0103082]	0.525199
00196 Photosynthesis - antenna proteins	A09100 Metabolism	2	467	19	12360	0.159975	2.78598	[VAG0113810, VAG0131172]	0.525199
00190 Oxidative phosphorylation	A09100 Metabolism	8	467	140	12360	0.160302	1.51239	[VAG0114523, VAG0123631, VAG0120377, VAG0131451, VAG0100436, VAG0123436, VAG0127496, VAG0123151]	0.507137
00790 Folate biosynthesis	A09100 Metabolism	3	467	39	12360	0.181731	2.03591	[VAG0127657, VAG0102788, VAG0118494]	0.564666
00250 Alanine, aspartate and glutamate metabolism	A09100 Metabolism	4	467	61	12360	0.198468	1.73553	[VAG0111244, VAG0110276, VAG0120254, VAG0100879]	0.605851
03000 Transcription factors	A09180 Brite Hierarchies	24	467	528	12360	0.200669	1.20304	[VAG0108191, VAG0113577, VAG0111277, VAG0121045, VAG0129243, VAG0108539, VAG0121391, VAG0105922, VAG0110608, VAG0108766, VAG0100543, VAG0108777, VAG0123433, VAG0108698, VAG0122643, VAG0122633, VAG0119793, VAG0122656, VAG0122657, VAG0102029, VAG0105517, VAG0102359, VAG0121839, VAG0110391]	0.602007
A09190 Not Included in Pathway or Brite	A09190 Not Included in Pathway or Brite	32	467	725	12360	0.202221	1.16819	[VAG0116405, VAG0116662, VAG0117499, VAG0110641, VAG0110543, VAG0126274, VAG0107175, VAG0119816, VAG0106426, VAG0109717, VAG0103457, VAG0105432, VAG0100300, VAG0106764, VAG0100900, VAG0100922, VAG0113463, VAG0114458, VAG0112255, VAG0102272, VAG0102493, VAG0113789, VAG0103082, VAG0106756, VAG0129555, VAG0101247, VAG0104199, VAG0122008, VAG0103767, VAG0105803, VAG0102911, VAG0105804]	0.59638
00410 beta-Alanine metabolism	A09100 Metabolism	5	467	83	12360	0.20458	1.59439	[VAG0120280, VAG0108941, VAG0100799, VAG0101920, VAG0100879]	0.593282
00999 Biosynthesis of secondary metabolites - unclassified	A09100 Metabolism	1	467	6	12360	0.206372	4.41113	[VAG0102349]	0.588668
00471 D-Glutamine and D-glutamate metabolism	A09100 Metabolism	1	467	6	12360	0.206372	4.41113	[VAG0110276]	0.588668
B 09109 Metabolism of terpenoids and polyketides	A09100 Metabolism	15	467	323	12360	0.241156	1.22911	[VAG0112995, VAG0117654, VAG0110145, VAG0112996, VAG0104263, VAG0120280, VAG0105513, VAG0102566, VAG0108646, VAG0101157, VAG0127766, VAG0132376, VAG0123689, VAG0103800, VAG0115130]	0.66605
00904 Diterpenoid biosynthesis	A09100 Metabolism	2	467	25	12360	0.243384	2.11734	[VAG0105513, VAG0108646]	0.661701
00330 Arginine and proline metabolism	A09100 Metabolism	5	467	90	12360	0.253276	1.47038	[VAG0120280, VAG0126221, VAG0123540, VAG0111244, VAG0119830]	0.678
00340 Histidine metabolism	A09100 Metabolism	2	467	26	12360	0.257559	2.03591	[VAG0120280, VAG0103472]	0.679018
00910 Nitrogen metabolism	A09100 Metabolism	3	467	47	12360	0.261573	1.68937	[VAG0126048, VAG0110276, VAG0109733]	0.679308
00430 Taurine and hypotaurine metabolism	A09100 Metabolism	1	467	8	12360	0.265241	3.30835	[VAG0100879]	0.678705
00537 Glycosylphosphatidylinositol (GPI)-anchored proteins	A09180 Brite Hierarchies	1	467	8	12360	0.265241	3.30835	[VAG0108122]	0.678705
99999 Others	A09190 Not Included in Pathway or Brite	2	467	27	12360	0.271744	1.9605	[VAG0110641, VAG0103767]	0.675478
00071 Fatty acid degradation	A09100 Metabolism	4	467	71	12360	0.280458	1.49109	[VAG0120280, VAG0103860, VAG0103861, VAG0100485]	0.687321
00520 Amino sugar and nucleotide sugar metabolism	A09100 Metabolism	9	467	189	12360	0.286298	1.26032	[VAG0106415, VAG0120725, VAG0106411, VAG0103550, VAG0114952, VAG0119742, VAG0106611, VAG0123767, VAG0131715]	0.691887
00670 One carbon pool by folate	A09100 Metabolism	2	467	29	12360	0.300066	1.8253	[VAG0113133, VAG0125103]	0.715225
03410 Base excision repair	A09120 Genetic Information Processing	3	467	52	12360	0.313514	1.52693	[VAG0100010, VAG0103435, VAG0127656]	0.737182
00100 Steroid biosynthesis	A09100 Metabolism	3	467	52	12360	0.313514	1.52693	[VAG0110177, VAG0129800, VAG0100092]	0.737182
00194 Photosynthesis proteins	A09180 Brite Hierarchies	4	467	75	12360	0.314685	1.41156	[VAG0129160, VAG0131451, VAG0113810, VAG0131172]	0.720464
00942 Anthocyanin biosynthesis	A09100 Metabolism	1	467	10	12360	0.319752	2.64668	[VAG0122850]	0.722556
99975 Protein processing	A09190 Not Included in Pathway or Brite	1	467	10	12360	0.319752	2.64668	[VAG0107175]	0.722556
00903 Limonene and pinene degradation	A09100 Metabolism	1	467	11	12360	0.345475	2.40607	[VAG0120280]	0.760919
00536 Glycosaminoglycan binding proteins	A09180 Brite Hierarchies	1	467	11	12360	0.345475	2.40607	[VAG0123760]	0.760919
00380 Tryptophan metabolism	A09100 Metabolism	4	467	79	12360	0.349245	1.34009	[VAG0120280, VAG0104981, VAG0123973, VAG0108864]	0.750231
00860 Porphyrin and chlorophyll metabolism	A09100 Metabolism	3	467	58	12360	0.376053	1.36897	[VAG0105644, VAG0123689, VAG0129919]	0.797965
00901 Indole alkaloid biosynthesis	A09100 Metabolism	1	467	14	12360	0.416964	1.89049	[VAG0108864]	0.874117
04090 CD molecules	A09180 Brite Hierarchies	2	467	39	12360	0.436591	1.35727	[VAG0127250, VAG0108706]	0.904368
99977 Transport	A09190 Not Included in Pathway or Brite	1	467	15	12360	0.439018	1.76445	[VAG0110543]	0.898695
04091 Lectins	A09180 Brite Hierarchies	1	467	15	12360	0.439018	1.76445	[VAG0111721]	0.898695
B 09192 Unclassified: genetic information processing	A09190 Not Included in Pathway or Brite	2	467	40	12360	0.449499	1.32334	[VAG0106426, VAG0107175]	0.898998
00770 Pantothenate and CoA biosynthesis	A09100 Metabolism	2	467	42	12360	0.474802	1.26032	[VAG0120667, VAG0108941]	0.938813
00750 Vitamin B6 metabolism	A09100 Metabolism	1	467	17	12360	0.480659	1.55687	[VAG0103987]	0.939716
00300 Lysine biosynthesis	A09100 Metabolism	1	467	17	12360	0.480659	1.55687	[VAG0126020]	0.939716
03440 Homologous recombination	A09120 Genetic Information Processing	4	467	95	12360	0.485406	1.11439	[VAG0112176, VAG0107814, VAG0127656, VAG0130051]	0.928139
00220 Arginine biosynthesis	A09100 Metabolism	2	467	43	12360	0.487187	1.23101	[VAG0111244, VAG0110276]	0.921419
00760 Nicotinate and nicotinamide metabolism	A09100 Metabolism	1	467	18	12360	0.500309	1.47038	[VAG0120254]	0.936061
00740 Riboflavin metabolism	A09100 Metabolism	1	467	18	12360	0.500309	1.47038	[VAG0102788]	0.936061
B 09131 Membrane transport	A09130 Environmental Information Processing	2	467	45	12360	0.511402	1.1763	[VAG0127250, VAG0108706]	0.936672
01040 Biosynthesis of unsaturated fatty acids	A09100 Metabolism	2	467	45	12360	0.511402	1.1763	[VAG0110362, VAG0125261]	0.936672
00073 Cutin, suberine and wax biosynthesis	A09100 Metabolism	2	467	45	12360	0.511402	1.1763	[VAG0100485, VAG0109383]	0.936672
02010 ABC transporters	A09130 Environmental Information Processing	2	467	45	12360	0.511402	1.1763	[VAG0127250, VAG0108706]	0.936672
04626 Plant-pathogen interaction	A09150 Organismal Systems	25	467	656	12360	0.512381	1.00864	[VAG0111277, VAG0118203, VAG0120467, VAG0118887, VAG0111415, VAG0129243, VAG0106600, VAG0119793, VAG0105517, VAG0120779, VAG0120017, VAG0112299, VAG0111586, VAG0105143, VAG0126384, VAG0100250, VAG0105487, VAG0108777, VAG0103002, VAG0123433, VAG0108698, VAG0101248, VAG0102997, VAG0102359, VAG0118890]	0.900549
00965 Betalain biosynthesis	A09100 Metabolism	1	467	19	12360	0.519216	1.39299	[VAG0108864]	0.903436
00062 Fatty acid elongation	A09100 Metabolism	2	467	46	12360	0.523224	1.15073	[VAG0118203, VAG0105143]	0.901396
00630 Glyoxylate and dicarboxylate metabolism	A09100 Metabolism	4	467	101	12360	0.533676	1.04819	[VAG0113133, VAG0101786, VAG0109733, VAG0116572]	0.910388
00640 Propanoate metabolism	A09100 Metabolism	3	467	75	12360	0.542927	1.05867	[VAG0103827, VAG0101959, VAG0120570]	0.917177
04070 Phosphatidylinositol signaling system	A09130 Environmental Information Processing	3	467	76	12360	0.551952	1.04474	[VAG0105487, VAG0120467, VAG0103472]	0.923459
00531 Glycosaminoglycan degradation	A09100 Metabolism	1	467	21	12360	0.554916	1.26032	[VAG0123760]	0.919575
03020 RNA polymerase	A09120 Genetic Information Processing	2	467	49	12360	0.557521	1.08028	[VAG0115499, VAG0129067]	0.915177
03018 RNA degradation	A09120 Genetic Information Processing	6	467	159	12360	0.559675	0.998748	[VAG0110718, VAG0120435, VAG0111972, VAG0125974, VAG0128470, VAG0122292]	0.910126
01006 Prenyltransferases	A09180 Brite Hierarchies	2	467	50	12360	0.568558	1.05867	[VAG0101157, VAG0127766]	0.916009
00945 Stilbenoid, diarylheptanoid and gingerol biosynthesis	A09100 Metabolism	2	467	52	12360	0.590029	1.01795	[VAG0114698, VAG0114748]	0.941881
00620 Pyruvate metabolism	A09100 Metabolism	5	467	137	12360	0.594806	0.965942	[VAG0120280, VAG0105333, VAG0114391, VAG0101959, VAG0120570]	0.940875
00195 Photosynthesis	A09100 Metabolism	2	467	55	12360	0.620728	0.962429	[VAG0129160, VAG0131451]	0.973033
03029 Mitochondrial biogenesis	A09180 Brite Hierarchies	17	467	476	12360	0.630462	0.945243	[VAG0111651, VAG0113600, VAG0111972, VAG0117413, VAG0108499, VAG0112931, VAG0127496, VAG0104303, VAG0112929, VAG0100242, VAG0106458, VAG0107512, VAG0125532, VAG0115260, VAG0126709, VAG0117151, VAG0121848]	0.979468
00900 Terpenoid backbone biosynthesis	A09100 Metabolism	3	467	89	12360	0.659104	0.89214	[VAG0127766, VAG0123689, VAG0103800]	1.0149
B 09193 Unclassified: signaling and cellular processes	A09190 Not Included in Pathway or Brite	3	467	90	12360	0.666531	0.882227	[VAG0110543, VAG0113789, VAG0103082]	1.01734
01002 Peptidases	A09180 Brite Hierarchies	16	467	465	12360	0.686629	0.910686	[VAG0112176, VAG0112664, VAG0120884, VAG0127161, VAG0114928, VAG0106458, VAG0126147, VAG0110705, VAG0101285, VAG0127657, VAG0129407, VAG0126115, VAG0122733, VAG0117683, VAG0122734, VAG0100736]	1.0389
B 09183 Protein families: signaling and cellular processes	A09180 Brite Hierarchies	70	467	1946	12360	0.695456	0.952044	[VAG0112044, VAG0115035, VAG0116563, VAG0113853, VAG0120467, VAG0120269, VAG0116565, VAG0129240, VAG0115119, VAG0122292, VAG0126691, VAG0104303, VAG0124872, VAG0104101, VAG0108864, VAG0132255, VAG0132650, VAG0101959, VAG0108706, VAG0110276, VAG0112654, VAG0110198, VAG0112299, VAG0111721, VAG0121244, VAG0127250, VAG0108870, VAG0104153, VAG0103620, VAG0126444, VAG0105207, VAG0126001, VAG0105487, VA…	1.04318
01003 Glycosyltransferases	A09180 Brite Hierarchies	10	467	301	12360	0.706103	0.879296	[VAG0120457, VAG0121358, VAG0110198, VAG0124710, VAG0122850, VAG0120760, VAG0124711, VAG0100408, VAG0115571, VAG0100604]	1.0501
00909 Sesquiterpenoid and triterpenoid biosynthesis	A09100 Metabolism	2	467	67	12360	0.725849	0.790054	[VAG0112995, VAG0112996]	1.07032
00730 Thiamine metabolism	A09100 Metabolism	1	467	35	12360	0.740743	0.756195	[VAG0113074]	1.0831
B 09124 Replication and repair	A09120 Genetic Information Processing	8	467	254	12360	0.749031	0.8336	[VAG0112176, VAG0100010, VAG0107814, VAG0103435, VAG0127656, VAG0127350, VAG0116481, VAG0130051]	1.08609
03420 Nucleotide excision repair	A09120 Genetic Information Processing	3	467	105	12360	0.763918	0.756195	[VAG0127656, VAG0127350, VAG0116481]	1.09853
00511 Other glycan degradation	A09100 Metabolism	1	467	38	12360	0.769113	0.696495	[VAG0123138]	1.09693
00020 Citrate cycle (TCA cycle)	A09100 Metabolism	2	467	74	12360	0.775016	0.715319	[VAG0100770, VAG0116572]	1.09636
99997 Function unknown	A09190 Not Included in Pathway or Brite	1	467	39	12360	0.777863	0.678636	[VAG0116662]	1.09152
00561 Glycerolipid metabolism	A09100 Metabolism	3	467	108	12360	0.780354	0.735189	[VAG0120280, VAG0112299, VAG0115478]	1.08625
01009 Protein phosphatases and associated proteins	A09180 Brite Hierarchies	9	467	310	12360	0.833718	0.768391	[VAG0127091, VAG0105487, VAG0120435, VAG0120467, VAG0127656, VAG0104350, VAG0100749, VAG0132282, VAG0124372]	1.15132
04040 Ion channels	A09180 Brite Hierarchies	3	467	120	12360	0.836901	0.66167	[VAG0120779, VAG0116565, VAG0104696]	1.14662
00230 Purine metabolism	A09100 Metabolism	3	467	122	12360	0.844998	0.650823	[VAG0102145, VAG0114391, VAG0102080]	1.14867
03060 Protein export	A09120 Genetic Information Processing	1	467	50	12360	0.854805	0.529336	[VAG0126147]	1.15299
00510 N-Glycan biosynthesis	A09100 Metabolism	1	467	50	12360	0.854805	0.529336	[VAG0121358]	1.15299
00906 Carotenoid biosynthesis	A09100 Metabolism	1	467	50	12360	0.854805	0.529336	[VAG0102566]	1.15299
00280 Valine, leucine and isoleucine degradation	A09100 Metabolism	2	467	90	12360	0.859382	0.588151	[VAG0120280, VAG0103827]	1.13282
B 09194 Poorly characterized	A09190 Not Included in Pathway or Brite	1	467	51	12360	0.860313	0.518957	[VAG0116662]	1.12552
00650 Butanoate metabolism	A09100 Metabolism	1	467	55	12360	0.880338	0.481215	[VAG0100879]	1.14313
00040 Pentose and glucuronate interconversions	A09100 Metabolism	3	467	132	12360	0.880447	0.601518	[VAG0108525, VAG0107159, VAG0123767]	1.1348
B 09104 Nucleotide metabolism	A09100 Metabolism	4	467	172	12360	0.894301	0.615507	[VAG0102145, VAG0114391, VAG0115380, VAG0102080]	1.14418
00310 Lysine degradation	A09100 Metabolism	1	467	59	12360	0.897497	0.44859	[VAG0120280]	1.13989
01001 Protein kinases	A09180 Brite Hierarchies	9	467	356	12360	0.92605	0.669105	[VAG0125441, VAG0120017, VAG0127091, VAG0109207, VAG0102188, VAG0102094, VAG0111415, VAG0109541, VAG0128990]	1.16763
00240 Pyrimidine metabolism	A09100 Metabolism	1	467	70	12360	0.933048	0.378097	[VAG0115380]	1.16799
00562 Inositol phosphate metabolism	A09100 Metabolism	1	467	72	12360	0.93804	0.367595	[VAG0103472]	1.16585
04147 Exosome	A09180 Brite Hierarchies	20	467	715	12360	0.940799	0.74033	[VAG0110276, VAG0120467, VAG0112299, VAG0111301, VAG0111972, VAG0119986, VAG0127250, VAG0104153, VAG0116715, VAG0122292, VAG0100770, VAG0126001, VAG0105487, VAG0124872, VAG0108864, VAG0114391, VAG0132650, VAG0101959, VAG0108706, VAG0100207]	1.16099
04145 Phagosome	A09140 Cellular Processes	2	467	120	12360	0.944635	0.441113	[VAG0111721, VAG0123151]	1.15751
B 09107 Glycan biosynthesis and metabolism	A09100 Metabolism	3	467	161	12360	0.94598	0.49317	[VAG0123760, VAG0121358, VAG0123138]	1.15105
00564 Glycerophospholipid metabolism	A09100 Metabolism	2	467	125	12360	0.952837	0.423469	[VAG0120014, VAG0117651]	1.15134
03030 DNA replication	A09120 Genetic Information Processing	1	467	90	12360	0.969167	0.294076	[VAG0127656]	1.163
03430 Mismatch repair	A09120 Genetic Information Processing	1	467	95	12360	0.974606	0.278598	[VAG0127656]	1.16152
04031 GTP-binding proteins	A09180 Brite Hierarchies	1	467	97	12360	0.976503	0.272854	[VAG0116563]	1.15586
03110 Chaperones and folding catalysts	A09180 Brite Hierarchies	6	467	320	12360	0.983419	0.496253	[VAG0105215, VAG0125422, VAG0111972, VAG0127314, VAG0111721, VAG0117151]	1.15618
00970 Aminoacyl-tRNA biosynthesis	A09120 Genetic Information Processing	1	467	107	12360	0.984066	0.247353	[VAG0121605]	1.14918
03010 Ribosome	A09120 Genetic Information Processing	5	467	288	12360	0.98587	0.459493	[VAG0100808, VAG0123298, VAG0107634, VAG0112537, VAG0121361]	1.14361
03011 Ribosome	A09180 Brite Hierarchies	5	467	306	12360	0.991301	0.432464	[VAG0100808, VAG0123298, VAG0107634, VAG0112537, VAG0121361]	1.14229
03400 DNA repair and recombination proteins	A09180 Brite Hierarchies	10	467	501	12360	0.992672	0.52828	[VAG0112176, VAG0100010, VAG0107814, VAG0103435, VAG0127656, VAG0118918, VAG0130605, VAG0127350, VAG0116481, VAG0130051]	1.13635
04141 Protein processing in endoplasmic reticulum	A09120 Genetic Information Processing	4	467	275	12360	0.993461	0.384972	[VAG0105215, VAG0111721, VAG0114009, VAG0117151]	1.12982
04144 Endocytosis	A09140 Cellular Processes	3	467	235	12360	0.994158	0.337874	[VAG0112026, VAG0107771, VAG0100736]	1.12327
03016 Transfer RNA biogenesis	A09180 Brite Hierarchies	4	467	301	12360	0.996982	0.351718	[VAG0121605, VAG0117026, VAG0131916, VAG0130052]	1.11919
04121 Ubiquitin system	A09180 Brite Hierarchies	10	467	557	12360	0.998037	0.475167	[VAG0102960, VAG0112770, VAG0112176, VAG0120697, VAG0102991, VAG0109557, VAG0102030, VAG0115274, VAG0100736, VAG0100845]	1.1132
03021 Transcription machinery	A09180 Brite Hierarchies	4	467	322	12360	0.998408	0.32878	[VAG0115499, VAG0111170, VAG0105739, VAG0129067]	1.10652
03012 Translation factors	A09180 Brite Hierarchies	2	467	232	12360	0.998757	0.228162	[VAG0129565, VAG0126709]	1.0999
04812 Cytoskeleton proteins	A09180 Brite Hierarchies	2	467	243	12360	0.999158	0.217834	[VAG0118961, VAG0115119]	1.09342
B 09121 Transcription	A09120 Genetic Information Processing	3	467	323	12360	0.999671	0.245822	[VAG0115499, VAG0118894, VAG0129067]	1.08714
03019 Messenger RNA biogenesis	A09180 Brite Hierarchies	11	467	677	12360	0.999748	0.430037	[VAG0106978, VAG0110718, VAG0112010, VAG0120435, VAG0111972, VAG0125974, VAG0128470, VAG0122710, VAG0112579, VAG0122292, VAG0108360]	1.08047
03040 Spliceosome	A09120 Genetic Information Processing	1	467	216	12360	0.999774	0.122532	[VAG0118894]	1.07383
03013 RNA transport	A09120 Genetic Information Processing	2	467	291	12360	0.99985	0.181902	[VAG0122710, VAG0112579]	1.06732
03032 DNA replication proteins	A09180 Brite Hierarchies	1	467	230	12360	0.999869	0.115073	[VAG0127656]	1.06084
04131 Membrane trafficking	A09180 Brite Hierarchies	18	467	981	12360	0.999908	0.48563	[VAG0115598, VAG0114640, VAG0120467, VAG0117413, VAG0104153, VAG0107771, VAG0110999, VAG0126001, VAG0105487, VAG0124872, VAG0114391, VAG0123138, VAG0118442, VAG0131563, VAG0111290, VAG0100736, VAG0100207, VAG0100856]	1.05445
B 09123 Folding, sorting and degradation	A09120 Genetic Information Processing	11	467	729	12360	0.999936	0.399362	[VAG0105215, VAG0126147, VAG0110718, VAG0120435, VAG0111972, VAG0125974, VAG0111721, VAG0128470, VAG0114009, VAG0122292, VAG0117151]	1.04813
03036 Chromosome and associated proteins	A09180 Brite Hierarchies	16	467	938	12360	0.999957	0.451459	[VAG0112176, VAG0113046, VAG0120467, VAG0110224, VAG0104153, VAG0110999, VAG0127350, VAG0106978, VAG0104139, VAG0105487, VAG0129976, VAG0122653, VAG0129708, VAG0111170, VAG0112071, VAG0116481]	1.04187
A09140 Cellular Processes	A09140 Cellular Processes	5	467	511	12360	0.999982	0.258971	[VAG0112026, VAG0111721, VAG0107771, VAG0100736, VAG0123151]	1.0357
B 09141 Transport and catabolism	A09140 Cellular Processes	5	467	511	12360	0.999982	0.258971	[VAG0112026, VAG0111721, VAG0107771, VAG0100736, VAG0123151]	1.0357
03041 Spliceosome	A09180 Brite Hierarchies	1	467	404	12360	1	0.0655119	[VAG0118894]	1.02353
A09180 Brite Hierarchies	A09180 Brite Hierarchies	267	467	8541	12360	1	0.827378	[VAG0112044, VAG0114227, VAG0129160, VAG0120467, VAG0114225, VAG0113810, VAG0115559, VAG0107130, VAG0131916, VAG0128990, VAG0126691, VAG0104303, VAG0107814, VAG0130398, VAG0109557, VAG0101157, VAG0124710, VAG0122653, VAG0124711, VAG0122656, VAG0122657, VAG0101959, VAG0100749, VAG0105517, VAG0112176, VAG0121448, VAG0127091, VAG0112299, VAG0114239, VAG0106978, VAG0126444, VAG0101285, VAG0123298, VA…	1.01754
B 09122 Translation	A09120 Genetic Information Processing	8	467	943	12360	1	0.224533	[VAG0121605, VAG0100808, VAG0123298, VAG0107634, VAG0112537, VAG0122710, VAG0112579, VAG0121361]	1.01163
A09120 Genetic Information Processing	A09120 Genetic Information Processing	30	467	2146	12360	1	0.369993	[VAG0115499, VAG0111972, VAG0128470, VAG0114009, VAG0122292, VAG0129067, VAG0105215, VAG0107814, VAG0103435, VAG0110718, VAG0107634, VAG0122710, VAG0117151, VAG0116481, VAG0130051, VAG0121605, VAG0112176, VAG0100808, VAG0120435, VAG0111721, VAG0112537, VAG0112579, VAG0121361, VAG0127350, VAG0126147, VAG0100010, VAG0123298, VAG0127656, VAG0125974, VAG0118894]	1.00578
B 09182 Protein families: genetic information processing	A09180 Brite Hierarchies	112	467	5805	12360	1	0.510643	[VAG0120467, VAG0128470, VAG0107771, VAG0131916, VAG0121391, VAG0104303, VAG0107814, VAG0129565, VAG0109557, VAG0122653, VAG0122656, VAG0122657, VAG0105517, VAG0115274, VAG0116481, VAG0121605, VAG0112176, VAG0108191, VAG0104153, VAG0121045, VAG0112579, VAG0127496, VAG0106978, VAG0106458, VAG0105922, VAG0123298, VAG0105487, VAG0127656, VAG0122643, VAG0121839, VAG0110391, VAG0114640, VAG0111651, VA…	1
