# Supplementary material for: VabHLH137 promotes proanthocyanidin and anthocyanin biosynthesis and enhances resistance to Colletotrichum gloeosporioides in grapevine
Source: Hortic Res. 2022 Dec 2;10(2):uhac261. doi: 10.1093/hr/uhac261 (PMC9907051; doi:10.1093/hr/uhac261)
Supplement: Web_Material_uhac261 [file web_material_uhac261.zip › Supplemental Table S4. Transcriptome data of GO enrichment.xlsx]

## Sheet: S1_GO_enrichment
##FDR correction method: Benjamini and Hochberg
Term_type	GO_Name	GO_ID	GO_Level	p_value	EnrichmentScore	HitsGenesCountsInSelectedSet	HitsGenesCountsInBackground	AllGenesCountsInSelectedSet	AllGenesCountsInBackground	GenesOfSelectedSetInGOterm	corrected p_value
biological_process	photosynthesis	GO:0015979	4	0.0043969	2.49266	11	89	548	11052	VAG0117047,VAG0127400,VAG0103832,VAG0130574,VAG0107313,VAG0127315,VAG0118874,VAG0100487,VAG0125553,VAG0115547,VAG0127757,	0.153891
biological_process	response to abiotic stimulus	GO:0009628	3	0.0125277	2.3883	9	76	548	11052	VAG0125930,VAG0107428,VAG0104195,VAG0120673,VAG0123464,VAG0103112,VAG0126263,VAG0119086,VAG0103530,	0.219234
biological_process	response to external stimulus	GO:0009605	3	0.0238535	2.43405	7	58	548	11052	VAG0107037,VAG0107428,VAG0119354,VAG0119355,VAG0119351,VAG0108660,VAG0103112,	0.278291
biological_process	response to biotic stimulus	GO:0009607	3	0.0330274	3.22686	4	25	548	11052	VAG0119354,VAG0119355,VAG0119351,VAG0108660,	0.28899
biological_process	pollination	GO:0009856	3	0.0627284	1.87608	8	86	548	11052	VAG0103906,VAG0130885,VAG0113661,VAG0103884,VAG0116961,VAG0127370,VAG0127372,VAG0105752,	0.439098
biological_process	tropism	GO:0009606	4	0.0848243	4.03358	2	10	548	11052	VAG0107428,VAG0103112,	0.494808
biological_process	growth	GO:0040007	2	0.103006	2.63059	3	23	548	11052	VAG0119872,VAG0131005,VAG0123600,	0.515028
biological_process	transport	GO:0006810	4	0.182235	1.09648	89	1637	548	11052	VAG0108100,VAG0132695,VAG0111526,VAG0111768,VAG0100887,VAG0110212,VAG0112875,VAG0102605,VAG0102603,VAG0109495,VAG0114612,VAG0121957,VAG0121956,VAG0132855,VAG0110836,VAG0107664,VAG0121959,VAG0127048,VAG0117003,VAG0108556,VAG0131552,VAG0110639,VAG0107478,VAG0124157,VAG0125246,VAG0126346,VAG0130620,VAG0101094,VAG0104130,VAG0101430,VAG0126737,VAG0101677,VAG0108076,VAG0103620,VAG0113458,VAG0125204,VAG…	0.797279
biological_process	response to chemical	GO:0042221	3	0.193685	1.26049	17	272	548	11052	VAG0113947,VAG0107037,VAG0110212,VAG0117003,VAG0127270,VAG0104195,VAG0120673,VAG0115481,VAG0123464,VAG0116997,VAG0122180,VAG0111651,VAG0114087,VAG0126263,VAG0114427,VAG0127514,VAG0127515,	0.753221
biological_process	generation of precursor metabolites and energy	GO:0006091	4	0.201435	1.33643	11	166	548	11052	VAG0117047,VAG0127400,VAG0103683,VAG0125457,VAG0126718,VAG0130574,VAG0107313,VAG0122292,VAG0125553,VAG0115547,VAG0127757,	0.705023
biological_process	reproduction	GO:0000003	2	0.204988	1.35355	10	149	548	11052	VAG0103906,VAG0130885,VAG0113661,VAG0103884,VAG0116961,VAG0100754,VAG0127370,VAG0127372,VAG0105752,VAG0103547,	0.652234
biological_process	cell growth	GO:0016049	3	0.242283	2.12294	2	19	548	11052	VAG0119872,VAG0123600,	0.70666
biological_process	response to stress	GO:0006950	3	0.290363	1.1163	30	542	548	11052	VAG0107276,VAG0130051,VAG0125930,VAG0127270,VAG0120673,VAG0105404,VAG0127462,VAG0107855,VAG0131502,VAG0123464,VAG0111034,VAG0124104,VAG0126769,VAG0105855,VAG0119354,VAG0119355,VAG0119351,VAG0100998,VAG0100997,VAG0109344,VAG0118094,VAG0129333,VAG0105395,VAG0108660,VAG0126208,VAG0119948,VAG0108829,VAG0130777,VAG0119086,VAG0132061,	0.781748
biological_process	cellular homeostasis	GO:0019725	5	0.377005	1.16915	8	138	548	11052	VAG0120020,VAG0123328,VAG0128575,VAG0100746,VAG0113141,VAG0116697,VAG0126022,VAG0116622,	0.942512
biological_process	carbohydrate metabolic process	GO:0005975	4	0.397281	1.04737	43	828	548	11052	VAG0122407,VAG0119024,VAG0119026,VAG0119025,VAG0119022,VAG0121117,VAG0126800,VAG0132001,VAG0104178,VAG0128395,VAG0110400,VAG0101939,VAG0109668,VAG0103250,VAG0105434,VAG0105445,VAG0126734,VAG0110399,VAG0101479,VAG0113220,VAG0103683,VAG0125458,VAG0125457,VAG0100755,VAG0111892,VAG0101627,VAG0112765,VAG0109364,VAG0102509,VAG0126718,VAG0114076,VAG0111828,VAG0127173,VAG0116644,VAG0124267,VAG0115339,VAG…	0.926989
biological_process	response to light stimulus	GO:0009416	5	0.407692	1.44056	2	28	548	11052	VAG0107428,VAG0103530,	0.891827
biological_process	cellular protein modification process	GO:0006464	7	0.41298	1.02695	83	1630	548	11052	VAG0122897,VAG0103906,VAG0110219,VAG0125966,VAG0125723,VAG0113749,VAG0132855,VAG0108751,VAG0115298,VAG0118568,VAG0126194,VAG0106343,VAG0120414,VAG0131536,VAG0107688,VAG0108799,VAG0123935,VAG0110881,VAG0120456,VAG0111075,VAG0115436,VAG0125476,VAG0127687,VAG0104330,VAG0125040,VAG0113050,VAG0117674,VAG0114160,VAG0119626,VAG0126380,VAG0130885,VAG0109398,VAG0113661,VAG0125873,VAG0112581,VAG0115615,VAG…	0.850253
biological_process	response to endogenous stimulus	GO:0009719	3	0.482668	1.09608	5	92	548	11052	VAG0113947,VAG0115481,VAG0123464,VAG0111651,VAG0114087,	0.938522
biological_process	lipid metabolic process	GO:0006629	4	0.524382	1.00261	26	523	548	11052	VAG0123798,VAG0128395,VAG0105674,VAG0105225,VAG0123473,VAG0101477,VAG0101009,VAG0124988,VAG0105599,VAG0104286,VAG0132507,VAG0104296,VAG0105391,VAG0123806,VAG0123809,VAG0120313,VAG0120311,VAG0127173,VAG0127179,VAG0123810,VAG0131805,VAG0125163,VAG0127105,VAG0117321,VAG0115756,VAG0112255,	0.965967
biological_process	catabolic process	GO:0009056	3	0.773445	0.875135	22	507	548	11052	VAG0105080,VAG0105086,VAG0101291,VAG0126378,VAG0131502,VAG0102187,VAG0125873,VAG0112581,VAG0126769,VAG0103683,VAG0111892,VAG0126718,VAG0129333,VAG0126208,VAG0115339,VAG0110910,VAG0106415,VAG0106414,VAG0106412,VAG0104012,VAG0115756,VAG0122292,	1
biological_process	cell communication	GO:0007154	3	0.773709	0.866945	19	442	548	11052	VAG0113947,VAG0103906,VAG0107037,VAG0131399,VAG0127270,VAG0131770,VAG0115481,VAG0130885,VAG0113661,VAG0113688,VAG0103884,VAG0116961,VAG0127370,VAG0127372,VAG0105752,VAG0119921,VAG0114004,VAG0126022,VAG0102656,	1
biological_process	nucleobase-containing compound metabolic process	GO:0006139	5	0.814341	0.928348	98	2129	548	11052	VAG0101951,VAG0113947,VAG0107276,VAG0110209,VAG0101730,VAG0122431,VAG0130051,VAG0118188,VAG0118189,VAG0127907,VAG0109249,VAG0110481,VAG0113512,VAG0104807,VAG0118544,VAG0109838,VAG0109836,VAG0120886,VAG0105250,VAG0107442,VAG0131770,VAG0117494,VAG0108317,VAG0119681,VAG0120207,VAG0122630,VAG0105061,VAG0112166,VAG0102145,VAG0125499,VAG0126378,VAG0105694,VAG0105223,VAG0109828,VAG0113665,VAG0124104,VAG…	1
biological_process	metabolic process	GO:0008152	2	0.858594	0.974426	393	8134	548	11052	VAG0120460,VAG0101951,VAG0122897,VAG0105080,VAG0105086,VAG0113947,VAG0103906,VAG0122407,VAG0107270,VAG0107276,VAG0110209,VAG0114804,VAG0101730,VAG0122431,VAG0130051,VAG0124618,VAG0110219,VAG0100652,VAG0119024,VAG0119026,VAG0119025,VAG0119022,VAG0101989,VAG0119263,VAG0121117,VAG0111799,VAG0112408,VAG0125966,VAG0118188,VAG0125723,VAG0118189,VAG0127907,VAG0113749,VAG0126800,VAG0109249,VAG0122201,VAG…	1
biological_process	DNA metabolic process	GO:0006259	7	0.914645	0.684947	9	265	548	11052	VAG0107276,VAG0130051,VAG0124104,VAG0105855,VAG0109344,VAG0119948,VAG0108829,VAG0130777,VAG0132061,	1
biological_process	cellular process	GO:0009987	2	0.94071	0.960856	381	7997	548	11052	VAG0120460,VAG0108583,VAG0101951,VAG0132695,VAG0122897,VAG0105080,VAG0105086,VAG0111526,VAG0111768,VAG0113947,VAG0103906,VAG0122407,VAG0107276,VAG0110209,VAG0114804,VAG0101730,VAG0122431,VAG0107037,VAG0100887,VAG0130051,VAG0110212,VAG0112875,VAG0110219,VAG0119263,VAG0121117,VAG0120020,VAG0109238,VAG0102605,VAG0125966,VAG0118188,VAG0125723,VAG0118189,VAG0127907,VAG0117094,VAG0102603,VAG0113749,VAG…	1
biological_process	cellular component organization	GO:0016043	4	0.949327	0.749271	24	646	548	11052	VAG0122431,VAG0109238,VAG0117094,VAG0114612,VAG0118306,VAG0119872,VAG0131103,VAG0125246,VAG0103868,VAG0115623,VAG0121068,VAG0111635,VAG0111651,VAG0125838,VAG0108876,VAG0123600,VAG0131464,VAG0115587,VAG0115588,VAG0109706,VAG0100492,VAG0125553,VAG0127979,VAG0127528,	1
biological_process	regulation of molecular function	GO:0065009	3	0.95977	0.320125	1	63	548	11052	VAG0110481,	1
biological_process	protein metabolic process	GO:0019538	5	0.973752	0.864338	117	2730	548	11052	VAG0120460,VAG0122897,VAG0105086,VAG0103906,VAG0110219,VAG0101989,VAG0125966,VAG0125723,VAG0113749,VAG0132855,VAG0108751,VAG0115298,VAG0118568,VAG0120883,VAG0126194,VAG0106343,VAG0120414,VAG0131536,VAG0107688,VAG0108799,VAG0123935,VAG0110881,VAG0120456,VAG0111075,VAG0115436,VAG0101283,VAG0101285,VAG0125476,VAG0101291,VAG0127687,VAG0106984,VAG0104330,VAG0125040,VAG0105674,VAG0113050,VAG0117674,VAG…	1
biological_process	signal transduction	GO:0007165	5	0.974986	0.596683	10	338	548	11052	VAG0113947,VAG0131399,VAG0127270,VAG0131770,VAG0115481,VAG0113688,VAG0119921,VAG0114004,VAG0126022,VAG0102656,	1
biological_process	biosynthetic process	GO:0009058	3	0.979587	0.858976	119	2794	548	11052	VAG0120460,VAG0101951,VAG0113947,VAG0122407,VAG0114804,VAG0101730,VAG0110219,VAG0119263,VAG0118188,VAG0118189,VAG0126800,VAG0109249,VAG0110481,VAG0113512,VAG0104807,VAG0118544,VAG0109838,VAG0109836,VAG0120886,VAG0120883,VAG0105250,VAG0107442,VAG0131770,VAG0128395,VAG0117494,VAG0119681,VAG0120207,VAG0122630,VAG0101939,VAG0120456,VAG0105061,VAG0112166,VAG0102145,VAG0105674,VAG0118997,VAG0108717,VAG…	1
biological_process	anatomical structure development	GO:0048856	3	0.986718	0.325288	2	124	548	11052	VAG0121064,VAG0123600,	1
biological_process	multicellular organism development	GO:0007275	4	0.990892	0.219216	1	92	548	11052	VAG0121064,	1
biological_process	cell cycle	GO:0007049	3	0.991109	0.303276	2	133	548	11052	VAG0113438,VAG0100754,	1
biological_process	translation	GO:0006412	8	0.999978	0.310275	7	455	548	11052	VAG0120460,VAG0105674,VAG0126528,VAG0120119,VAG0129159,VAG0122995,VAG0101150,	1
biological_process	biological_process	GO:0008150	0	1	1	548	11052	548	11052	VAG0108100,VAG0120460,VAG0108583,VAG0101951,VAG0132695,VAG0122897,VAG0105080,VAG0105086,VAG0111526,VAG0111768,VAG0113947,VAG0103906,VAG0122407,VAG0107270,VAG0107276,VAG0110209,VAG0114804,VAG0101730,VAG0122431,VAG0107037,VAG0100887,VAG0130051,VAG0124618,VAG0110212,VAG0112875,VAG0120251,VAG0110219,VAG0100652,VAG0125930,VAG0119024,VAG0119026,VAG0119025,VAG0119022,VAG0101989,VAG0119263,VAG0121117,VAG…	1
cellular_component	extracellular region	GO:0005576	3	0.00646573	2.16785	13	129	213	4582	VAG0101989,VAG0118306,VAG0109859,VAG0109857,VAG0109668,VAG0102995,VAG0102996,VAG0102997,VAG0125782,VAG0114418,VAG0100492,VAG0103547,VAG0114456,	0.142246
cellular_component	membrane	GO:0016020	3	0.0212711	1.14222	120	2260	213	4582	VAG0111526,VAG0111768,VAG0122431,VAG0100887,VAG0110212,VAG0112875,VAG0120269,VAG0102605,VAG0102603,VAG0109495,VAG0119872,VAG0110836,VAG0107664,VAG0126194,VAG0127048,VAG0117003,VAG0104175,VAG0127270,VAG0105285,VAG0108556,VAG0131552,VAG0110639,VAG0107478,VAG0121306,VAG0117047,VAG0120456,VAG0104304,VAG0124157,VAG0104308,VAG0125269,VAG0116780,VAG0126346,VAG0127462,VAG0102164,VAG0121904,VAG0127211,VAG…	0.233983
cellular_component	external encapsulating structure	GO:0030312	3	0.0352133	1.99593	9	97	213	4582	VAG0117094,VAG0109668,VAG0103868,VAG0115623,VAG0121068,VAG0111635,VAG0115587,VAG0115588,VAG0114456,	0.258231
cellular_component	cell wall	GO:0005618	4	0.0352133	1.99593	9	97	213	4582	VAG0117094,VAG0109668,VAG0103868,VAG0115623,VAG0121068,VAG0111635,VAG0115587,VAG0115588,VAG0114456,	0.258231
cellular_component	thylakoid	GO:0009579	3	0.062359	2.11591	6	61	213	4582	VAG0103832,VAG0120916,VAG0127315,VAG0118874,VAG0100487,VAG0125553,	0.274379
cellular_component	plasma membrane	GO:0005886	4	0.13057	1.85446	5	58	213	4582	VAG0121904,VAG0125204,VAG0118055,VAG0126009,VAG0119086,	0.478758
cellular_component	endoplasmic reticulum	GO:0005783	6	0.261965	1.53655	4	56	213	4582	VAG0111721,VAG0104317,VAG0128067,VAG0100312,	0.823318
cellular_component	nucleolus	GO:0005730	6	0.359568	1.59346	2	27	213	4582	VAG0114567,VAG0120395,	0.988812
cellular_component	chloroplast	GO:0009507	7	0.458303	1.30374	2	33	213	4582	VAG0109249,VAG0103530,	1
cellular_component	vacuole	GO:0005773	6	0.461867	1.65475	1	13	213	4582	VAG0119086,	1
cellular_component	plastid	GO:0009536	6	0.473915	1.2654	2	34	213	4582	VAG0109249,VAG0103530,	0.947831
cellular_component	cytosol	GO:0005829	3	0.576185	1.1951	1	18	213	4582	VAG0122292,	1
cellular_component	cytoplasm	GO:0005737	3	0.6609	0.949869	34	770	213	4582	VAG0101951,VAG0111768,VAG0122431,VAG0109249,VAG0103949,VAG0114612,VAG0118579,VAG0111721,VAG0111972,VAG0125246,VAG0104317,VAG0126378,VAG0102187,VAG0100398,VAG0113233,VAG0128067,VAG0111892,VAG0123648,VAG0118055,VAG0108263,VAG0100312,VAG0125838,VAG0118086,VAG0131228,VAG0122995,VAG0101150,VAG0115339,VAG0130998,VAG0117321,VAG0111125,VAG0123578,VAG0119086,VAG0122292,VAG0103530,	1
cellular_component	mitochondrion	GO:0005739	6	0.747846	0.796731	4	108	213	4582	VAG0103949,VAG0123648,VAG0131228,VAG0123578,	1
cellular_component	peroxisome	GO:0005777	7	0.761334	0.717058	1	30	213	4582	VAG0122431,	1
cellular_component	Golgi apparatus	GO:0005794	6	0.76823	0.729211	2	59	213	4582	VAG0111768,VAG0118055,	1
cellular_component	cytoskeleton	GO:0005856	6	0.806998	0.729211	4	118	213	4582	VAG0108876,VAG0128217,VAG0122058,VAG0122062,	1
cellular_component	nucleoplasm	GO:0005654	3	0.874035	0.614621	3	105	213	4582	VAG0109216,VAG0104164,VAG0120394,	1
cellular_component	nucleus	GO:0005634	6	0.988903	0.70891	29	880	213	4582	VAG0122431,VAG0109216,VAG0100653,VAG0104807,VAG0118544,VAG0109836,VAG0104164,VAG0105250,VAG0117494,VAG0105061,VAG0125886,VAG0113438,VAG0114567,VAG0105855,VAG0122556,VAG0131498,VAG0110347,VAG0121003,VAG0120395,VAG0120394,VAG0131454,VAG0112079,VAG0109706,VAG0108854,VAG0123582,VAG0103990,VAG0123385,VAG0126412,VAG0127979,	1
cellular_component	ribosome	GO:0005840	6	0.999669	0.28972	4	297	213	4582	VAG0120460,VAG0105674,VAG0126528,VAG0129159,	1
cellular_component	intracellular	GO:0005622	2	0.999985	0.73806	82	2390	213	4582	VAG0120460,VAG0101951,VAG0105086,VAG0111768,VAG0120001,VAG0107276,VAG0122431,VAG0109216,VAG0100653,VAG0109249,VAG0103949,VAG0104807,VAG0114612,VAG0118544,VAG0109836,VAG0104164,VAG0105250,VAG0118579,VAG0117494,VAG0111721,VAG0111972,VAG0105061,VAG0125246,VAG0104317,VAG0101291,VAG0126378,VAG0105674,VAG0102187,VAG0125886,VAG0113438,VAG0100398,VAG0126528,VAG0113233,VAG0114567,VAG0105855,VAG0128067,VAG…	1
cellular_component	cellular_component	GO:0005575	0	1	1	213	4582	213	4582	VAG0120460,VAG0101951,VAG0105086,VAG0111526,VAG0111768,VAG0120001,VAG0107276,VAG0122431,VAG0109216,VAG0100887,VAG0110212,VAG0112875,VAG0100653,VAG0101989,VAG0120269,VAG0102605,VAG0117094,VAG0102603,VAG0109249,VAG0103949,VAG0109495,VAG0104807,VAG0114612,VAG0118306,VAG0120623,VAG0118544,VAG0109836,VAG0119872,VAG0110836,VAG0107664,VAG0126194,VAG0104164,VAG0105250,VAG0127048,VAG0109859,VAG0109857,VAG…	1
molecular_function	transporter activity	GO:0005215	2	0.0241692	1.28098	64	1112	751	16715	VAG0111526,VAG0100887,VAG0110212,VAG0112875,VAG0102605,VAG0102603,VAG0114612,VAG0119877,VAG0110836,VAG0107664,VAG0127048,VAG0117003,VAG0104175,VAG0131552,VAG0110639,VAG0121306,VAG0124157,VAG0125246,VAG0125269,VAG0126346,VAG0102164,VAG0101094,VAG0101430,VAG0126737,VAG0108076,VAG0103620,VAG0113458,VAG0125204,VAG0101247,VAG0114566,VAG0116997,VAG0111069,VAG0122180,VAG0108234,VAG0123648,VAG0130165,VAG…	0.531722
molecular_function	transferase activity	GO:0016740	3	0.0282465	1.14589	163	3166	751	16715	VAG0101951,VAG0122897,VAG0103906,VAG0110209,VAG0110219,VAG0119024,VAG0119026,VAG0119025,VAG0119022,VAG0119263,VAG0113749,VAG0123773,VAG0123774,VAG0125952,VAG0103949,VAG0102612,VAG0102615,VAG0129094,VAG0123902,VAG0108751,VAG0108510,VAG0119659,VAG0118568,VAG0126194,VAG0106343,VAG0120414,VAG0117494,VAG0105285,VAG0120671,VAG0104199,VAG0108799,VAG0123935,VAG0110881,VAG0120456,VAG0107481,VAG0109668,VAG…	0.310711
molecular_function	catalytic activity	GO:0003824	2	0.0308891	1.06576	413	8625	751	16715	VAG0110662,VAG0101951,VAG0122897,VAG0105080,VAG0111520,VAG0105086,VAG0107268,VAG0123973,VAG0103906,VAG0122407,VAG0107270,VAG0110209,VAG0114804,VAG0130051,VAG0124618,VAG0120251,VAG0110219,VAG0119024,VAG0119026,VAG0119025,VAG0119022,VAG0101989,VAG0119263,VAG0121117,VAG0111799,VAG0120020,VAG0122695,VAG0109238,VAG0125966,VAG0125723,VAG0127907,VAG0117094,VAG0119032,VAG0113749,VAG0123773,VAG0123774,VAG…	0.22652
molecular_function	enzyme regulator activity	GO:0030234	3	0.034707	1.64867	16	216	751	16715	VAG0109216,VAG0117094,VAG0132276,VAG0107226,VAG0103868,VAG0115623,VAG0121068,VAG0113214,VAG0113216,VAG0100398,VAG0111635,VAG0110345,VAG0118094,VAG0115561,VAG0115587,VAG0115588,	0.190888
molecular_function	DNA-binding transcription factor activity	GO:0003700	3	0.0628599	1.35772	28	459	751	16715	VAG0113947,VAG0101730,VAG0118188,VAG0118189,VAG0118544,VAG0109838,VAG0109836,VAG0120886,VAG0105250,VAG0107442,VAG0119681,VAG0122630,VAG0105061,VAG0105223,VAG0125677,VAG0122185,VAG0121680,VAG0101846,VAG0121691,VAG0131498,VAG0121003,VAG0109138,VAG0120745,VAG0127379,VAG0109916,VAG0121391,VAG0108191,VAG0123131,	0.276584
molecular_function	transcription regulator activity	GO:0140110	2	0.101572	1.28321	29	503	751	16715	VAG0113947,VAG0101730,VAG0118188,VAG0118189,VAG0118544,VAG0109838,VAG0109836,VAG0120886,VAG0105250,VAG0107442,VAG0119681,VAG0122630,VAG0105061,VAG0105223,VAG0125677,VAG0122185,VAG0120356,VAG0121680,VAG0101846,VAG0121691,VAG0131498,VAG0121003,VAG0109138,VAG0120745,VAG0127379,VAG0109916,VAG0121391,VAG0108191,VAG0123131,	0.372429
molecular_function	kinase activity	GO:0016301	5	0.12135	1.15181	68	1314	751	16715	VAG0122897,VAG0103906,VAG0110209,VAG0113749,VAG0123902,VAG0118568,VAG0126194,VAG0106343,VAG0120414,VAG0108799,VAG0123935,VAG0110881,VAG0111075,VAG0115436,VAG0127687,VAG0125040,VAG0113050,VAG0117674,VAG0129660,VAG0114160,VAG0119626,VAG0126380,VAG0130885,VAG0109398,VAG0113661,VAG0115615,VAG0113688,VAG0103884,VAG0125659,VAG0129803,VAG0103420,VAG0114561,VAG0120599,VAG0121201,VAG0129181,VAG0111894,VAG…	0.381385
molecular_function	DNA binding	GO:0003677	5	0.415455	1.02948	71	1535	751	16715	VAG0129034,VAG0101725,VAG0101730,VAG0130051,VAG0118188,VAG0118189,VAG0127907,VAG0113512,VAG0104807,VAG0118544,VAG0120861,VAG0109838,VAG0109836,VAG0120886,VAG0105250,VAG0117494,VAG0119681,VAG0120207,VAG0120448,VAG0111736,VAG0122630,VAG0105061,VAG0112166,VAG0105878,VAG0127421,VAG0128783,VAG0105201,VAG0108710,VAG0105223,VAG0113665,VAG0125891,VAG0125677,VAG0105855,VAG0122185,VAG0121680,VAG0100512,VAG…	1
molecular_function	lipid binding	GO:0008289	3	0.485237	1.06712	7	146	751	16715	VAG0108100,VAG0130097,VAG0118550,VAG0130620,VAG0115022,VAG0102334,VAG0126841,	1
molecular_function	signaling receptor binding	GO:0005102	4	0.619386	1.05986	1	21	751	16715	VAG0125782,	1
molecular_function	hydrolase activity	GO:0016787	3	0.637812	0.974819	119	2717	751	16715	VAG0105086,VAG0107268,VAG0130051,VAG0101989,VAG0109238,VAG0125966,VAG0125723,VAG0127907,VAG0117094,VAG0119032,VAG0132001,VAG0119056,VAG0113760,VAG0127026,VAG0117222,VAG0115298,VAG0116382,VAG0131536,VAG0107688,VAG0104178,VAG0117014,VAG0100827,VAG0131552,VAG0110400,VAG0122871,VAG0121303,VAG0131339,VAG0109668,VAG0118946,VAG0125483,VAG0101283,VAG0101285,VAG0118961,VAG0130847,VAG0101291,VAG0129621,VAG…	1
molecular_function	motor activity	GO:0003774	8	0.67072	0.881465	4	101	751	16715	VAG0109238,VAG0118961,VAG0130847,VAG0108876,	1
molecular_function	carbohydrate binding	GO:0030246	3	0.700668	0.887054	11	276	751	16715	VAG0102843,VAG0126194,VAG0121747,VAG0121745,VAG0104178,VAG0110881,VAG0120456,VAG0129181,VAG0106696,VAG0110777,VAG0103138,	1
molecular_function	nuclease activity	GO:0004518	5	0.712682	0.843068	5	132	751	16715	VAG0127907,VAG0117222,VAG0123874,VAG0121859,VAG0130777,	1
molecular_function	signaling receptor activity	GO:0038023	3	0.939756	0.364869	1	61	751	16715	VAG0104686,	1
molecular_function	nucleotide binding	GO:0000166	5	0.940812	0.885517	119	2991	751	16715	VAG0122897,VAG0119234,VAG0123976,VAG0103906,VAG0109698,VAG0130051,VAG0124618,VAG0109238,VAG0127907,VAG0113749,VAG0103950,VAG0118329,VAG0118568,VAG0126194,VAG0106343,VAG0120414,VAG0117014,VAG0108799,VAG0131552,VAG0110881,VAG0111972,VAG0121303,VAG0101945,VAG0111075,VAG0115436,VAG0103459,VAG0118961,VAG0130847,VAG0127687,VAG0112196,VAG0121900,VAG0116563,VAG0125040,VAG0113050,VAG0117674,VAG0114160,VAG…	1
molecular_function	nucleic acid binding	GO:0003676	4	0.981662	0.838504	103	2734	751	16715	VAG0123745,VAG0129034,VAG0101725,VAG0101730,VAG0122431,VAG0130051,VAG0101989,VAG0118188,VAG0118189,VAG0127907,VAG0113512,VAG0104807,VAG0104819,VAG0118544,VAG0120861,VAG0130429,VAG0109838,VAG0109836,VAG0105006,VAG0117222,VAG0120886,VAG0104164,VAG0105250,VAG0117014,VAG0117494,VAG0119681,VAG0120207,VAG0120206,VAG0120448,VAG0111736,VAG0122630,VAG0105061,VAG0112166,VAG0105878,VAG0127421,VAG0106978,VAG…	1
molecular_function	structural molecule activity	GO:0005198	2	0.989937	0.527139	9	380	751	16715	VAG0120460,VAG0120670,VAG0105674,VAG0126528,VAG0129159,VAG0118055,VAG0105932,VAG0105937,VAG0122058,	1
molecular_function	RNA binding	GO:0003723	5	0.998993	0.435463	9	460	751	16715	VAG0122431,VAG0130429,VAG0117222,VAG0104164,VAG0120206,VAG0110563,VAG0114711,VAG0129729,VAG0102279,	1
molecular_function	binding	GO:0005488	2	0.999944	0.895805	428	10634	751	16715	VAG0110662,VAG0108100,VAG0108583,VAG0122897,VAG0123745,VAG0119234,VAG0108594,VAG0129034,VAG0123976,VAG0103906,VAG0101725,VAG0109698,VAG0120001,VAG0114801,VAG0101730,VAG0122431,VAG0107037,VAG0130051,VAG0124618,VAG0120251,VAG0101989,VAG0111799,VAG0118181,VAG0109238,VAG0132257,VAG0118188,VAG0125723,VAG0118189,VAG0127902,VAG0102843,VAG0127907,VAG0102603,VAG0113749,VAG0122201,VAG0107072,VAG0113512,VAG…	1
molecular_function	protein binding	GO:0005515	3	0.999961	0.755533	133	3918	751	16715	VAG0108583,VAG0119234,VAG0120001,VAG0114801,VAG0107037,VAG0118181,VAG0109238,VAG0132257,VAG0127902,VAG0127907,VAG0102603,VAG0107072,VAG0123328,VAG0132276,VAG0110251,VAG0122467,VAG0120860,VAG0103294,VAG0109838,VAG0123902,VAG0108751,VAG0104393,VAG0107428,VAG0104164,VAG0120414,VAG0127270,VAG0122611,VAG0111721,VAG0110633,VAG0108556,VAG0114346,VAG0127421,VAG0106978,VAG0104317,VAG0118961,VAG0130847,VAG…	1
molecular_function	molecular_function	GO:0003674	0	1	1	751	16715	751	16715	VAG0110662,VAG0108100,VAG0120460,VAG0108583,VAG0101951,VAG0122897,VAG0123745,VAG0119234,VAG0105080,VAG0111520,VAG0105086,VAG0111526,VAG0108594,VAG0129034,VAG0113947,VAG0107268,VAG0123973,VAG0123976,VAG0103906,VAG0122407,VAG0101725,VAG0107270,VAG0109698,VAG0120001,VAG0114801,VAG0110209,VAG0114804,VAG0101730,VAG0122431,VAG0107037,VAG0109216,VAG0100887,VAG0130051,VAG0124618,VAG0110212,VAG0112875,VAG…	1

## Sheet: S2_GO_enrichment
##FDR correction method: Benjamini and Hochberg
Term_type	GO_Name	GO_ID	GO_Level	p_value	EnrichmentScore	HitsGenesCountsInSelectedSet	HitsGenesCountsInBackground	AllGenesCountsInSelectedSet	AllGenesCountsInBackground	GenesOfSelectedSetInGOterm	corrected p-value
biological_process	nucleobase-containing compound metabolic process	GO:0006139	5	6.86111e-06	1.36835	160	2129	607	11052	VAG0101951,VAG0132690,VAG0128185,VAG0132203,VAG0122645,VAG0129067,VAG0132233,VAG0120254,VAG0123519,VAG0121351,VAG0124631,VAG0131169,VAG0102628,VAG0125503,VAG0119295,VAG0110253,VAG0120291,VAG0100698,VAG0107894,VAG0103290,VAG0132857,VAG0125071,VAG0115284,VAG0107432,VAG0105250,VAG0116386,VAG0117007,VAG0123907,VAG0107442,VAG0127036,VAG0131314,VAG0122629,VAG0131347,VAG0130496,VAG0107244,VAG0111739,VAG…	0.000253861
biological_process	response to stress	GO:0006950	3	0.0339774	1.34373	40	542	607	11052	VAG0132690,VAG0125910,VAG0120291,VAG0120673,VAG0107471,VAG0107007,VAG0105405,VAG0105407,VAG0105406,VAG0105409,VAG0105408,VAG0105410,VAG0127462,VAG0104101,VAG0131502,VAG0108064,VAG0123464,VAG0111245,VAG0111247,VAG0105868,VAG0119354,VAG0119355,VAG0100998,VAG0132114,VAG0130166,VAG0119159,VAG0122714,VAG0105395,VAG0105394,VAG0108660,VAG0118004,VAG0109539,VAG0125114,VAG0126208,VAG0129508,VAG0126462,VAG…	0.628583
biological_process	response to abiotic stimulus	GO:0009628	3	0.0561891	1.91659	8	76	607	11052	VAG0107428,VAG0120673,VAG0104195,VAG0123464,VAG0114002,VAG0103112,VAG0126263,VAG0111176,	0.692999
biological_process	biosynthetic process	GO:0009058	3	0.0626981	1.10783	170	2794	607	11052	VAG0101951,VAG0110678,VAG0108592,VAG0122645,VAG0106189,VAG0129067,VAG0114804,VAG0132233,VAG0120254,VAG0121351,VAG0124631,VAG0131169,VAG0110472,VAG0121363,VAG0102616,VAG0102628,VAG0125503,VAG0110253,VAG0107894,VAG0132857,VAG0125071,VAG0115284,VAG0107432,VAG0105250,VAG0116386,VAG0117007,VAG0123907,VAG0107442,VAG0125097,VAG0127036,VAG0112813,VAG0131314,VAG0122629,VAG0121781,VAG0111739,VAG0107007,VAG…	0.579957
biological_process	tropism	GO:0009606	4	0.101164	3.64152	2	10	607	11052	VAG0107428,VAG0103112,	0.748611
biological_process	transport	GO:0006810	4	0.107696	1.12338	101	1637	607	11052	VAG0132695,VAG0132204,VAG0125913,VAG0101726,VAG0111301,VAG0112875,VAG0101519,VAG0111335,VAG0114611,VAG0115035,VAG0115276,VAG0121959,VAG0120647,VAG0121977,VAG0105016,VAG0129211,VAG0127277,VAG0123914,VAG0119207,VAG0131558,VAG0118594,VAG0107478,VAG0118130,VAG0114583,VAG0107813,VAG0103696,VAG0130849,VAG0107859,VAG0104112,VAG0131952,VAG0118533,VAG0132171,VAG0121273,VAG0123462,VAG0126732,VAG0126737,VAG…	0.664128
biological_process	response to biotic stimulus	GO:0009607	3	0.155469	2.18491	3	25	607	11052	VAG0119354,VAG0119355,VAG0108660,	0.821767
biological_process	carbohydrate metabolic process	GO:0005975	4	0.169116	1.14347	52	828	607	11052	VAG0122406,VAG0110203,VAG0110235,VAG0113513,VAG0100207,VAG0125097,VAG0120407,VAG0120684,VAG0130256,VAG0101937,VAG0120212,VAG0102121,VAG0105871,VAG0114116,VAG0113274,VAG0113279,VAG0113270,VAG0105445,VAG0110399,VAG0110398,VAG0101479,VAG0125458,VAG0100755,VAG0108493,VAG0123875,VAG0109364,VAG0101640,VAG0108048,VAG0101415,VAG0115393,VAG0128467,VAG0120524,VAG0105379,VAG0111817,VAG0131684,VAG0100968,VAG…	0.782163
biological_process	catabolic process	GO:0009056	3	0.175327	1.18511	33	507	607	11052	VAG0128185,VAG0125910,VAG0114833,VAG0131508,VAG0107471,VAG0130496,VAG0107487,VAG0102121,VAG0131502,VAG0108064,VAG0111245,VAG0111247,VAG0102756,VAG0128470,VAG0118466,VAG0118004,VAG0107351,VAG0109539,VAG0101155,VAG0127547,VAG0125114,VAG0126208,VAG0115339,VAG0106414,VAG0106411,VAG0106413,VAG0106412,VAG0106425,VAG0106423,VAG0131607,VAG0103550,VAG0107924,VAG0127750,	0.720789
biological_process	cellular component organization	GO:0016043	4	0.184421	1.15559	41	646	607	11052	VAG0120498,VAG0111786,VAG0114833,VAG0131391,VAG0114611,VAG0118306,VAG0131539,VAG0131547,VAG0116386,VAG0108787,VAG0114583,VAG0105636,VAG0113264,VAG0131744,VAG0121273,VAG0114518,VAG0123699,VAG0108086,VAG0111267,VAG0121068,VAG0116724,VAG0114905,VAG0111647,VAG0131233,VAG0111651,VAG0130166,VAG0127802,VAG0108876,VAG0100914,VAG0122714,VAG0112946,VAG0123600,VAG0100968,VAG0126209,VAG0115587,VAG0115588,VAG…	0.682356
biological_process	response to external stimulus	GO:0009605	3	0.212202	1.56962	5	58	607	11052	VAG0107428,VAG0119354,VAG0119355,VAG0108660,VAG0103112,	0.713772
biological_process	photosynthesis	GO:0015979	4	0.216373	1.43206	7	89	607	11052	VAG0127400,VAG0108676,VAG0116404,VAG0127315,VAG0108857,VAG0111147,VAG0127757,	0.66715
biological_process	cell growth	GO:0016049	3	0.280608	1.91659	2	19	607	11052	VAG0123600,VAG0123585,	0.798653
biological_process	growth	GO:0040007	2	0.362782	1.58327	2	23	607	11052	VAG0123600,VAG0123585,	0.958782
biological_process	cellular process	GO:0009987	2	0.381621	1.00862	443	7997	607	11052	VAG0105075,VAG0101951,VAG0132695,VAG0132690,VAG0128185,VAG0110678,VAG0108592,VAG0132204,VAG0132203,VAG0125910,VAG0122645,VAG0125913,VAG0121336,VAG0109455,VAG0107275,VAG0129067,VAG0114804,VAG0132233,VAG0111301,VAG0120498,VAG0111786,VAG0120254,VAG0129295,VAG0112875,VAG0108371,VAG0123519,VAG0132490,VAG0121351,VAG0124631,VAG0131169,VAG0131167,VAG0101519,VAG0110472,VAG0114833,VAG0121363,VAG0100432,VAG…	0.941332
biological_process	response to endogenous stimulus	GO:0009719	3	0.393527	1.18745	6	92	607	11052	VAG0107894,VAG0111748,VAG0115481,VAG0123464,VAG0111651,VAG0114087,	0.910032
biological_process	cell cycle	GO:0007049	3	0.448065	1.09519	8	133	607	11052	VAG0120498,VAG0131547,VAG0108787,VAG0121781,VAG0113264,VAG0116541,VAG0113438,VAG0114905,	0.975201
biological_process	response to light stimulus	GO:0009416	5	0.459973	1.30054	2	28	607	11052	VAG0107428,VAG0114002,	0.945501
biological_process	circadian rhythm	GO:0007623	3	0.462946	1.65523	1	11	607	11052	VAG0105746,	0.901527
biological_process	flower development	GO:0009908	7	0.520377	1.40058	1	13	607	11052	VAG0108391,	0.962697
biological_process	DNA metabolic process	GO:0006259	7	0.599317	0.96191	14	265	607	11052	VAG0132690,VAG0120291,VAG0107007,VAG0116724,VAG0131233,VAG0132114,VAG0130166,VAG0119159,VAG0122714,VAG0101155,VAG0129508,VAG0126462,VAG0129783,VAG0132061,	1
biological_process	response to chemical	GO:0042221	3	0.638544	0.937155	14	272	607	11052	VAG0125913,VAG0107275,VAG0107894,VAG0120673,VAG0104195,VAG0111748,VAG0115481,VAG0123464,VAG0122180,VAG0111651,VAG0114087,VAG0126263,VAG0122006,VAG0111176,	1
biological_process	cellular homeostasis	GO:0019725	5	0.63994	0.923573	7	138	607	11052	VAG0111301,VAG0129295,VAG0123328,VAG0104303,VAG0100746,VAG0127314,VAG0125532,	1
biological_process	regulation of molecular function	GO:0065009	3	0.86802	0.578018	2	63	607	11052	VAG0116541,VAG0131852,	1
biological_process	multicellular organism development	GO:0007275	4	0.887662	0.593725	3	92	607	11052	VAG0108391,VAG0109710,VAG0110909,	1
biological_process	signal transduction	GO:0007165	5	0.894274	0.75416	14	338	607	11052	VAG0121336,VAG0131167,VAG0131399,VAG0120895,VAG0111748,VAG0115481,VAG0118027,VAG0124973,VAG0120146,VAG0105386,VAG0114002,VAG0114004,VAG0129309,VAG0114425,	1
biological_process	anatomical structure development	GO:0048856	3	0.915122	0.587341	4	124	607	11052	VAG0108391,VAG0109710,VAG0123600,VAG0110909,	1
biological_process	post-embryonic development	GO:0009791	3	0.926016	0.395817	1	46	607	11052	VAG0108391,	1
biological_process	lipid metabolic process	GO:0006629	4	0.926814	0.765902	22	523	607	11052	VAG0121363,VAG0112813,VAG0114389,VAG0114742,VAG0125632,VAG0103417,VAG0118913,VAG0118027,VAG0111647,VAG0100528,VAG0101861,VAG0119756,VAG0105386,VAG0100968,VAG0115581,VAG0108826,VAG0115372,VAG0103747,VAG0121194,VAG0132080,VAG0123377,VAG0102230,	1
biological_process	generation of precursor metabolites and energy	GO:0006091	4	0.954447	0.548421	5	166	607	11052	VAG0127400,VAG0108676,VAG0116404,VAG0111124,VAG0127757,	1
biological_process	metabolic process	GO:0008152	2	0.956832	0.960296	429	8134	607	11052	VAG0105075,VAG0101951,VAG0132690,VAG0128185,VAG0110678,VAG0110677,VAG0108592,VAG0132203,VAG0125910,VAG0122645,VAG0131354,VAG0131353,VAG0122406,VAG0110203,VAG0109455,VAG0106189,VAG0129067,VAG0114804,VAG0132233,VAG0125706,VAG0120254,VAG0108371,VAG0100657,VAG0101989,VAG0123519,VAG0110225,VAG0114829,VAG0121351,VAG0124631,VAG0131169,VAG0125726,VAG0131167,VAG0117095,VAG0110472,VAG0110235,VAG0114833,VAG…	1
biological_process	cell communication	GO:0007154	3	0.992975	0.576711	14	442	607	11052	VAG0121336,VAG0131167,VAG0131399,VAG0120895,VAG0111748,VAG0115481,VAG0118027,VAG0124973,VAG0120146,VAG0105386,VAG0114002,VAG0114004,VAG0129309,VAG0114425,	1
biological_process	reproduction	GO:0000003	2	0.999791	0.122199	1	149	607	11052	VAG0108391,	1
biological_process	cellular protein modification process	GO:0006464	7	0.999824	0.681388	61	1630	607	11052	VAG0105075,VAG0109455,VAG0108371,VAG0131167,VAG0121363,VAG0100432,VAG0104812,VAG0131517,VAG0105237,VAG0107658,VAG0131508,VAG0128345,VAG0116386,VAG0120895,VAG0107688,VAG0112813,VAG0110637,VAG0126331,VAG0106726,VAG0124380,VAG0116541,VAG0113050,VAG0108086,VAG0101250,VAG0102919,VAG0123626,VAG0107143,VAG0121683,VAG0118276,VAG0107151,VAG0102940,VAG0124973,VAG0132587,VAG0118054,VAG0118065,VAG0112770,VAG…	1
biological_process	translation	GO:0006412	8	0.999958	0.36015	9	455	607	11052	VAG0110678,VAG0108592,VAG0121351,VAG0123298,VAG0123000,VAG0104776,VAG0101150,VAG0126458,VAG0131852,	1
biological_process	protein metabolic process	GO:0019538	5	1	0.620258	93	2730	607	11052	VAG0105075,VAG0110678,VAG0108592,VAG0109455,VAG0108371,VAG0101989,VAG0110225,VAG0114829,VAG0121351,VAG0125726,VAG0131167,VAG0121363,VAG0100432,VAG0104812,VAG0131517,VAG0105237,VAG0107658,VAG0131508,VAG0128345,VAG0120884,VAG0116386,VAG0120895,VAG0107688,VAG0112813,VAG0110637,VAG0112807,VAG0107487,VAG0126331,VAG0106726,VAG0101283,VAG0124380,VAG0101285,VAG0123298,VAG0106979,VAG0116541,VAG0125042,VAG…	1
biological_process	biological_process	GO:0008150	0	1	1	607	11052	607	11052	VAG0105075,VAG0101951,VAG0132695,VAG0132690,VAG0128185,VAG0110678,VAG0110677,VAG0108592,VAG0132204,VAG0132203,VAG0125910,VAG0122645,VAG0125913,VAG0131354,VAG0131353,VAG0122406,VAG0101726,VAG0121336,VAG0110203,VAG0109455,VAG0106189,VAG0107275,VAG0129067,VAG0114804,VAG0132233,VAG0125706,VAG0111301,VAG0120498,VAG0111786,VAG0120254,VAG0129295,VAG0112875,VAG0120251,VAG0108371,VAG0100657,VAG0101989,VAG…	1
cellular_component	nucleus	GO:0005634	6	0.00207506	1.39429	64	880	239	4582	VAG0132690,VAG0131386,VAG0124631,VAG0121130,VAG0120299,VAG0113525,VAG0120291,VAG0107894,VAG0103290,VAG0105250,VAG0120896,VAG0103082,VAG0127036,VAG0107244,VAG0111739,VAG0105636,VAG0114111,VAG0115217,VAG0130848,VAG0128531,VAG0118505,VAG0118998,VAG0106546,VAG0105460,VAG0110156,VAG0113438,VAG0105835,VAG0114567,VAG0118028,VAG0119352,VAG0132115,VAG0129177,VAG0100774,VAG0130166,VAG0119159,VAG0123208,VAG…	0.0415013
cellular_component	extracellular region	GO:0005576	3	0.0720264	1.63478	11	129	239	4582	VAG0101989,VAG0118306,VAG0131539,VAG0131334,VAG0103029,VAG0123699,VAG0102997,VAG0126209,VAG0102059,VAG0127128,VAG0100492,	0.720264
cellular_component	cytoskeleton	GO:0005856	6	0.272645	1.29977	8	118	239	4582	VAG0111786,VAG0111267,VAG0127401,VAG0100988,VAG0125820,VAG0108876,VAG0129342,VAG0103779,	1
cellular_component	plasma membrane	GO:0005886	4	0.358498	1.32218	4	58	239	4582	VAG0125204,VAG0118055,VAG0108048,VAG0100008,	1
cellular_component	thylakoid	GO:0009579	3	0.394672	1.25715	4	61	239	4582	VAG0120916,VAG0127315,VAG0108857,VAG0111147,	1
cellular_component	nucleolus	GO:0005730	6	0.415165	1.42011	2	27	239	4582	VAG0114567,VAG0116823,	1
cellular_component	chloroplast	GO:0009507	7	0.520057	1.16191	2	33	239	4582	VAG0114389,VAG0114002,	1
cellular_component	plastid	GO:0009536	6	0.536293	1.12774	2	34	239	4582	VAG0114389,VAG0114002,	1
cellular_component	Golgi apparatus	GO:0005794	6	0.601736	0.974824	3	59	239	4582	VAG0123462,VAG0118055,VAG0109363,	1
cellular_component	cytosol	GO:0005829	3	0.619438	1.06509	1	18	239	4582	VAG0123298,	1
cellular_component	intracellular	GO:0005622	2	0.663274	0.978631	122	2390	239	4582	VAG0101951,VAG0132690,VAG0128185,VAG0110678,VAG0108592,VAG0121336,VAG0131386,VAG0111786,VAG0120254,VAG0121351,VAG0124631,VAG0121363,VAG0103949,VAG0121130,VAG0114611,VAG0120299,VAG0113525,VAG0120291,VAG0107894,VAG0103290,VAG0105250,VAG0105016,VAG0120896,VAG0129211,VAG0103082,VAG0127277,VAG0127036,VAG0108787,VAG0107244,VAG0121781,VAG0111739,VAG0114583,VAG0105636,VAG0114111,VAG0123298,VAG0115217,VAG…	1
cellular_component	membrane	GO:0016020	3	0.762734	0.958577	113	2260	239	4582	VAG0132204,VAG0125913,VAG0112875,VAG0114817,VAG0100426,VAG0101519,VAG0111335,VAG0127920,VAG0109260,VAG0115035,VAG0115276,VAG0120647,VAG0105016,VAG0129211,VAG0125097,VAG0127277,VAG0123914,VAG0119207,VAG0112813,VAG0131558,VAG0111974,VAG0107478,VAG0123708,VAG0118130,VAG0107813,VAG0131923,VAG0105871,VAG0103696,VAG0113274,VAG0113279,VAG0130849,VAG0125269,VAG0131940,VAG0113270,VAG0127462,VAG0104101,VAG…	1
cellular_component	nucleoplasm	GO:0005654	3	0.806457	0.730345	4	105	239	4582	VAG0111739,VAG0105460,VAG0132115,VAG0122100,	1
cellular_component	mitochondrion	GO:0005739	6	0.823711	0.710057	4	108	239	4582	VAG0103949,VAG0115367,VAG0111124,VAG0116616,	1
cellular_component	external encapsulating structure	GO:0030312	3	0.889413	0.592934	3	97	239	4582	VAG0121068,VAG0115587,VAG0115588,	1
cellular_component	cell wall	GO:0005618	4	0.889413	0.592934	3	97	239	4582	VAG0121068,VAG0115587,VAG0115588,	1
cellular_component	endoplasmic reticulum	GO:0005783	6	0.95113	0.342349	1	56	239	4582	VAG0121363,	1
cellular_component	cytoplasm	GO:0005737	3	0.960523	0.771842	31	770	239	4582	VAG0101951,VAG0128185,VAG0120254,VAG0121351,VAG0121363,VAG0103949,VAG0114611,VAG0105016,VAG0129211,VAG0127277,VAG0114583,VAG0123298,VAG0130849,VAG0106742,VAG0114389,VAG0123462,VAG0113233,VAG0104776,VAG0118055,VAG0108263,VAG0109363,VAG0101150,VAG0114002,VAG0115339,VAG0128418,VAG0115367,VAG0115369,VAG0111124,VAG0104852,VAG0116616,VAG0107924,	1
cellular_component	ribosome	GO:0005840	6	0.999988	0.193652	3	297	239	4582	VAG0110678,VAG0108592,VAG0123298,	1
cellular_component	cellular_component	GO:0005575	0	1	1	239	4582	239	4582	VAG0101951,VAG0132690,VAG0128185,VAG0110678,VAG0108592,VAG0132204,VAG0125913,VAG0121336,VAG0131386,VAG0111786,VAG0120254,VAG0112875,VAG0114817,VAG0101989,VAG0121351,VAG0124631,VAG0100426,VAG0101519,VAG0121363,VAG0103949,VAG0111335,VAG0121130,VAG0127920,VAG0109260,VAG0114611,VAG0120299,VAG0113525,VAG0120291,VAG0118306,VAG0115035,VAG0115276,VAG0107894,VAG0103290,VAG0120647,VAG0131539,VAG0105250,VAG…	1
molecular_function	transcription regulator activity	GO:0140110	2	5.21188e-05	1.82245	47	503	857	16715	VAG0122645,VAG0124631,VAG0131169,VAG0115284,VAG0107432,VAG0105250,VAG0116386,VAG0123907,VAG0107442,VAG0122629,VAG0103465,VAG0115217,VAG0117647,VAG0103241,VAG0105446,VAG0110156,VAG0101201,VAG0110165,VAG0111277,VAG0118028,VAG0109796,VAG0121680,VAG0121692,VAG0100543,VAG0123208,VAG0120745,VAG0109710,VAG0109720,VAG0105145,VAG0126083,VAG0117158,VAG0119337,VAG0112946,VAG0113803,VAG0124050,VAG0124046,VAG…	0.00130297
molecular_function	DNA-binding transcription factor activity	GO:0003700	3	0.00039658	1.74219	41	459	857	16715	VAG0122645,VAG0124631,VAG0131169,VAG0115284,VAG0107432,VAG0105250,VAG0123907,VAG0107442,VAG0122629,VAG0103465,VAG0115217,VAG0117647,VAG0103241,VAG0105446,VAG0110156,VAG0101201,VAG0110165,VAG0111277,VAG0118028,VAG0109796,VAG0121680,VAG0121692,VAG0100543,VAG0123208,VAG0120745,VAG0109710,VAG0105145,VAG0126083,VAG0117158,VAG0119337,VAG0113803,VAG0115581,VAG0116685,VAG0108601,VAG0110261,VAG0112443,VAG…	0.00495725
molecular_function	DNA binding	GO:0003677	5	0.000871432	1.34686	106	1535	857	16715	VAG0100627,VAG0132690,VAG0128185,VAG0128186,VAG0122645,VAG0129067,VAG0109450,VAG0131386,VAG0111547,VAG0124631,VAG0131169,VAG0108391,VAG0121130,VAG0110253,VAG0120291,VAG0120861,VAG0107894,VAG0131760,VAG0115284,VAG0107432,VAG0105250,VAG0131786,VAG0116386,VAG0123907,VAG0111938,VAG0127036,VAG0122629,VAG0121781,VAG0107007,VAG0105636,VAG0115217,VAG0104569,VAG0102149,VAG0118998,VAG0118511,VAG0102174,VAG…	0.00726194
molecular_function	chromatin binding	GO:0003682	3	0.00700191	3.4419	6	34	857	16715	VAG0120299,VAG0108787,VAG0105636,VAG0104997,VAG0120532,VAG0107976,	0.0437619
molecular_function	nucleic acid binding	GO:0003676	4	0.0427656	1.13429	159	2734	857	16715	VAG0100627,VAG0132690,VAG0128185,VAG0128186,VAG0122645,VAG0120242,VAG0129067,VAG0109450,VAG0131386,VAG0111547,VAG0101989,VAG0123519,VAG0124631,VAG0131169,VAG0108391,VAG0121130,VAG0119295,VAG0110253,VAG0120291,VAG0100698,VAG0120861,VAG0107894,VAG0130429,VAG0103290,VAG0131760,VAG0115284,VAG0107432,VAG0105250,VAG0131786,VAG0116386,VAG0123907,VAG0131528,VAG0111938,VAG0127036,VAG0117026,VAG0122629,VAG…	0.213828
molecular_function	motor activity	GO:0003774	8	0.0743883	1.73799	9	101	857	16715	VAG0111786,VAG0118961,VAG0130847,VAG0131744,VAG0127401,VAG0109794,VAG0110328,VAG0108876,VAG0103779,	0.309951
molecular_function	transporter activity	GO:0005215	2	0.117507	1.15762	66	1112	857	16715	VAG0132204,VAG0125913,VAG0112875,VAG0101519,VAG0111335,VAG0127920,VAG0114611,VAG0115035,VAG0115276,VAG0123914,VAG0119207,VAG0131558,VAG0108560,VAG0118130,VAG0114583,VAG0107813,VAG0103696,VAG0125269,VAG0131940,VAG0107859,VAG0117443,VAG0118533,VAG0132171,VAG0126732,VAG0126737,VAG0105800,VAG0126759,VAG0102792,VAG0125413,VAG0127835,VAG0113458,VAG0125204,VAG0126760,VAG0101247,VAG0122180,VAG0122188,VAG…	0.419669
molecular_function	enzyme regulator activity	GO:0030234	3	0.144244	1.35445	15	216	857	16715	VAG0132276,VAG0106742,VAG0104576,VAG0124193,VAG0124196,VAG0124195,VAG0126970,VAG0121068,VAG0105868,VAG0120146,VAG0112050,VAG0115587,VAG0115588,VAG0131852,VAG0115782,	0.450762
molecular_function	hydrolase activity	GO:0016787	3	0.275867	1.04807	146	2717	857	16715	VAG0128185,VAG0128186,VAG0122406,VAG0119017,VAG0121336,VAG0110203,VAG0111786,VAG0101989,VAG0110225,VAG0114829,VAG0125726,VAG0110235,VAG0119281,VAG0100432,VAG0113513,VAG0120291,VAG0115035,VAG0131508,VAG0116372,VAG0118565,VAG0120884,VAG0116382,VAG0107688,VAG0105270,VAG0100828,VAG0131558,VAG0112807,VAG0120684,VAG0130256,VAG0131347,VAG0130496,VAG0101937,VAG0107244,VAG0103691,VAG0107813,VAG0105636,VAG…	0.766296
molecular_function	signaling receptor binding	GO:0005102	4	0.293107	1.85753	2	21	857	16715	VAG0103029,VAG0124973,	0.732769
molecular_function	binding	GO:0005488	2	0.435117	1.0051	548	10634	857	16715	VAG0110662,VAG0100627,VAG0132690,VAG0128185,VAG0110678,VAG0108594,VAG0128186,VAG0112858,VAG0119486,VAG0125910,VAG0123976,VAG0122645,VAG0101726,VAG0120489,VAG0121336,VAG0106187,VAG0109455,VAG0120242,VAG0129067,VAG0109450,VAG0132233,VAG0131386,VAG0125706,VAG0111301,VAG0110211,VAG0111786,VAG0111547,VAG0114818,VAG0120251,VAG0108371,VAG0101989,VAG0123519,VAG0110225,VAG0121351,VAG0125960,VAG0124631,VAG…	0.988902
molecular_function	protein binding	GO:0005515	3	0.444141	1.01055	203	3918	857	16715	VAG0110678,VAG0112858,VAG0119486,VAG0120489,VAG0106187,VAG0132233,VAG0110211,VAG0111786,VAG0114818,VAG0110225,VAG0125960,VAG0124631,VAG0124872,VAG0124635,VAG0127902,VAG0132252,VAG0101524,VAG0103708,VAG0107072,VAG0109496,VAG0119298,VAG0123328,VAG0132276,VAG0101541,VAG0101545,VAG0120620,VAG0107894,VAG0107658,VAG0130432,VAG0110835,VAG0111924,VAG0107428,VAG0131549,VAG0105016,VAG0123920,VAG0116386,VAG…	0.925295
molecular_function	nuclease activity	GO:0004518	5	0.675952	0.886549	6	132	857	16715	VAG0120291,VAG0131347,VAG0126331,VAG0107880,VAG0119159,VAG0101155,	1
molecular_function	RNA binding	GO:0003723	5	0.807629	0.848004	20	460	857	16715	VAG0123519,VAG0119295,VAG0130429,VAG0117026,VAG0123298,VAG0106514,VAG0113060,VAG0126772,VAG0100761,VAG0122100,VAG0128470,VAG0118466,VAG0120319,VAG0126458,VAG0129729,VAG0110930,VAG0111596,VAG0123596,VAG0123386,VAG0105986,	1
molecular_function	catalytic activity	GO:0003824	2	0.879585	0.963332	426	8625	857	16715	VAG0110662,VAG0105075,VAG0101951,VAG0128185,VAG0110677,VAG0128186,VAG0132203,VAG0125910,VAG0131354,VAG0119245,VAG0131353,VAG0122406,VAG0119017,VAG0121336,VAG0110203,VAG0109455,VAG0106189,VAG0107032,VAG0129067,VAG0114804,VAG0125943,VAG0125706,VAG0111786,VAG0120254,VAG0120251,VAG0108371,VAG0101989,VAG0110225,VAG0114829,VAG0121351,VAG0125726,VAG0131167,VAG0117095,VAG0110472,VAG0110235,VAG0121363,VAG…	1
molecular_function	transferase activity	GO:0016740	3	0.935384	0.89943	146	3166	857	16715	VAG0105075,VAG0101951,VAG0132203,VAG0119245,VAG0109455,VAG0106189,VAG0107032,VAG0129067,VAG0125943,VAG0108371,VAG0131167,VAG0121363,VAG0103949,VAG0103703,VAG0102615,VAG0103704,VAG0110486,VAG0125985,VAG0104812,VAG0132857,VAG0105237,VAG0107658,VAG0128345,VAG0127017,VAG0120895,VAG0125097,VAG0117026,VAG0110637,VAG0104199,VAG0130223,VAG0123708,VAG0107487,VAG0126331,VAG0105871,VAG0106726,VAG0124380,VAG…	1
molecular_function	carbohydrate binding	GO:0030246	3	0.948281	0.636003	9	276	857	16715	VAG0120407,VAG0120212,VAG0114116,VAG0115393,VAG0111851,VAG0111864,VAG0111863,VAG0110777,VAG0104098,	1
molecular_function	signaling receptor activity	GO:0038023	3	0.959905	0.319739	1	61	857	16715	VAG0104686,	1
molecular_function	lipid binding	GO:0008289	3	0.982041	0.400769	3	146	857	16715	VAG0114968,VAG0131462,VAG0127128,	1
molecular_function	translation factor activity, RNA binding	GO:0008135	6	0.986788	0.237855	1	82	857	16715	VAG0126458,	1
molecular_function	translation regulator activity	GO:0045182	2	0.986788	0.237855	1	82	857	16715	VAG0126458,	1
molecular_function	nucleotide binding	GO:0000166	5	0.99808	0.802074	123	2991	857	16715	VAG0128185,VAG0128186,VAG0112858,VAG0123976,VAG0121336,VAG0109455,VAG0111786,VAG0108371,VAG0121351,VAG0131167,VAG0107064,VAG0122207,VAG0100207,VAG0104812,VAG0105237,VAG0107658,VAG0118565,VAG0120895,VAG0108787,VAG0110637,VAG0131558,VAG0130496,VAG0107007,VAG0107813,VAG0105636,VAG0126331,VAG0129606,VAG0124380,VAG0131903,VAG0128503,VAG0118961,VAG0130847,VAG0129624,VAG0112196,VAG0105660,VAG0108944,VAG…	1
molecular_function	structural molecule activity	GO:0005198	2	0.99993	0.307959	6	380	857	16715	VAG0110678,VAG0108592,VAG0123298,VAG0125820,VAG0118055,VAG0129342,	1
molecular_function	kinase activity	GO:0016301	5	0.999948	0.593732	40	1314	857	16715	VAG0109455,VAG0108371,VAG0131167,VAG0104812,VAG0132857,VAG0105237,VAG0107658,VAG0120895,VAG0110637,VAG0126331,VAG0124380,VAG0113050,VAG0119622,VAG0100393,VAG0101250,VAG0121683,VAG0118276,VAG0124973,VAG0126916,VAG0132587,VAG0111206,VAG0120755,VAG0104039,VAG0129798,VAG0107566,VAG0111836,VAG0116286,VAG0111604,VAG0107340,VAG0116421,VAG0114004,VAG0113165,VAG0115581,VAG0129309,VAG0103506,VAG0129901,VAG…	1
molecular_function	molecular_function	GO:0003674	0	1	1	857	16715	857	16715	VAG0110662,VAG0105075,VAG0101951,VAG0100627,VAG0132690,VAG0128185,VAG0110678,VAG0110677,VAG0108594,VAG0128186,VAG0112858,VAG0108592,VAG0132204,VAG0132203,VAG0119486,VAG0125910,VAG0123976,VAG0122645,VAG0125913,VAG0131354,VAG0119245,VAG0131353,VAG0122406,VAG0101726,VAG0119017,VAG0120489,VAG0121336,VAG0106187,VAG0110203,VAG0109455,VAG0106189,VAG0120242,VAG0107032,VAG0129067,VAG0109450,VAG0114804,VAG…	1

## Sheet: S3_GO_enrichment
##FDR correction method: Benjamini and Hochberg
Term_type	GO_Name	GO_ID	GO_Level	p_value	EnrichmentScore	HitsGenesCountsInSelectedSet	HitsGenesCountsInBackground	AllGenesCountsInSelectedSet	AllGenesCountsInBackground	GenesOfSelectedSetInGOterm	corrected p-value
biological_process	metabolic process	GO:0008152	2	0.00331851	1.06867	420	8134	534	11052	VAG0129043,VAG0128195,VAG0129042,VAG0122897,VAG0122656,VAG0122657,VAG0132210,VAG0101959,VAG0125928,VAG0105080,VAG0127091,VAG0105085,VAG0109207,VAG0100877,VAG0122643,VAG0100879,VAG0120245,VAG0106189,VAG0108122,VAG0129067,VAG0124610,VAG0123767,VAG0124615,VAG0124614,VAG0100408,VAG0124618,VAG0130051,VAG0120017,VAG0120014,VAG0120013,VAG0120254,VAG0113723,VAG0108131,VAG0108371,VAG0123750,VAG0100898,VAG…	0.116148
biological_process	catabolic process	GO:0009056	3	0.0325648	1.38794	34	507	534	11052	VAG0132210,VAG0105080,VAG0105085,VAG0104153,VAG0132650,VAG0120435,VAG0111088,VAG0119830,VAG0117651,VAG0126365,VAG0114391,VAG0123006,VAG0123009,VAG0123020,VAG0123023,VAG0123025,VAG0123027,VAG0123028,VAG0100150,VAG0123011,VAG0123012,VAG0123017,VAG0103209,VAG0128470,VAG0122997,VAG0113133,VAG0101155,VAG0125114,VAG0106415,VAG0126001,VAG0106411,VAG0115380,VAG0122292,VAG0103550,	0.569885
biological_process	biosynthetic process	GO:0009058	3	0.0382863	1.13335	153	2794	534	11052	VAG0122656,VAG0122657,VAG0100877,VAG0122643,VAG0120245,VAG0106189,VAG0129067,VAG0100408,VAG0120013,VAG0120254,VAG0113723,VAG0123540,VAG0118188,VAG0109488,VAG0121361,VAG0108169,VAG0110255,VAG0123557,VAG0131756,VAG0108766,VAG0100808,VAG0123907,VAG0108539,VAG0110608,VAG0120667,VAG0120663,VAG0127061,VAG0129267,VAG0122633,VAG0120457,VAG0110897,VAG0111074,VAG0123298,VAG0127656,VAG0113034,VAG0113275,VAG…	0.446674
biological_process	carbohydrate metabolic process	GO:0005975	4	0.0790744	1.2248	49	828	534	11052	VAG0101959,VAG0108122,VAG0109488,VAG0100207,VAG0104153,VAG0120407,VAG0132650,VAG0120435,VAG0113275,VAG0113279,VAG0106756,VAG0131715,VAG0105434,VAG0117651,VAG0126365,VAG0114391,VAG0121944,VAG0129653,VAG0110399,VAG0110398,VAG0101691,VAG0112350,VAG0100755,VAG0108493,VAG0112765,VAG0101638,VAG0114952,VAG0109374,VAG0101412,VAG0100922,VAG0118455,VAG0109992,VAG0111828,VAG0112299,VAG0130969,VAG0130977,VAG…	0.691901
biological_process	response to external stimulus	GO:0009605	3	0.147479	1.78419	5	58	534	11052	VAG0119355,VAG0119351,VAG0131689,VAG0103111,VAG0113789,	1
biological_process	generation of precursor metabolites and energy	GO:0006091	4	0.179671	1.37146	11	166	534	11052	VAG0104153,VAG0123701,VAG0132650,VAG0120435,VAG0114101,VAG0126365,VAG0114391,VAG0129160,VAG0113810,VAG0126001,VAG0122292,	1
biological_process	cell growth	GO:0016049	3	0.233242	2.17859	2	19	534	11052	VAG0108229,VAG0123600,	1
biological_process	growth	GO:0040007	2	0.306081	1.79971	2	23	534	11052	VAG0108229,VAG0123600,	1
biological_process	response to biotic stimulus	GO:0009607	3	0.342121	1.65573	2	25	534	11052	VAG0119355,VAG0119351,	1
biological_process	cellular homeostasis	GO:0019725	5	0.350286	1.1998	8	138	534	11052	VAG0111301,VAG0120419,VAG0104303,VAG0125422,VAG0100749,VAG0127314,VAG0116697,VAG0125532,	1
biological_process	tropism	GO:0009606	4	0.390697	2.06966	1	10	534	11052	VAG0103111,	1
biological_process	secondary metabolic process	GO:0019748	3	0.448208	1.72472	1	12	534	11052	VAG0100877,	1
biological_process	response to endogenous stimulus	GO:0009719	3	0.459877	1.12482	5	92	534	11052	VAG0111074,VAG0105877,VAG0111651,VAG0127987,VAG0114697,	1
biological_process	photosynthesis	GO:0015979	4	0.629615	0.930186	4	89	534	11052	VAG0123701,VAG0113810,VAG0123689,VAG0127766,	1
biological_process	response to stress	GO:0006950	3	0.702759	0.916456	24	542	534	11052	VAG0125928,VAG0130051,VAG0120296,VAG0107814,VAG0105407,VAG0105406,VAG0105408,VAG0104101,VAG0129424,VAG0118918,VAG0100150,VAG0103435,VAG0105866,VAG0105868,VAG0119355,VAG0119351,VAG0100998,VAG0109345,VAG0105394,VAG0131689,VAG0125114,VAG0124063,VAG0100010,VAG0113594,	1
biological_process	response to abiotic stimulus	GO:0009628	3	0.717876	0.816972	3	76	534	11052	VAG0131689,VAG0103111,VAG0113789,	1
biological_process	response to light stimulus	GO:0009416	5	0.750524	0.739165	1	28	534	11052	VAG0113789,	1
biological_process	anatomical structure development	GO:0048856	3	0.856078	0.667633	4	124	534	11052	VAG0132210,VAG0121064,VAG0108229,VAG0123600,	1
biological_process	nucleobase-containing compound metabolic process	GO:0006139	5	0.879044	0.90408	93	2129	534	11052	VAG0128195,VAG0122656,VAG0122657,VAG0122643,VAG0129067,VAG0130051,VAG0120013,VAG0120254,VAG0113723,VAG0118188,VAG0108169,VAG0110255,VAG0123557,VAG0104153,VAG0131756,VAG0108766,VAG0123907,VAG0108539,VAG0110608,VAG0132650,VAG0120435,VAG0129267,VAG0122633,VAG0110897,VAG0111074,VAG0131916,VAG0107814,VAG0113034,VAG0102145,VAG0118998,VAG0126365,VAG0114391,VAG0115499,VAG0116101,VAG0104139,VAG0124315,VAG…	1
biological_process	cellular protein modification process	GO:0006464	7	0.901926	0.876115	69	1630	534	11052	VAG0122897,VAG0127091,VAG0109207,VAG0100408,VAG0120017,VAG0108371,VAG0113736,VAG0128345,VAG0118562,VAG0120417,VAG0101913,VAG0123935,VAG0120457,VAG0121788,VAG0125001,VAG0104310,VAG0108918,VAG0127683,VAG0104574,VAG0107842,VAG0126152,VAG0102188,VAG0109826,VAG0109823,VAG0126744,VAG0103889,VAG0125441,VAG0124372,VAG0125227,VAG0107143,VAG0107381,VAG0118276,VAG0118030,VAG0131470,VAG0129181,VAG0111415,VAG…	1
biological_process	response to chemical	GO:0042221	3	0.914678	0.684815	9	272	534	11052	VAG0100801,VAG0111074,VAG0105877,VAG0101843,VAG0111651,VAG0122005,VAG0127987,VAG0114697,VAG0127514,	1
biological_process	pollination	GO:0009856	3	0.924916	0.481317	2	86	534	11052	VAG0103889,VAG0100939,	1
biological_process	lipid metabolic process	GO:0006629	4	0.926272	0.751885	19	523	534	11052	VAG0120245,VAG0120014,VAG0113989,VAG0103472,VAG0125261,VAG0120824,VAG0115478,VAG0110177,VAG0111661,VAG0103800,VAG0118203,VAG0127161,VAG0105143,VAG0120570,VAG0102042,VAG0101556,VAG0123339,VAG0112255,VAG0127766,	1
biological_process	transport	GO:0006810	4	0.928394	0.859726	68	1637	534	11052	VAG0132695,VAG0108115,VAG0100887,VAG0111301,VAG0100414,VAG0109495,VAG0114611,VAG0115946,VAG0115035,VAG0107419,VAG0127250,VAG0127496,VAG0107664,VAG0100801,VAG0107443,VAG0100812,VAG0119208,VAG0121785,VAG0107003,VAG0113255,VAG0114583,VAG0118709,VAG0108706,VAG0102173,VAG0105207,VAG0110800,VAG0126157,VAG0113659,VAG0100585,VAG0103620,VAG0100591,VAG0125877,VAG0105803,VAG0105804,VAG0114523,VAG0104969,VAG…	1
biological_process	multicellular organism development	GO:0007275	4	0.941163	0.449927	2	92	534	11052	VAG0132210,VAG0121064,	1
biological_process	DNA metabolic process	GO:0006259	7	0.975003	0.546703	7	265	534	11052	VAG0130051,VAG0107814,VAG0118918,VAG0103435,VAG0101155,VAG0124063,VAG0100010,	1
biological_process	reproduction	GO:0000003	2	0.977548	0.416711	3	149	534	11052	VAG0103889,VAG0100939,VAG0103547,	1
biological_process	signal transduction	GO:0007165	5	0.984856	0.551094	9	338	534	11052	VAG0105877,VAG0118283,VAG0112547,VAG0128234,VAG0117529,VAG0115598,VAG0113789,VAG0102656,VAG0127987,	1
biological_process	cell communication	GO:0007154	3	0.991669	0.561899	12	442	534	11052	VAG0105877,VAG0103889,VAG0118283,VAG0112547,VAG0128234,VAG0100939,VAG0131689,VAG0117529,VAG0115598,VAG0113789,VAG0102656,VAG0127987,	1
biological_process	cell cycle	GO:0007049	3	0.998676	0.155614	1	133	534	11052	VAG0118918,	1
biological_process	cellular component organization	GO:0016043	4	0.999736	0.480572	15	646	534	11052	VAG0101743,VAG0110224,VAG0108163,VAG0114611,VAG0118306,VAG0108525,VAG0114583,VAG0126342,VAG0108229,VAG0111651,VAG0107158,VAG0107159,VAG0123600,VAG0115587,VAG0129976,	1
biological_process	protein metabolic process	GO:0019538	5	0.999986	0.70505	93	2730	534	11052	VAG0122897,VAG0132210,VAG0127091,VAG0109207,VAG0100408,VAG0120017,VAG0108371,VAG0101989,VAG0113736,VAG0125726,VAG0121361,VAG0112664,VAG0128345,VAG0120884,VAG0118562,VAG0118321,VAG0100808,VAG0120417,VAG0101913,VAG0123935,VAG0120457,VAG0121788,VAG0125001,VAG0101285,VAG0123298,VAG0104310,VAG0108918,VAG0127683,VAG0104574,VAG0107842,VAG0125042,VAG0129407,VAG0126152,VAG0107634,VAG0102188,VAG0126147,VAG…	1
biological_process	translation	GO:0006412	8	0.999992	0.272923	6	455	534	11052	VAG0121361,VAG0100808,VAG0123298,VAG0107634,VAG0112537,VAG0121605,	1
biological_process	cellular process	GO:0009987	2	1	0.854056	330	7997	534	11052	VAG0128195,VAG0132695,VAG0122897,VAG0122656,VAG0122657,VAG0132210,VAG0101959,VAG0105080,VAG0127091,VAG0105085,VAG0109207,VAG0108115,VAG0100877,VAG0122643,VAG0100879,VAG0129067,VAG0100887,VAG0100408,VAG0130051,VAG0120017,VAG0111301,VAG0120013,VAG0120254,VAG0113723,VAG0108371,VAG0100414,VAG0101743,VAG0110224,VAG0113736,VAG0123540,VAG0118188,VAG0109488,VAG0121361,VAG0108169,VAG0109495,VAG0108163,VAG…	1
biological_process	biological_process	GO:0008150	0	1	1	534	11052	534	11052	VAG0129043,VAG0128195,VAG0129042,VAG0132695,VAG0122897,VAG0122656,VAG0122657,VAG0132210,VAG0101959,VAG0125928,VAG0105080,VAG0127091,VAG0105085,VAG0109207,VAG0108115,VAG0100877,VAG0122643,VAG0100879,VAG0120245,VAG0106189,VAG0108122,VAG0129067,VAG0124610,VAG0100887,VAG0123767,VAG0124615,VAG0124614,VAG0100408,VAG0124618,VAG0130051,VAG0120017,VAG0111301,VAG0120014,VAG0120013,VAG0120254,VAG0113723,VAG…	1
cellular_component	extracellular region	GO:0005576	3	2.17108e-05	3.45968	15	129	154	4582	VAG0101989,VAG0108163,VAG0118306,VAG0109859,VAG0131334,VAG0106756,VAG0103002,VAG0102997,VAG0100922,VAG0102272,VAG0126002,VAG0125782,VAG0103547,VAG0114458,VAG0114455,	0.000369084
cellular_component	external encapsulating structure	GO:0030312	3	0.00494329	2.76061	9	97	154	4582	VAG0108525,VAG0106756,VAG0107158,VAG0107159,VAG0100922,VAG0115587,VAG0102272,VAG0114458,VAG0114455,	0.0420179
cellular_component	cell wall	GO:0005618	4	0.00494329	2.76061	9	97	154	4582	VAG0108525,VAG0106756,VAG0107158,VAG0107159,VAG0100922,VAG0115587,VAG0102272,VAG0114458,VAG0114455,	0.0420179
cellular_component	cytoplasm	GO:0005737	3	0.0204979	1.39106	36	770	154	4582	VAG0101959,VAG0100877,VAG0120254,VAG0114611,VAG0127496,VAG0127061,VAG0123701,VAG0111721,VAG0111972,VAG0114583,VAG0111088,VAG0123298,VAG0117651,VAG0125877,VAG0115612,VAG0123006,VAG0123009,VAG0116715,VAG0123020,VAG0123023,VAG0123025,VAG0123027,VAG0123028,VAG0123011,VAG0123012,VAG0123017,VAG0113233,VAG0108258,VAG0108263,VAG0110999,VAG0122997,VAG0120570,VAG0114009,VAG0115367,VAG0123339,VAG0122292,	0.0871162
cellular_component	membrane	GO:0016020	3	0.108099	1.10587	84	2260	154	4582	VAG0122657,VAG0108115,VAG0123760,VAG0100887,VAG0100414,VAG0120269,VAG0109495,VAG0115946,VAG0115035,VAG0107419,VAG0127250,VAG0125078,VAG0107664,VAG0100801,VAG0129215,VAG0100812,VAG0123701,VAG0119208,VAG0100604,VAG0125906,VAG0120457,VAG0121785,VAG0107003,VAG0110897,VAG0105877,VAG0113275,VAG0113279,VAG0101053,VAG0116565,VAG0104101,VAG0108706,VAG0110800,VAG0126157,VAG0126147,VAG0100585,VAG0103620,VAG…	0.367537
cellular_component	cytosol	GO:0005829	3	0.12096	3.30592	2	18	154	4582	VAG0123298,VAG0122292,	0.34272
cellular_component	chloroplast	GO:0009507	7	0.305066	1.80323	2	33	154	4582	VAG0123701,VAG0108258,	0.740875
cellular_component	plastid	GO:0009536	6	0.317599	1.75019	2	34	154	4582	VAG0123701,VAG0108258,	0.674897
cellular_component	mitochondrion	GO:0005739	6	0.494917	1.10197	4	108	154	4582	VAG0100877,VAG0127496,VAG0125877,VAG0115367,	0.934844
cellular_component	endoplasmic reticulum	GO:0005783	6	0.567001	1.06262	2	56	154	4582	VAG0111721,VAG0114009,	0.963902
cellular_component	nucleoplasm	GO:0005654	3	0.874549	0.566729	2	105	154	4582	VAG0101423,VAG0129976,	1
cellular_component	thylakoid	GO:0009579	3	0.877477	0.487758	1	61	154	4582	VAG0123701,	1
cellular_component	cytoskeleton	GO:0005856	6	0.912478	0.504292	2	118	154	4582	VAG0131596,VAG0115119,	1
cellular_component	ribosome	GO:0005840	6	0.97582	0.500896	5	297	154	4582	VAG0121361,VAG0100808,VAG0123298,VAG0107634,VAG0112537,	1
cellular_component	intracellular	GO:0005622	2	0.999835	0.734494	59	2390	154	4582	VAG0122657,VAG0132210,VAG0101959,VAG0100877,VAG0131596,VAG0120254,VAG0121361,VAG0114611,VAG0127496,VAG0100808,VAG0103082,VAG0110608,VAG0127061,VAG0123701,VAG0111721,VAG0111972,VAG0111074,VAG0114583,VAG0111088,VAG0123298,VAG0127656,VAG0117651,VAG0118998,VAG0115499,VAG0107634,VAG0125877,VAG0115612,VAG0123006,VAG0123009,VAG0116715,VAG0123020,VAG0123023,VAG0123025,VAG0123027,VAG0123028,VAG0118918,VAG…	1
cellular_component	nucleus	GO:0005634	6	0.999983	0.405726	12	880	154	4582	VAG0132210,VAG0103082,VAG0110608,VAG0111074,VAG0127656,VAG0118998,VAG0115499,VAG0118918,VAG0107806,VAG0101423,VAG0129976,VAG0111384,	1
cellular_component	cellular_component	GO:0005575	0	1	1	154	4582	154	4582	VAG0122657,VAG0132210,VAG0101959,VAG0108115,VAG0100877,VAG0131596,VAG0123760,VAG0100887,VAG0120254,VAG0100414,VAG0101989,VAG0120269,VAG0121361,VAG0109495,VAG0108163,VAG0114611,VAG0115946,VAG0118306,VAG0115035,VAG0107419,VAG0127250,VAG0127496,VAG0125078,VAG0107664,VAG0109859,VAG0108525,VAG0100801,VAG0100808,VAG0103082,VAG0129215,VAG0110608,VAG0100812,VAG0127061,VAG0123701,VAG0119208,VAG0111721,VAG…	1
molecular_function	catalytic activity	GO:0003824	2	3.09173e-08	1.18975	450	8625	733	16715	VAG0129043,VAG0128195,VAG0129042,VAG0108348,VAG0122897,VAG0101959,VAG0125928,VAG0101718,VAG0105080,VAG0127091,VAG0105085,VAG0109207,VAG0101961,VAG0123973,VAG0100877,VAG0100879,VAG0120245,VAG0106189,VAG0108122,VAG0129067,VAG0123760,VAG0124610,VAG0125943,VAG0123767,VAG0124615,VAG0124614,VAG0100408,VAG0124618,VAG0130051,VAG0120017,VAG0120014,VAG0120254,VAG0108131,VAG0108371,VAG0123750,VAG0100898,VAG…	7.42015e-07
molecular_function	DNA-binding transcription factor activity	GO:0003700	3	2.36513e-06	2.13628	43	459	733	16715	VAG0122656,VAG0122657,VAG0122643,VAG0118188,VAG0131756,VAG0108766,VAG0123907,VAG0108539,VAG0110608,VAG0122633,VAG0110897,VAG0113034,VAG0116101,VAG0124315,VAG0110391,VAG0121051,VAG0111277,VAG0114549,VAG0125441,VAG0116742,VAG0100543,VAG0111212,VAG0121839,VAG0120764,VAG0127161,VAG0114085,VAG0119337,VAG0115554,VAG0102029,VAG0109940,VAG0108610,VAG0121391,VAG0108191,VAG0112696,VAG0105920,VAG0105922,VAG…	2.83815e-05
molecular_function	transcription regulator activity	GO:0140110	2	2.32392e-05	1.94941	43	503	733	16715	VAG0122656,VAG0122657,VAG0122643,VAG0118188,VAG0131756,VAG0108766,VAG0123907,VAG0108539,VAG0110608,VAG0122633,VAG0110897,VAG0113034,VAG0116101,VAG0124315,VAG0110391,VAG0121051,VAG0111277,VAG0114549,VAG0125441,VAG0116742,VAG0100543,VAG0111212,VAG0121839,VAG0120764,VAG0127161,VAG0114085,VAG0119337,VAG0115554,VAG0102029,VAG0109940,VAG0108610,VAG0121391,VAG0108191,VAG0112696,VAG0105920,VAG0105922,VAG…	0.000185913
molecular_function	transferase activity	GO:0016740	3	0.000559109	1.25326	174	3166	733	16715	VAG0122897,VAG0101718,VAG0127091,VAG0109207,VAG0106189,VAG0129067,VAG0125943,VAG0100408,VAG0120017,VAG0108371,VAG0113736,VAG0102610,VAG0123775,VAG0102612,VAG0125958,VAG0123903,VAG0128345,VAG0119659,VAG0118562,VAG0120417,VAG0129215,VAG0120667,VAG0127061,VAG0122850,VAG0132650,VAG0101913,VAG0120435,VAG0117026,VAG0104199,VAG0123935,VAG0100604,VAG0120457,VAG0121788,VAG0112168,VAG0125001,VAG0103457,VAG…	0.00335465
molecular_function	oxygen binding	GO:0019825	4	0.125881	7.60118	1	3	733	16715	VAG0103363,	0.604228
molecular_function	transporter activity	GO:0005215	2	0.233438	1.10737	54	1112	733	16715	VAG0108115,VAG0100887,VAG0100414,VAG0114611,VAG0115946,VAG0115035,VAG0107419,VAG0127250,VAG0125078,VAG0107664,VAG0100801,VAG0100812,VAG0119208,VAG0125906,VAG0107003,VAG0114583,VAG0116565,VAG0108706,VAG0105207,VAG0126157,VAG0100585,VAG0103620,VAG0100591,VAG0125877,VAG0105803,VAG0105804,VAG0114523,VAG0104969,VAG0101247,VAG0110543,VAG0101843,VAG0108009,VAG0124733,VAG0124738,VAG0120377,VAG0108258,VAG…	0.933751
molecular_function	enzyme regulator activity	GO:0030234	3	0.349273	1.16129	11	216	733	16715	VAG0108525,VAG0107226,VAG0124196,VAG0124195,VAG0116715,VAG0105866,VAG0105868,VAG0107158,VAG0107159,VAG0115587,VAG0115782,	1
molecular_function	DNA binding	GO:0003677	5	0.381801	1.0399	70	1535	733	16715	VAG0122656,VAG0122657,VAG0122643,VAG0100875,VAG0129067,VAG0130051,VAG0120013,VAG0118188,VAG0108169,VAG0110255,VAG0123557,VAG0131756,VAG0108766,VAG0123907,VAG0108539,VAG0110608,VAG0108777,VAG0129243,VAG0122633,VAG0110897,VAG0111074,VAG0107814,VAG0105878,VAG0117863,VAG0113034,VAG0118998,VAG0102176,VAG0115499,VAG0116101,VAG0124315,VAG0110391,VAG0111277,VAG0114549,VAG0116742,VAG0107806,VAG0102359,VAG…	1
molecular_function	kinase activity	GO:0016301	5	0.499673	1.00655	58	1314	733	16715	VAG0122897,VAG0127091,VAG0109207,VAG0120017,VAG0108371,VAG0113736,VAG0118562,VAG0120417,VAG0132650,VAG0101913,VAG0120435,VAG0123935,VAG0121788,VAG0125001,VAG0105877,VAG0104310,VAG0108918,VAG0127683,VAG0104574,VAG0107842,VAG0126365,VAG0126152,VAG0102188,VAG0109826,VAG0109823,VAG0112350,VAG0126744,VAG0103889,VAG0125441,VAG0118276,VAG0118030,VAG0131470,VAG0129181,VAG0111415,VAG0100772,VAG0123636,VAG…	1
molecular_function	signaling receptor activity	GO:0038023	3	0.504261	1.12149	3	61	733	16715	VAG0105877,VAG0116565,VAG0104696,	1
molecular_function	nuclease activity	GO:0004518	5	0.523229	1.03652	6	132	733	16715	VAG0128195,VAG0110718,VAG0101155,VAG0116655,VAG0116659,VAG0124063,	1
molecular_function	signaling receptor binding	GO:0005102	4	0.610265	1.08588	1	21	733	16715	VAG0125782,	1
molecular_function	carbohydrate binding	GO:0030246	3	0.774631	0.826215	10	276	733	16715	VAG0120407,VAG0118353,VAG0120457,VAG0121788,VAG0129181,VAG0130557,VAG0120339,VAG0126221,VAG0116809,VAG0123138,	1
molecular_function	chromatin binding	GO:0003682	3	0.782644	0.670693	1	34	733	16715	VAG0113235,	1
molecular_function	nucleotide binding	GO:0000166	5	0.92735	0.892014	117	2991	733	16715	VAG0109437,VAG0122897,VAG0119231,VAG0127091,VAG0109445,VAG0109442,VAG0109207,VAG0124610,VAG0123767,VAG0124615,VAG0124614,VAG0124618,VAG0130051,VAG0120017,VAG0108371,VAG0108372,VAG0123750,VAG0113736,VAG0124620,VAG0124622,VAG0124621,VAG0103947,VAG0103951,VAG0100207,VAG0107419,VAG0127250,VAG0118562,VAG0120417,VAG0101913,VAG0120435,VAG0110878,VAG0118353,VAG0111972,VAG0121788,VAG0110897,VAG0125001,VAG…	1
molecular_function	hydrolase activity	GO:0016787	3	0.934968	0.881256	105	2717	733	16715	VAG0128195,VAG0101961,VAG0108122,VAG0123760,VAG0130051,VAG0120014,VAG0101989,VAG0123540,VAG0125726,VAG0119281,VAG0132246,VAG0112664,VAG0115035,VAG0107419,VAG0127250,VAG0120884,VAG0108525,VAG0118321,VAG0116382,VAG0117499,VAG0110641,VAG0110897,VAG0107814,VAG0130821,VAG0101285,VAG0127657,VAG0118961,VAG0119816,VAG0126115,VAG0128761,VAG0106756,VAG0102395,VAG0116563,VAG0125042,VAG0129407,VAG0105434,VAG…	1
molecular_function	motor activity	GO:0003774	8	0.93976	0.451555	2	101	733	16715	VAG0118961,VAG0106458,	1
molecular_function	lipid binding	GO:0008289	3	0.989195	0.312377	2	146	733	16715	VAG0107443,VAG0111226,	1
molecular_function	nucleic acid binding	GO:0003676	4	0.997999	0.775688	93	2734	733	16715	VAG0122656,VAG0122657,VAG0122643,VAG0100875,VAG0129067,VAG0130051,VAG0120013,VAG0101989,VAG0118188,VAG0112664,VAG0108169,VAG0110255,VAG0123557,VAG0108747,VAG0131756,VAG0108766,VAG0123907,VAG0108539,VAG0110608,VAG0108777,VAG0129243,VAG0117026,VAG0122633,VAG0110897,VAG0111074,VAG0131916,VAG0107814,VAG0105878,VAG0117863,VAG0106978,VAG0123298,VAG0113034,VAG0106999,VAG0106997,VAG0118998,VAG0102176,VAG…	1
molecular_function	structural molecule activity	GO:0005198	2	0.999358	0.360056	6	380	733	16715	VAG0121361,VAG0100808,VAG0123298,VAG0107634,VAG0112537,VAG0105932,	1
molecular_function	RNA binding	GO:0003723	5	0.999846	0.34701	7	460	733	16715	VAG0108747,VAG0117026,VAG0131916,VAG0123298,VAG0128470,VAG0112925,VAG0124934,	1
molecular_function	binding	GO:0005488	2	0.999998	0.872771	407	10634	733	16715	VAG0120467,VAG0129042,VAG0109437,VAG0122897,VAG0122656,VAG0122657,VAG0132210,VAG0119231,VAG0125928,VAG0101718,VAG0127091,VAG0109445,VAG0120475,VAG0109442,VAG0108594,VAG0109207,VAG0122643,VAG0100875,VAG0131596,VAG0100879,VAG0129067,VAG0124610,VAG0123767,VAG0124615,VAG0124614,VAG0124618,VAG0130051,VAG0120017,VAG0113963,VAG0111301,VAG0120257,VAG0120013,VAG0108131,VAG0108371,VAG0108372,VAG0123750,VAG…	1
molecular_function	protein binding	GO:0005515	3	1	0.628582	108	3918	733	16715	VAG0129042,VAG0132210,VAG0119231,VAG0101718,VAG0120475,VAG0131596,VAG0113963,VAG0120257,VAG0101743,VAG0124872,VAG0113982,VAG0107072,VAG0119298,VAG0125748,VAG0100208,VAG0115946,VAG0103962,VAG0127912,VAG0104395,VAG0123907,VAG0109638,VAG0101913,VAG0111721,VAG0110878,VAG0117021,VAG0130007,VAG0111074,VAG0105877,VAG0112176,VAG0106978,VAG0108918,VAG0118961,VAG0127683,VAG0117870,VAG0128523,VAG0108932,VAG…	1
molecular_function	molecular_function	GO:0003674	0	1	1	733	16715	733	16715	VAG0120467,VAG0129043,VAG0128195,VAG0129042,VAG0108348,VAG0109437,VAG0122897,VAG0122656,VAG0122657,VAG0132210,VAG0101959,VAG0119231,VAG0125928,VAG0101718,VAG0105080,VAG0127091,VAG0109445,VAG0120475,VAG0109442,VAG0108594,VAG0105085,VAG0109207,VAG0101961,VAG0108115,VAG0123973,VAG0100877,VAG0122643,VAG0100875,VAG0131596,VAG0100879,VAG0120245,VAG0106189,VAG0108122,VAG0129067,VAG0123760,VAG0124610,VAG…	1
