# Supplementary material for: VabHLH137 promotes proanthocyanidin and anthocyanin biosynthesis and enhances resistance to Colletotrichum gloeosporioides in grapevine
Source: Hortic Res. 2022 Dec 2;10(2):uhac261. doi: 10.1093/hr/uhac261 (PMC9907051; doi:10.1093/hr/uhac261)
Supplement: Web_Material_uhac261 [file web_material_uhac261.zip › Supplemental Table S5. Selected transcription factors.xlsx]

## Sheet: Sheet1
Gene_ID	S1_Log2 (fold change)	q_value	S2_Log2 (fold change)	q_value	S3_Log2 (fold change)	q_value	Type
VAG0101201	-0.272886	0.00242282	-1.63981	0.00353159	0.105052	1	RAV
VAG0100382	0.956333	0.000119159	3.00732	0.000119159	-0.330505	0.000119159	bHLH
VAG0102628	0.612434	0.000119159	1.20218	0.000119159	-0.287607	0.0297753	FAR1
VAG0103241	0.718488	0.000119159	1.33134	0.000119159	-0.234051	0.00813588	bZIP
VAG0105250	1.22749	0.000119159	1.0284	0.000119159	0.236492	0.00023149	HSF
VAG0105446	-0.272682	0.0270215	-1.51484	0.000119159	0.783709	0.000119159	bZIP
VAG0107733	0.477496	0.000119159	-0.243659	0.00023149	1.05714	0.000119159	GRAS
VAG0108601	-0.94298	0.000119159	-1.16426	0.000119159	0.409886	0.000554063	bZIP
VAG0109734	-1.2795	0.000119159	-2.42478	0.000119159	0.212129	0.0304455	LBD
VAG0109992	0.133908	0.0222407	-0.999947	0.000119159	1.1027	0.000119159	NAC
VAG0111277	0.408384	0.000119159	1.59404	0.000119159	1.59466	0.000119159	WRKY
VAG0113034	0.27406	0.000119159	0.491017	0.000119159	1.28431	0.000119159	WRKY
VAG0113803	0.83383	0.000119159	-1.33672	0.000119159	0.369889	0.00242282	WRKY
VAG0115409	0.642157	0.00297781	1.08409	0.0224712	1.36835	0.000119159	bHLH
VAG0116685	0.803855	0.000119159	1.22743	0.00023149	0.426022	0.000119159	WRKY
VAG0117007	-0.544877	0.000119159	-1.12667	0.000119159	-0.421433	0.00106533	bHLH
VAG0117508	0.377769	0.000119159	0.757101	0.000119159	-1.32128	0.000119159	Trihelix
VAG0118544	-1.04678	0.000761265	0.946237	0.00380699	0.298917	0.0363849	GATA
VAG0119337	-0.569932	0.000119159	-1.56295	0.000119159	1.07879	0.000119159	bZIP
VAG0120013	-0.872145	0.000119159	-0.712392	0.000119159	1.10253	0.000119159	NAC
VAG0120745	1.37976	0.000119159	1.09749	0.000119159	-0.528985	0.000119159	bZIP
VAG0120764	0.740855	0.000119159	0.557924	0.000119159	1.62406	0.000119159	WRKY
VAG0120935	1.83713	0.000119159	-1.39277	0.00353159	2.31882	1	NAC
VAG0120937	1.11869	0.000119159	-0.635352	0.00353159	0.375189	1	NAC
VAG0121064	-1.21837	0.000119159	0.510556	0.00353159	-1.34911	1	YABBY
VAG0123150	2.67697	0.000119159	2.14295	0.000341077	-0.265791	0.000119159	bHLH
VAG0125077	0.446587	0.000119159	1.05669	0.000341077	-0.245141	0.000119159	Trihelix
VAG0125677	-1.00795	0.000119159	-0.500387	0.000341077	0.240091	0.000119159	WRKY
VAG0127161	0.679239	0.000119159	0.887916	0.000341077	2.24253	0.000119159	WRKY
VAG0128701	0.583253	0.000119159	1.11258	0.000341077	-0.255573	0.000119159	bHLH
VAG0108191	1.13442	0.000119159	-1.03774	0.00023149	4.10315	0.000119159	ERF						PREDICTED: ethylene-responsive transcription factor 11 [Vitis vinifera]
VAG0109796	0.339173	0.000119159	-1.16931	0.000119159	0.126647	0.0304455	ERF
VAG0113577	-0.569975	0.000119159	-1.20871	0.000119159	1.52714	0.000119159	ERF
VAG0122629	-0.114926	0.000119159	1.11326	0.000341077	0.835139	0.000119159	ERF
VAG0124315	0.566797	0.000119159	-0.372636	0.000341077	1.69778	0.000119159	ERF
VAG0125107	-0.409108	0.000119159	-1.22219	0.000341077	1.40429	0.000119159	ERF
VAG0114424	-1.34838	0.000119159	-0.563352	0.000119159	0.254404	0.00242282	CO-like
VAG0106202	-0.456846	0.0270215	-0.279056	0.000119159	-1.20606	0.000119159	G2-like
VAG0109450	-0.69853	0.000119159	-1.42948	0.000119159	-0.96823	0.000554063	G2-like
VAG0112968	0.502917	0.000119159	1.19786	0.000119159	-0.577574	0.142719	G2-like
VAG0123907	0.549546	0.000119159	-1.86465	0.000341077	2.80214	0.000119159	M-type_M
VAG0113587	0.914325	0.000119159	1.39853	0.000119159	-0.325129	0.000119159	HB-other
VAG0103765	0.317334	0.00307024	1.16935	0.00711483	-0.174199	0.157976	TALE
VAG0100543	0.568673	0.00242282	1.37344	0.00353159	-1.13831	1	HD-ZIP
VAG0117964	-0.537438	0.00023149	-1.18301	0.000119159	0.51065	0.501166	HD-ZIP
VAG0121839	0.240109	0.000119159	-0.347392	0.000341077	1.33424	0.000119159	HD-ZIP
VAG0118998	-0.632235	0.000761265	-2.73574	0.00380699	-1.13115	0.0363849	TALE
VAG0104807	1.02812	0.00307024	0.31851	0.00711483	0.360265	0.157976	TALE
VAG0104819	1.16088	0.00307024	0.730971	0.00711483	-0.908767	0.157976	C2H2
VAG0105293	-1.07259	0.000119159	-1.13155	0.000119159	-0.639361	0.00023149	C3H
VAG0106999	1.25084	0.000119159	-2.17738	0.000119159	1.84468	1	C2H2
VAG0110211	0.52107	0.0222407	1.11122	0.000119159	0.437967	0.000119159	C3H
VAG0110521	-1.20749	0.0222407	-0.445116	0.000119159	-1.03724	0.000119159	C2H2
VAG0111040	1.14521	0.0222407	-0.976569	0.000119159	0.555916	0.000119159	C2H2
VAG0118035	0.381967	0.00023149	0.335308	0.000119159	1.14274	0.501166	C3H
VAG0118873	-0.51162	0.000761265	-0.617401	0.00380699	1.00501	0.0363849	C2H2
VAG0121159	1.06072	0.000119159	-0.553584	0.00353159	-0.466431	1	C2H2
VAG0101151	-0.807478	0.00242282	-1.56256	0.00353159	0.62043	1	MYB
VAG0108698	1.13517	0.000119159	1.23437	0.000119159	-1.28997	0.000554063	MYB
VAG0120861	2.52796	0.000119159	4.10954	0.00353159	-0.918417	1	MYB
VAG0100627	-0.528684	0.00242282	-1.42122	0.00353159	-0.749876	1	MYB_related family protein
VAG0111938	-0.89367	0.000119159	-1.26922	0.000119159	-0.182628	0.000119159	MYB_related family protein
VAG0113147	-0.450612	0.000119159	-1.94286	0.000119159	-0.554893	0.000119159	MYB_related family protein
VAG0123433	1.21958	0.000119159	-0.647468	0.000341077	1.3533	0.000119159	MYB_related family protein
